# Supplementary material for: Loss of vascular endothelial notch signaling promotes spontaneous formation of tertiary lymphoid structures
Source: Nat Commun. 2022 Apr 19;13:2022. doi: 10.1038/s41467-022-29701-x (PMC9018798; doi:10.1038/s41467-022-29701-x)
Supplement: Supplementary file 4 — Supplementary Data 1 [file 41467_2022_29701_MOESM4_ESM.xlsx]

## Sheet: DESeq2_results
Differential gene expression analysis results obtained by using DESeq2 after RNA sequencing of endothelial cells sorted from kidneys of KO (loss-of-function of Rbpj) mice or control (CTRL) mice. Results were not calculated for genes that were not detected at all (0 counts).									Normalized gene expression per sample
Gene ID	Gene name	Gene description	Base mean	log2(FC) KO vs CTRL	StdErr	Wald-Stats	P-value	P-adj	CTRL (N2196)	CTRL (N2197)	CTRL (N2198)	KO (N2199)	KO (N2200)	KO (N2201)
ENSMUSG00000001435.15	Col18a1	collagen, type XVIII, alpha 1 [Source:MGI Symbol;Acc:MGI:88451]	4745.67	-0.897284	0.0856396	-10.4774	1.09675e-25	4.20317e-21	6120.63	6023.14	6631.3	3165.17	3022.47	3511.3
ENSMUSG00000039239.14	Tgfb2	transforming growth factor, beta 2 [Source:MGI Symbol;Acc:MGI:98726]	2453.75	-0.933842	0.0909748	-10.2648	1.01493e-24	1.9448e-20	3205.49	3268.6	3341.74	1675.84	1477.81	1753.02
ENSMUSG00000022231.10	Sema5a	sema domain, seven thrombospondin repeats (type 1 and type 1-like), transmembrane domain (TM) and short cytoplasmic domain, (semaphorin) 5A [Source:MGI Symbol;Acc:MGI:107556]	2815.09	-0.784776	0.0893418	-8.78397	1.57798e-18	2.01581e-14	3469.45	3766.48	3596.64	2172.92	1855.62	2029.43
ENSMUSG00000020788.15	Atp2a3	ATPase, Ca++ transporting, ubiquitous [Source:MGI Symbol;Acc:MGI:1194503]	6771.53	-0.662327	0.0764301	-8.66579	4.4838e-18	3.43675e-14	7967.27	8663.54	8478.79	5256.66	4970.25	5292.7
ENSMUSG00000022037.15	Clu	clusterin [Source:MGI Symbol;Acc:MGI:88423]	943.519	-0.945555	0.108963	-8.67774	4.03711e-18	3.43675e-14	1295.5	1207.86	1313.62	573.764	677.624	592.749
ENSMUSG00000030124.2	Lag3	lymphocyte-activation gene 3 [Source:MGI Symbol;Acc:MGI:106588]	193.578	1.35926	0.169209	8.033	9.51153e-16	6.07533e-12	61.2379	90.7695	80.2821	243.329	319.06	366.789
ENSMUSG00000020681.14	Ace	angiotensin I converting enzyme (peptidyl-dipeptidase A) 1 [Source:MGI Symbol;Acc:MGI:87874]	1428.54	-0.914008	0.11704	-7.80937	5.74766e-15	3.14676e-11	1801.24	1880.99	2076.3	786.795	904.511	1121.39
ENSMUSG00000024011.17	Pi16	peptidase inhibitor 16 [Source:MGI Symbol;Acc:MGI:1921366]	4889.45	-0.79773	0.105989	-7.52655	5.21002e-14	2.49586e-10	5556.81	6538.1	6910.28	3503.18	2902.94	3925.38
ENSMUSG00000116657.1	AC127341.3	novel transcript	753.796	0.956586	0.128493	7.44465	9.71996e-14	4.13897e-10	436.056	558.097	430.512	896.624	1042.26	1159.22
ENSMUSG00000035356.17	Nfkbiz	nuclear factor of kappa light polypeptide gene enhancer in B cells inhibitor, zeta [Source:MGI Symbol;Acc:MGI:1931595]	7484.79	0.790846	0.109199	7.24225	4.41308e-13	1.68644e-09	4628.74	6578.54	4615.22	10040.9	9261.87	9783.5
ENSMUSG00000034765.6	Dusp5	dual specificity phosphatase 5 [Source:MGI Symbol;Acc:MGI:2685183]	623.626	0.880335	0.121766	7.2297	4.84053e-13	1.68644e-09	423.386	436.772	381.34	747.976	886.279	866.001
ENSMUSG00000018774.13	Cd68	CD68 antigen [Source:MGI Symbol;Acc:MGI:88342]	720.74	1.02641	0.142651	7.1952	6.23679e-13	1.99182e-09	295.631	522.149	451.587	937.337	1061.51	1056.23
ENSMUSG00000038418.7	Egr1	early growth response 1 [Source:MGI Symbol;Acc:MGI:95295]	29527.9	0.621038	0.0865353	7.17669	7.14171e-13	2.10538e-09	21405.8	24870.8	22374.6	34035.7	40161.1	34319.5
ENSMUSG00000032548.14	Slco2a1	solute carrier organic anion transporter family, member 2a1 [Source:MGI Symbol;Acc:MGI:1346021]	7635.95	-0.564663	0.0803528	-7.0273	2.10568e-12	5.76414e-09	9254.32	8834.3	9477.3	5893.86	5768.41	6587.49
ENSMUSG00000058254.12	Tspan7	tetraspanin 7 [Source:MGI Symbol;Acc:MGI:1298407]	3500.29	-0.669145	0.0957527	-6.98826	2.78313e-12	7.11072e-09	4218.03	4251.79	4608.19	2769.4	2282.04	2872.31
ENSMUSG00000054640.15	Slc8a1	solute carrier family 8 (sodium/calcium exchanger), member 1 [Source:MGI Symbol;Acc:MGI:107956]	915.67	-0.917766	0.13177	-6.96492	3.28599e-12	7.87076e-09	1230.04	1294.14	1209.25	545.36	466.942	748.292
ENSMUSG00000032224.15	Fam81a	family with sequence similarity 81, member A [Source:MGI Symbol;Acc:MGI:1924136]	434.91	-0.911888	0.134322	-6.78884	1.13042e-11	2.43574e-08	597.598	592.248	585.056	310.552	234.99	289.017
ENSMUSG00000044367.7	Slc16a13	solute carrier family 16 (monocarboxylic acid transporters), member 13 [Source:MGI Symbol;Acc:MGI:1916559]	974.773	0.772946	0.113884	6.78711	1.14402e-11	2.43574e-08	638.775	748.624	682.398	1243.15	1405.89	1129.8
ENSMUSG00000020718.12	Polg2	polymerase (DNA directed), gamma 2, accessory subunit [Source:MGI Symbol;Acc:MGI:1354947]	2112.99	0.895703	0.132138	6.77856	1.21376e-11	2.44821e-08	1116.01	1826.17	1165.09	2680.4	2666.94	3223.33
ENSMUSG00000027341.10	Tmem230	transmembrane protein 230 [Source:MGI Symbol;Acc:MGI:1917862]	752.586	0.769081	0.11374	6.76172	1.36364e-11	2.61301e-08	502.573	571.578	526.851	900.411	994.658	1019.44
ENSMUSG00000028031.6	Dkk2	dickkopf WNT signaling pathway inhibitor 2 [Source:MGI Symbol;Acc:MGI:1890663]	7655.29	-0.658782	0.097995	-6.72261	1.78503e-11	3.23508e-08	9839.25	9798.61	8903.28	6654.14	4926.7	5809.78
ENSMUSG00000015568.16	Lpl	lipoprotein lipase [Source:MGI Symbol;Acc:MGI:96820]	2786.53	-0.75498	0.112436	-6.71475	1.8839e-11	3.23508e-08	3836.87	3531.92	3369.84	1879.41	1671.27	2429.85
ENSMUSG00000092557.1	Gm8696	predicted gene 8696 [Source:MGI Symbol;Acc:MGI:3642963]	658.387	1.04087	0.155115	6.71035	1.94152e-11	3.23508e-08	237.561	483.505	382.343	789.635	1048.34	1008.93
ENSMUSG00000026107.11	Nabp1	nucleic acid binding protein 1 [Source:MGI Symbol;Acc:MGI:1923258]	3646.95	0.732513	0.109938	6.66295	2.68378e-11	4.28555e-08	2160.22	2994.49	2774.75	4087.36	4880.1	4984.76
ENSMUSG00000000317.11	Bcl6b	B cell CLL/lymphoma 6, member B [Source:MGI Symbol;Acc:MGI:1278332]	7895.42	0.731062	0.110029	6.64424	3.04786e-11	4.67225e-08	6068.89	5798.46	5314.67	10503.9	11801.2	7885.45
ENSMUSG00000040808.4	S100g	S100 calcium binding protein G [Source:MGI Symbol;Acc:MGI:104528]	218.199	-1.16133	0.175898	-6.60226	4.04932e-11	5.9687e-08	458.229	222.88	344.209	88.9996	71.9152	122.964
ENSMUSG00000001930.17	Vwf	Von Willebrand factor [Source:MGI Symbol;Acc:MGI:98941]	1939.8	-0.687744	0.104445	-6.58472	4.5574e-11	6.46881e-08	2195.06	2283.62	2830.95	1395.59	1501.1	1432.47
ENSMUSG00000022665.15	Ccdc80	coiled-coil domain containing 80 [Source:MGI Symbol;Acc:MGI:1915146]	2208.2	-0.61956	0.0949769	-6.52327	6.87912e-11	9.41554e-08	2485.42	2741.06	2905.21	1685.31	1600.37	1831.85
ENSMUSG00000020019.4	Ntn4	netrin 4 [Source:MGI Symbol;Acc:MGI:1888978]	10364.2	-0.562121	0.0863131	-6.51258	7.38697e-11	9.43661e-08	11355.4	12943.2	13142.2	7723.09	8030.19	8991.07
ENSMUSG00000040249.15	Lrp1	low density lipoprotein receptor-related protein 1 [Source:MGI Symbol;Acc:MGI:96828]	950.582	-0.987903	0.151654	-6.51418	7.30899e-11	9.43661e-08	1633.36	1073.06	1325.66	483.817	419.337	768.261
ENSMUSG00000062822.8	4833420G17Rik	RIKEN cDNA 4833420G17 gene [Source:MGI Symbol;Acc:MGI:1914642]	2762.85	0.566298	0.087394	6.47982	9.18315e-11	1.13527e-07	2047.25	2350.12	2182.67	3463.41	3248.34	3285.34
ENSMUSG00000027204.13	Fbn1	fibrillin 1 [Source:MGI Symbol;Acc:MGI:95489]	1356.09	-0.729905	0.112784	-6.47172	9.68959e-11	1.16045e-07	1451.76	1845.95	1892.65	1027.28	898.434	1020.49
ENSMUSG00000031891.6	Hsd11b2	hydroxysteroid 11-beta dehydrogenase 2 [Source:MGI Symbol;Acc:MGI:104720]	127.378	-1.16717	0.180797	-6.45567	1.07739e-10	1.25121e-07	296.687	139.3	183.645	46.3934	42.5414	55.7015
ENSMUSG00000059796.16	Eif4a1	eukaryotic translation initiation factor 4A1 [Source:MGI Symbol;Acc:MGI:95303]	8243.04	0.633444	0.0991086	6.39141	1.64364e-10	1.85267e-07	5272.8	7328.06	6334.25	10411.1	9877.71	10234.4
ENSMUSG00000022894.6	Adamts5	a disintegrin-like and metallopeptidase (reprolysin type) with thrombospondin type 1 motif, 5 (aggrecanase-2) [Source:MGI Symbol;Acc:MGI:1346321]	1129.82	-0.653118	0.103829	-6.29029	3.1687e-10	3.46963e-07	1382.08	1420.86	1410.96	765.965	900.459	898.582
ENSMUSG00000018830.10	Myh11	myosin, heavy polypeptide 11, smooth muscle [Source:MGI Symbol;Acc:MGI:102643]	925.416	-0.885759	0.141282	-6.26943	3.62373e-10	3.85766e-07	1455.98	1100.02	1218.28	678.859	418.324	681.03
ENSMUSG00000026872.18	Zeb2	zinc finger E-box binding homeobox 2 [Source:MGI Symbol;Acc:MGI:1344407]	3663.06	-0.610777	0.0979964	-6.23265	4.58615e-10	4.75026e-07	4207.47	4361.43	4900.22	2944.56	2465.38	3099.32
ENSMUSG00000041741.10	Pde3a	phosphodiesterase 3A, cGMP inhibited [Source:MGI Symbol;Acc:MGI:1860764]	957.838	-0.811975	0.13041	-6.2263	4.77565e-10	4.81637e-07	1074.83	1415.46	1300.57	570.923	585.451	799.79
ENSMUSG00000118107.1			1195.37	0.894677	0.144581	6.18807	6.09038e-10	5.98482e-07	545.862	1054.18	667.345	1503.53	1667.22	1734.11
ENSMUSG00000097885.7	5031434O11Rik	RIKEN cDNA 5031434O11 gene [Source:MGI Symbol;Acc:MGI:1923230]	831.134	0.743496	0.120261	6.18236	6.31517e-10	6.05057e-07	495.183	644.373	640.249	1122.91	1089.87	994.22
ENSMUSG00000110982.1	Gm48565	predicted gene, 48565 [Source:MGI Symbol;Acc:MGI:6098124]	524.183	0.982721	0.15985	6.14778	7.85758e-10	7.34473e-07	269.236	354.99	270.952	577.551	607.734	1064.63
ENSMUSG00000021701.8	Plk2	polo like kinase 2 [Source:MGI Symbol;Acc:MGI:1099790]	27966.2	0.649376	0.105806	6.13743	8.38651e-10	7.65249e-07	17925.8	23497.6	22082.6	38085.2	37294.6	28911.2
ENSMUSG00000022533.14	Atp13a3	ATPase type 13A3 [Source:MGI Symbol;Acc:MGI:2685387]	5772.94	-0.610167	0.100993	-6.04169	1.52513e-09	1.35928e-06	7350.66	6991.95	6902.25	4218.02	3864.18	5310.56
ENSMUSG00000024750.11	Zfand5	zinc finger, AN1-type domain 5 [Source:MGI Symbol;Acc:MGI:1278334]	9647.37	0.435697	0.0725384	6.00644	1.89646e-09	1.65182e-06	8135.14	8179.14	8107.48	11674.1	10772.1	11016.3
ENSMUSG00000015627.5	Gata5	GATA binding protein 5 [Source:MGI Symbol;Acc:MGI:109497]	1400.95	-0.697839	0.11637	-5.99673	2.01326e-09	1.71459e-06	1571.07	1963.68	1788.28	1110.6	854.879	1117.18
ENSMUSG00000022025.13	Cnmd	chondromodulin [Source:MGI Symbol;Acc:MGI:1341171]	253.919	-0.958791	0.161748	-5.9277	3.07207e-09	2.55944e-06	393.823	337.015	356.252	190.308	134.714	111.403
ENSMUSG00000051375.15	Pcdh1	protocadherin 1 [Source:MGI Symbol;Acc:MGI:104692]	15509	-0.430778	0.0730473	-5.89726	3.69594e-09	3.01369e-06	18790.5	17344.2	17583.8	12789.4	13627.4	12918.5
ENSMUSG00000021186.9	Fbln5	fibulin 5 [Source:MGI Symbol;Acc:MGI:1346091]	2495.51	-0.648234	0.110494	-5.86669	4.44592e-09	3.43043e-06	2872.9	2885.75	3562.52	1638.92	2170.62	1842.36
ENSMUSG00000033730.4	Egr3	early growth response 3 [Source:MGI Symbol;Acc:MGI:1306780]	817.041	0.817116	0.139301	5.86584	4.46863e-09	3.43043e-06	444.503	728.852	464.632	1088.83	1120.26	1055.18
ENSMUSG00000024833.15	Pola2	polymerase (DNA directed), alpha 2 [Source:MGI Symbol;Acc:MGI:99690]	5584.63	0.464338	0.0791631	5.86558	4.47557e-09	3.43043e-06	4518.94	4970.75	4453.65	6677.81	6355.89	6530.74
ENSMUSG00000036931.15	Nfkbid	nuclear factor of kappa light polypeptide gene enhancer in B cells inhibitor, delta [Source:MGI Symbol;Acc:MGI:3041243]	359.698	0.812302	0.139882	5.80705	6.35824e-09	4.68603e-06	218.556	276.802	226.797	469.615	459.852	506.569
ENSMUSG00000032034.6	Kcnj5	potassium inwardly-rectifying channel, subfamily J, member 5 [Source:MGI Symbol;Acc:MGI:104755]	606.459	-0.738387	0.127084	-5.81025	6.2381e-09	4.68603e-06	751.749	873.544	720.532	462.041	374.769	456.122
ENSMUSG00000050447.15	Lypd6	LY6/PLAUR domain containing 6 [Source:MGI Symbol;Acc:MGI:2443848]	534.531	-0.72485	0.125665	-5.7681	8.01706e-09	5.79709e-06	642.998	653.361	761.676	399.552	356.537	393.064
ENSMUSG00000017466.9	Timp2	tissue inhibitor of metalloproteinase 2 [Source:MGI Symbol;Acc:MGI:98753]	1807.77	-0.596411	0.104387	-5.71345	1.1071e-08	7.85716e-06	2424.18	2108.37	2101.38	1225.16	1463.63	1523.91
ENSMUSG00000054889.10	Dsp	desmoplakin [Source:MGI Symbol;Acc:MGI:109611]	232.083	-1.03515	0.181294	-5.70979	1.13119e-08	7.88212e-06	562.755	268.714	263.927	57.7551	91.1601	148.187
ENSMUSG00000020423.6	Btg2	B cell translocation gene 2, anti-proliferative [Source:MGI Symbol;Acc:MGI:108384]	15936.4	0.538559	0.09502	5.66785	1.44599e-08	9.89573e-06	11012.3	14675.9	12620.3	19242.9	20125.1	17942.2
ENSMUSG00000022490.7	Ppp1r1a	protein phosphatase 1, regulatory inhibitor subunit 1A [Source:MGI Symbol;Acc:MGI:1889595]	257.76	-1.00562	0.177821	-5.65524	1.55627e-08	1.04636e-05	506.797	363.977	303.065	134.446	63.8121	174.461
ENSMUSG00000029838.11	Ptn	pleiotrophin [Source:MGI Symbol;Acc:MGI:97804]	208.75	-0.912391	0.162082	-5.6292	1.8105e-08	1.19631e-05	249.175	295.675	337.185	104.148	128.637	137.677
ENSMUSG00000026728.9	Vim	vimentin [Source:MGI Symbol;Acc:MGI:98932]	8987.17	-0.544195	0.0967648	-5.6239	1.86696e-08	1.2127e-05	9522.5	10248	12619.3	7012.04	7605.79	6915.4
ENSMUSG00000108291.1	Gm44292	predicted gene, 44292 [Source:MGI Symbol;Acc:MGI:5690684]	247.206	0.86958	0.154928	5.61279	1.99095e-08	1.27169e-05	140.425	180.64	141.497	308.658	377.808	334.209
ENSMUSG00000064080.12	Fbln2	fibulin 2 [Source:MGI Symbol;Acc:MGI:95488]	3194.15	-0.499326	0.0890743	-5.60572	2.07389e-08	1.30295e-05	3449.39	3769.18	4114.45	2601.82	2532.23	2697.85
ENSMUSG00000039994.15	Timeless	timeless circadian clock 1 [Source:MGI Symbol;Acc:MGI:1321393]	5321.09	0.53489	0.0955081	5.60047	2.13776e-08	1.32141e-05	4113.5	4817.97	3877.62	6761.13	6595.94	5760.38
ENSMUSG00000092203.7	1110038B12Rik	RIKEN cDNA 1110038B12 gene [Source:MGI Symbol;Acc:MGI:1916013]	1025.45	0.789256	0.141263	5.58712	2.30865e-08	1.40439e-05	519.467	894.214	667.345	1121.96	1490.97	1458.75
ENSMUSG00000036770.11	Stpg3	sperm tail PG rich repeat containing 3 [Source:MGI Symbol;Acc:MGI:1921722]	223.184	0.970355	0.173984	5.57728	2.4431e-08	1.44045e-05	70.7404	159.071	119.42	262.265	354.512	373.095
ENSMUSG00000022309.9	Angpt1	angiopoietin 1 [Source:MGI Symbol;Acc:MGI:108448]	238.126	-0.893167	0.160084	-5.57938	2.41382e-08	1.44045e-05	265.012	383.748	348.223	139.18	128.637	163.952
ENSMUSG00000062867.13	Impdh2	inosine monophosphate dehydrogenase 2 [Source:MGI Symbol;Acc:MGI:109367]	2005.2	0.573234	0.102967	5.56718	2.589e-08	1.50335e-05	1351.46	1789.33	1584.57	2489.15	2401.56	2415.14
ENSMUSG00000001864.13	Aif1l	allograft inflammatory factor 1-like [Source:MGI Symbol;Acc:MGI:1919598]	651.327	-0.769905	0.138633	-5.55355	2.79929e-08	1.6012e-05	910.122	710.878	944.318	496.126	350.46	496.059
ENSMUSG00000037242.8	Clic4	chloride intracellular channel 4 (mitochondrial) [Source:MGI Symbol;Acc:MGI:1352754]	33346.8	-0.37369	0.0673514	-5.54836	2.88359e-08	1.62516e-05	38474.3	37085.2	37830.9	28247	29330.3	29113
ENSMUSG00000034120.18	Srsf2	serine/arginine-rich splicing factor 2 [Source:MGI Symbol;Acc:MGI:98284]	9084.78	0.52133	0.0941547	5.53695	3.07778e-08	1.70946e-05	6399.36	8337.31	7277.57	10448	11595.6	10450.9
ENSMUSG00000035783.9	Acta2	actin, alpha 2, smooth muscle, aorta [Source:MGI Symbol;Acc:MGI:87909]	305.033	-0.918403	0.166106	-5.529	3.22055e-08	1.7632e-05	399.102	415.203	487.714	186.52	109.392	232.265
ENSMUSG00000028680.14	Plk3	polo like kinase 3 [Source:MGI Symbol;Acc:MGI:109604]	2762.27	0.662628	0.120296	5.50829	3.62329e-08	1.94309e-05	1578.46	2531.66	2051.21	3701.06	3250.36	3460.85
ENSMUSG00000000216.8	Scnn1g	sodium channel, nonvoltage-gated 1 gamma [Source:MGI Symbol;Acc:MGI:104695]	51.4385	-0.972089	0.17652	-5.50698	3.65051e-08	1.94309e-05	142.537	75.4914	54.1904	9.46805	10.1289	16.8156
ENSMUSG00000039410.16	Prdm16	PR domain containing 16 [Source:MGI Symbol;Acc:MGI:1917923]	2582.11	-0.540625	0.0986994	-5.47749	4.31404e-08	2.26481e-05	2777.88	3080.77	3443.1	2243.93	1941.71	2005.26
ENSMUSG00000026712.3	Mrc1	mannose receptor, C type 1 [Source:MGI Symbol;Acc:MGI:97142]	171.237	-0.96381	0.176936	-5.44722	5.11618e-08	2.6143e-05	335.753	171.653	259.913	74.7976	74.9539	110.352
ENSMUSG00000118643.1			839.751	0.764198	0.14028	5.44766	5.10372e-08	2.6143e-05	464.564	727.953	538.893	1087.88	1297.51	921.703
ENSMUSG00000011179.8	Odc1	ornithine decarboxylase, structural 1 [Source:MGI Symbol;Acc:MGI:97402]	2301.99	0.653726	0.120193	5.43896	5.35932e-08	2.70251e-05	1785.4	2000.52	1372.82	3079.01	3134.89	2439.31
ENSMUSG00000003534.17	Ddr1	discoidin domain receptor family, member 1 [Source:MGI Symbol;Acc:MGI:99216]	233.8	-0.915765	0.168708	-5.42811	5.69555e-08	2.83476e-05	398.047	304.662	301.058	144.861	88.1214	166.054
ENSMUSG00000091971.3	Hspa1a	heat shock protein 1A [Source:MGI Symbol;Acc:MGI:96244]	24524	0.608046	0.112082	5.42502	5.79492e-08	2.84724e-05	14820.6	22083.9	19649	26841.9	34091.9	29656.3
ENSMUSG00000090877.3	Hspa1b	heat shock protein 1B [Source:MGI Symbol;Acc:MGI:99517]	30454.8	0.6206	0.114571	5.41673	6.06989e-08	2.94459e-05	18630.1	26952.2	24102.7	32979.1	44823.4	35241.2
ENSMUSG00000044708.5	Kcnj10	potassium inwardly-rectifying channel, subfamily J, member 10 [Source:MGI Symbol;Acc:MGI:1194504]	165.597	-0.985643	0.182488	-5.40113	6.62218e-08	3.17236e-05	418.107	214.791	170.599	57.7551	30.3867	101.944
ENSMUSG00000022462.7	Slc38a2	solute carrier family 38, member 2 [Source:MGI Symbol;Acc:MGI:1915010]	17525.6	0.622603	0.115369	5.39663	6.79048e-08	3.21282e-05	11256.2	16900.2	11880.7	20093.1	20554.6	24468.7
ENSMUSG00000030549.6	Rhcg	Rhesus blood group-associated C glycoprotein [Source:MGI Symbol;Acc:MGI:1888517]	131.113	-0.97505	0.182372	-5.34648	8.96794e-08	4.19131e-05	304.078	178.843	138.487	53.0211	33.4254	78.8229
ENSMUSG00000048108.13	Tmem72	transmembrane protein 72 [Source:MGI Symbol;Acc:MGI:2442707]	209.359	-0.956904	0.180653	-5.29692	1.1777e-07	5.43784e-05	462.452	272.308	224.79	92.7869	57.7347	146.085
ENSMUSG00000116581.1	AC126280.1	novel transcript	374.447	0.78389	0.148146	5.29135	1.21419e-07	5.5396e-05	230.17	276.802	244.86	444.998	616.85	433.001
ENSMUSG00000097296.1	Gm26532	predicted gene, 26532 [Source:MGI Symbol;Acc:MGI:5477026]	629.246	0.742281	0.140812	5.27143	1.35365e-07	6.10322e-05	341.032	566.186	404.421	851.177	798.158	814.504
ENSMUSG00000100954.4	Gm10138	predicted gene 10138 [Source:MGI Symbol;Acc:MGI:3708522]	491.287	0.704482	0.133703	5.269	1.37165e-07	6.11248e-05	307.245	417.899	331.163	608.795	659.392	623.227
ENSMUSG00000020183.11	Cpm	carboxypeptidase M [Source:MGI Symbol;Acc:MGI:1917824]	433.177	-0.751018	0.14281	-5.25885	1.4496e-07	6.38558e-05	580.705	450.252	672.362	309.605	287.661	298.476
ENSMUSG00000018604.18	Tbx3	T-box 3 [Source:MGI Symbol;Acc:MGI:98495]	6752.14	-0.516059	0.098282	-5.2508	1.51441e-07	6.59525e-05	7876.47	8429.88	7834.52	6414.6	5187.01	4770.36
ENSMUSG00000020205.8	Phlda1	pleckstrin homology like domain, family A, member 1 [Source:MGI Symbol;Acc:MGI:1096880]	3146.97	0.484655	0.0924417	5.24282	1.58143e-07	6.80975e-05	2602.61	2540.65	2613.18	3649.93	4139.68	3335.79
ENSMUSG00000028926.15	Cdk14	cyclin-dependent kinase 14 [Source:MGI Symbol;Acc:MGI:894318]	119.004	-0.918305	0.176065	-5.21571	1.83119e-07	7.79761e-05	213.277	147.388	163.575	59.6487	60.7734	69.3642
ENSMUSG00000102856.1	Gm37084	predicted gene, 37084 [Source:MGI Symbol;Acc:MGI:5610312]	695.649	0.592736	0.113816	5.20786	1.91028e-07	8.04499e-05	531.081	569.781	512.802	860.645	806.261	893.327
ENSMUSG00000056962.11	Jmjd6	jumonji domain containing 6 [Source:MGI Symbol;Acc:MGI:1858910]	2998.02	0.577362	0.111535	5.17652	2.26064e-07	9.31577e-05	1906.82	2759.03	2350.26	3420.8	3998.89	3552.29
ENSMUSG00000049871.14	Nlrc3	NLR family, CARD domain containing 3 [Source:MGI Symbol;Acc:MGI:2444070]	1500.96	0.502916	0.0971168	5.17846	2.23722e-07	9.31577e-05	1194.14	1292.34	1176.13	1854.79	1839.41	1648.98
ENSMUSG00000039220.16	Ppp1r10	protein phosphatase 1, regulatory subunit 10 [Source:MGI Symbol;Acc:MGI:1289273]	11768.5	0.590924	0.114443	5.16348	2.42397e-07	9.88258e-05	7209.18	11325.5	8780.85	13123.7	15466.8	14705.2
ENSMUSG00000032875.8	Arhgef17	Rho guanine nucleotide exchange factor (GEF) 17 [Source:MGI Symbol;Acc:MGI:2673002]	595.602	-0.693029	0.134545	-5.15092	2.59214e-07	0.00010457	870.001	759.408	656.306	456.36	357.55	473.989
ENSMUSG00000048100.13	Taf13	TATA-box binding protein associated factor 13 [Source:MGI Symbol;Acc:MGI:1913500]	1382.47	0.601622	0.116939	5.14475	2.67877e-07	0.000106939	908.011	1152.14	1125.96	1663.54	1954.88	1490.28
ENSMUSG00000042331.13	Specc1	sperm antigen with calponin homology and coiled-coil domains 1 [Source:MGI Symbol;Acc:MGI:2442356]	1640.3	-0.536284	0.104543	-5.1298	2.90044e-07	0.000114594	1801.24	1975.36	2135.5	1351.09	1158.75	1419.86
ENSMUSG00000087365.7	C430049B03Rik	RIKEN cDNA C430049B03 gene [Source:MGI Symbol;Acc:MGI:1924903]	1518.66	0.630103	0.122961	5.12442	2.9846e-07	0.000116716	887.95	1376.82	1169.11	2004.39	1747.24	1926.43
ENSMUSG00000102151.1	Gm37472	predicted gene, 37472 [Source:MGI Symbol;Acc:MGI:5610700]	2176.37	0.545727	0.106591	5.11985	3.05784e-07	0.000118372	1650.26	2006.81	1527.37	2811.06	2398.52	2664.22
ENSMUSG00000037573.5	Tob1	transducer of ErbB-2.1 [Source:MGI Symbol;Acc:MGI:1349721]	3490.64	0.45977	0.089853	5.11691	3.10582e-07	0.000119027	2683.91	3137.39	2882.13	3816.57	4353.4	4070.42
ENSMUSG00000111264.1	E030022I16Rik	RIKEN cDNA E030022I16 gene [Source:MGI Symbol;Acc:MGI:2444690]	360.301	0.711726	0.139151	5.11477	3.1412e-07	0.000119192	253.398	277.701	234.825	424.168	458.839	512.875
ENSMUSG00000028364.15	Tnc	tenascin C [Source:MGI Symbol;Acc:MGI:101922]	153.232	-0.931272	0.182142	-5.1129	3.17255e-07	0.000119201	279.794	177.944	253.892	57.7551	35.4512	114.556
ENSMUSG00000006269.7	Atp6v1b1	ATPase, H+ transporting, lysosomal V1 subunit B1 [Source:MGI Symbol;Acc:MGI:103285]	172.015	-0.909055	0.177921	-5.10931	3.23344e-07	0.000120145	366.372	174.349	221.779	94.6805	71.9152	102.995
ENSMUSG00000102189.1	Gm37194	predicted gene, 37194 [Source:MGI Symbol;Acc:MGI:5610422]	3841.35	-0.519798	0.101767	-5.10774	3.26037e-07	0.000120145	5199.95	3857.25	4707.54	2914.26	3264.55	3104.57
ENSMUSG00000108368.1	Gm45053	predicted gene 45053 [Source:MGI Symbol;Acc:MGI:5753629]	354.896	0.740727	0.14523	5.10036	3.39015e-07	0.000123737	207.998	295.675	230.811	480.03	433.517	481.345
ENSMUSG00000025358.16	Cdk2	cyclin-dependent kinase 2 [Source:MGI Symbol;Acc:MGI:104772]	1134.45	0.543994	0.106877	5.08991	3.58232e-07	0.000129518	861.554	922.973	920.233	1473.23	1420.07	1208.62
ENSMUSG00000060227.15	Casc4	cancer susceptibility candidate 4 [Source:MGI Symbol;Acc:MGI:2443129]	1259.78	-0.534863	0.105283	-5.08024	3.7695e-07	0.000133762	1376.8	1572.74	1589.59	911.773	1047.33	1060.43
ENSMUSG00000040998.18	Npnt	nephronectin [Source:MGI Symbol;Acc:MGI:2148811]	1943.36	-0.676347	0.133096	-5.08164	3.74197e-07	0.000133762	2081.03	2272.83	3057.74	1134.27	1362.34	1751.97
ENSMUSG00000063903.5	Klk1	kallikrein 1 [Source:MGI Symbol;Acc:MGI:102850]	281.154	-0.87805	0.173022	-5.0748	3.87904e-07	0.000136386	559.588	284.89	364.28	151.489	116.482	210.195
ENSMUSG00000111394.1	AC160637.1	novel transcript	733.797	0.735239	0.145103	5.06703	4.04074e-07	0.000140779	383.265	651.563	489.721	1139.01	870.073	869.154
ENSMUSG00000038037.5	Socs1	suppressor of cytokine signaling 1 [Source:MGI Symbol;Acc:MGI:1354910]	1214.35	0.651253	0.129209	5.04031	4.64767e-07	0.000160466	731.688	1125.18	842.962	1507.31	1714.82	1364.16
ENSMUSG00000026628.13	Atf3	activating transcription factor 3 [Source:MGI Symbol;Acc:MGI:109384]	7240.73	0.505936	0.100599	5.02922	4.92471e-07	0.000168513	5327.7	7047.66	5242.42	8875.35	8466.75	8484.5
ENSMUSG00000024713.16	Pcsk5	proprotein convertase subtilisin/kexin type 5 [Source:MGI Symbol;Acc:MGI:97515]	3180.46	-0.492172	0.0979366	-5.02541	5.02348e-07	0.000170372	3327.97	3772.78	4185.71	2651.05	2383.33	2761.96
ENSMUSG00000027276.7	Jag1	jagged 1 [Source:MGI Symbol;Acc:MGI:1095416]	4687.41	-0.496818	0.0995307	-4.99161	5.98796e-07	0.0002013	4932.82	6095.93	5635.8	3394.3	3790.24	4275.36
ENSMUSG00000102324.1	Gm19721	predicted gene, 19721 [Source:MGI Symbol;Acc:MGI:5011906]	1248.15	0.675613	0.135539	4.98463	6.2079e-07	0.000206879	658.836	1120.69	940.304	1809.34	1448.43	1511.3
ENSMUSG00000019872.13	Smpdl3a	sphingomyelin phosphodiesterase, acid-like 3A [Source:MGI Symbol;Acc:MGI:1931437]	4659.83	-0.54435	0.109496	-4.97144	6.64585e-07	0.000219565	5363.6	4858.41	6645.35	3364	3499.54	4228.06
ENSMUSG00000031626.18	Sorbs2	sorbin and SH3 domain containing 2 [Source:MGI Symbol;Acc:MGI:1924574]	1953.81	-0.472946	0.0953364	-4.96082	7.01976e-07	0.000229936	2141.22	2355.51	2391.4	1752.54	1573.02	1509.2
ENSMUSG00000027009.18	Itga4	integrin alpha 4 [Source:MGI Symbol;Acc:MGI:96603]	163.759	-0.893846	0.180285	-4.95797	7.1232e-07	0.000231347	343.144	212.095	178.628	69.1167	59.7605	119.811
ENSMUSG00000024620.11	Pdgfrb	platelet derived growth factor receptor, beta polypeptide [Source:MGI Symbol;Acc:MGI:97531]	313.582	-0.870124	0.175605	-4.95501	7.23275e-07	0.000232931	574.37	350.496	432.52	122.138	126.611	275.355
ENSMUSG00000018899.16	Irf1	interferon regulatory factor 1 [Source:MGI Symbol;Acc:MGI:96590]	12654.9	0.410076	0.0827958	4.95286	7.31302e-07	0.000233553	10164.4	11438.8	10697.6	14942.5	15432.4	13253.8
ENSMUSG00000027342.14	Pcna	proliferating cell nuclear antigen [Source:MGI Symbol;Acc:MGI:97503]	2646.06	0.53226	0.107722	4.94106	7.76993e-07	0.000246095	1873.04	2542.44	1922.76	3081.85	3349.63	3106.68
ENSMUSG00000033174.17	Mgll	monoglyceride lipase [Source:MGI Symbol;Acc:MGI:1346042]	7599.66	-0.397266	0.0804835	-4.93599	7.97445e-07	0.000250502	8922.79	8146.78	9015.67	6747.88	6073.29	6691.54
ENSMUSG00000103593.1	Gm37352	predicted gene, 37352 [Source:MGI Symbol;Acc:MGI:5610580]	7584.28	0.592292	0.120309	4.9231	8.51821e-07	0.000265408	4429.19	7356.82	5729.13	9768.18	9795.66	8426.7
ENSMUSG00000050965.14	Prkca	protein kinase C, alpha [Source:MGI Symbol;Acc:MGI:97595]	708.875	-0.5676	0.115695	-4.90601	9.29496e-07	0.000287274	815.098	873.544	902.17	585.125	501.381	575.933
ENSMUSG00000039270.9	Megf9	multiple EGF-like-domains 9 [Source:MGI Symbol;Acc:MGI:1918264]	1909.42	-0.453912	0.0926315	-4.90019	9.5746e-07	0.00029355	2388.28	2147.01	2152.56	1652.17	1500.09	1616.4
ENSMUSG00000026678.10	Rgs5	regulator of G-protein signaling 5 [Source:MGI Symbol;Acc:MGI:1098434]	610.029	-0.708238	0.144959	-4.88578	1.03019e-06	0.000313342	986.142	796.255	590.073	431.743	378.821	477.142
ENSMUSG00000038146.8	Notch3	notch 3 [Source:MGI Symbol;Acc:MGI:99460]	312.426	-0.814936	0.166935	-4.88174	1.05152e-06	0.000317311	578.593	415.203	302.061	177.053	163.075	238.571
ENSMUSG00000026255.15	Efhd1	EF hand domain containing 1 [Source:MGI Symbol;Acc:MGI:1921607]	424.916	-0.672642	0.137899	-4.87779	1.07282e-06	0.000321208	520.523	468.227	636.235	304.871	319.06	300.578
ENSMUSG00000056753.3	C330011M18Rik	RIKEN cDNA C330011M18 gene [Source:MGI Symbol;Acc:MGI:3045248]	434.101	0.72583	0.149182	4.86539	1.14231e-06	0.000339362	219.612	368.47	311.093	588.913	604.696	511.824
ENSMUSG00000052837.7	Junb	jun B proto-oncogene [Source:MGI Symbol;Acc:MGI:96647]	23919.9	0.47166	0.0972358	4.85068	1.2304e-06	0.000362721	18447.4	21543.8	19192.4	28087.9	32202.8	24045.2
ENSMUSG00000025083.18	Afap1l2	actin filament associated protein 1-like 2 [Source:MGI Symbol;Acc:MGI:2147658]	4026.84	-0.461449	0.0951624	-4.84907	1.24044e-06	0.00036289	4735.38	5290.69	4118.47	3501.28	3264.55	3250.66
ENSMUSG00000103238.1	Gm36527	predicted gene, 36527 [Source:MGI Symbol;Acc:MGI:5595686]	308.912	0.733244	0.151312	4.84592	1.26026e-06	0.000365895	171.044	255.233	207.73	389.137	445.672	384.656
ENSMUSG00000032174.5	Icam5	intercellular adhesion molecule 5, telencephalin [Source:MGI Symbol;Acc:MGI:109430]	141.979	0.868107	0.181533	4.78208	1.73494e-06	0.000499924	38.0098	102.453	71.2503	188.414	172.191	279.559
ENSMUSG00000028843.8	Sh3bgrl3	SH3 domain binding glutamic acid-rich protein-like 3 [Source:MGI Symbol;Acc:MGI:1920973]	1702.98	-0.448899	0.0942298	-4.76387	1.89914e-06	0.000539789	2097.93	1858.53	2001.03	1349.2	1425.14	1486.08
ENSMUSG00000025504.14	Eps8l2	EPS8-like 2 [Source:MGI Symbol;Acc:MGI:2138828]	1273.72	-0.508466	0.106739	-4.76362	1.90146e-06	0.000539789	1339.84	1678.79	1536.4	1087.88	994.658	1004.73
ENSMUSG00000040435.12	Ppp1r15a	protein phosphatase 1, regulatory subunit 15A [Source:MGI Symbol;Acc:MGI:1927072]	9001.07	0.429269	0.0904338	4.74678	2.06681e-06	0.000582416	6647.48	8205.2	7885.7	10579.6	11013.2	9675.25
ENSMUSG00000020422.14	Tns3	tensin 3 [Source:MGI Symbol;Acc:MGI:2443012]	5530.16	-0.424423	0.0897133	-4.73088	2.23548e-06	0.000625348	7079.32	6228.04	5871.63	4873.2	4807.18	4321.6
ENSMUSG00000021250.13	Fos	FBJ osteosarcoma oncogene [Source:MGI Symbol;Acc:MGI:95574]	23458.1	0.427961	0.0908242	4.71197	2.45339e-06	0.000681331	18989	21514.2	18785	29145.5	28715.4	23599.6
ENSMUSG00000034584.3	Exph5	exophilin 5 [Source:MGI Symbol;Acc:MGI:2443248]	103.698	-0.84883	0.181307	-4.68174	2.84453e-06	0.000778671	200.607	150.983	111.391	47.3402	43.5543	68.3132
ENSMUSG00000024712.9	Rfk	riboflavin kinase [Source:MGI Symbol;Acc:MGI:1914688]	1517.45	-0.442424	0.0944845	-4.6825	2.8339e-06	0.000778671	1690.38	1712.04	1895.66	1284.81	1272.19	1249.61
ENSMUSG00000026335.16	Pam	peptidylglycine alpha-amidating monooxygenase [Source:MGI Symbol;Acc:MGI:97475]	5312.43	-0.393999	0.0842915	-4.67424	2.95037e-06	0.000801915	6025.6	5829.92	6372.39	4278.61	4955.06	4413.03
ENSMUSG00000031880.7	Rrad	Ras-related associated with diabetes [Source:MGI Symbol;Acc:MGI:1930943]	834.793	0.587855	0.125829	4.67186	2.98478e-06	0.000805553	704.236	606.628	613.154	1080.3	1167.86	836.574
ENSMUSG00000024065.8	Ehd3	EH-domain containing 3 [Source:MGI Symbol;Acc:MGI:1928900]	37489.9	-0.461223	0.0991141	-4.65345	3.26423e-06	0.000874814	37421.7	46621.4	47774.8	27177.1	31692.3	34252.2
ENSMUSG00000030795.18	Fus	fused in sarcoma [Source:MGI Symbol;Acc:MGI:1353633]	12672.6	0.366905	0.0790634	4.64065	3.4732e-06	0.000924354	10768.4	10890.5	11303.7	14824.1	13092.6	15156.1
ENSMUSG00000050234.7	Gja4	gap junction protein, alpha 4 [Source:MGI Symbol;Acc:MGI:95715]	1344.65	-0.586838	0.126573	-4.63634	3.54629e-06	0.000924545	1503.5	1374.12	2093.36	1115.34	1020.99	960.589
ENSMUSG00000103103.1	4833445I07Rik	RIKEN cDNA 4833445I07 gene [Source:MGI Symbol;Acc:MGI:2143268]	351.234	0.721577	0.155567	4.63837	3.51165e-06	0.000924545	183.714	319.94	214.755	461.094	478.084	449.816
ENSMUSG00000006574.15	Slc4a1	solute carrier family 4 (anion exchanger), member 1 [Source:MGI Symbol;Acc:MGI:109393]	95.6612	-0.822003	0.177277	-4.63683	3.53789e-06	0.000924545	206.942	134.806	134.472	14.2021	14.1805	69.3642
ENSMUSG00000027500.10	Stmn2	stathmin-like 2 [Source:MGI Symbol;Acc:MGI:98241]	269.834	-0.801002	0.174217	-4.59773	4.27122e-06	0.00107691	315.692	326.231	494.738	100.361	154.972	227.01
ENSMUSG00000009376.15	Met	met proto-oncogene [Source:MGI Symbol;Acc:MGI:96969]	765.393	-0.544892	0.11851	-4.59786	4.26844e-06	0.00107691	949.188	873.544	959.371	689.274	541.896	579.086
ENSMUSG00000030302.16	Atp2b2	ATPase, Ca++ transporting, plasma membrane 2 [Source:MGI Symbol;Acc:MGI:105368]	406.612	-0.623209	0.135442	-4.60129	4.19882e-06	0.00107691	537.416	515.858	475.671	344.637	289.687	276.406
ENSMUSG00000035258.15	Abi3bp	ABI gene family, member 3 (NESH) binding protein [Source:MGI Symbol;Acc:MGI:2444583]	712.39	-0.599486	0.130328	-4.59982	4.22856e-06	0.00107691	772.865	847.481	1028.61	459.2	597.605	568.576
ENSMUSG00000023341.15	Mx2	MX dynamin-like GTPase 2 [Source:MGI Symbol;Acc:MGI:97244]	1441.52	0.606614	0.131796	4.60268	4.17087e-06	0.00107691	790.814	1374.12	1104.88	1776.21	1722.93	1880.19
ENSMUSG00000065611.1	Mir23a	microRNA 23a [Source:MGI Symbol;Acc:MGI:2676897]	98.8588	0.825828	0.179702	4.59554	4.31638e-06	0.00108118	62.2938	62.0108	37.1305	142.968	146.869	141.881
ENSMUSG00000030218.2	Mgp	matrix Gla protein [Source:MGI Symbol;Acc:MGI:96976]	868.307	-0.655461	0.143188	-4.57763	4.70263e-06	0.00117028	1049.49	882.531	1384.87	491.392	738.397	663.164
ENSMUSG00000029231.15	Pdgfra	platelet derived growth factor receptor, alpha polypeptide [Source:MGI Symbol;Acc:MGI:97530]	96.4026	-0.833708	0.182518	-4.56782	4.9283e-06	0.00121853	165.765	117.731	156.55	29.351	35.4512	73.5681
ENSMUSG00000045411.16	2410002F23Rik	RIKEN cDNA 2410002F23 gene [Source:MGI Symbol;Acc:MGI:1914226]	1344.93	0.5323	0.116738	4.55977	5.12099e-06	0.00125806	878.448	1198.88	1126.96	1677.74	1734.07	1453.49
ENSMUSG00000041479.14	Syt15	synaptotagmin XV [Source:MGI Symbol;Acc:MGI:2442166]	470.478	-0.676119	0.148999	-4.53773	5.68624e-06	0.00138802	539.527	562.591	716.517	302.031	275.506	426.695
ENSMUSG00000035835.14	Plppr3	phospholipid phosphatase related 3 [Source:MGI Symbol;Acc:MGI:2388640]	303.702	0.734902	0.162109	4.53339	5.80454e-06	0.00140793	143.592	247.145	213.751	402.392	481.123	334.209
ENSMUSG00000020888.16	Dvl2	dishevelled segment polarity protein 2 [Source:MGI Symbol;Acc:MGI:106613]	1262.08	0.459186	0.101516	4.5233	6.0882e-06	0.00146745	956.579	1104.51	1072.77	1410.74	1563.9	1464.01
ENSMUSG00000046480.6	Scn4b	sodium channel, type IV, beta [Source:MGI Symbol;Acc:MGI:2687406]	109.899	-0.825148	0.182489	-4.52162	6.13679e-06	0.00146991	228.059	125.819	152.536	42.6062	27.348	83.0268
ENSMUSG00000008348.9	Ubc	ubiquitin C [Source:MGI Symbol;Acc:MGI:98889]	3432.37	0.553892	0.123177	4.49673	6.90076e-06	0.00164264	2194.01	3243.44	2620.21	4314.59	4829.46	3392.54
ENSMUSG00000074899.6	Sptbn5	spectrin beta, non-erythrocytic 5 [Source:MGI Symbol;Acc:MGI:2685200]	2360.24	0.527816	0.117595	4.48842	7.1753e-06	0.00169744	1510.89	2097.58	2024.11	3090.37	2411.69	3026.8
ENSMUSG00000048878.6	Hexim1	hexamethylene bis-acetamide inducible 1 [Source:MGI Symbol;Acc:MGI:2385923]	11417.7	0.489049	0.109113	4.48206	7.39274e-06	0.00173816	8057.01	9828.27	9997.12	11439.3	16263	12921.7
ENSMUSG00000020585.4	Laptm4a	lysosomal-associated protein transmembrane 4A [Source:MGI Symbol;Acc:MGI:108017]	15979.5	-0.33482	0.0747552	-4.47889	7.50326e-06	0.00174276	18299.6	16750.1	18678.6	13620.7	14111.6	14416.2
ENSMUSG00000022636.13	Alcam	activated leukocyte cell adhesion molecule [Source:MGI Symbol;Acc:MGI:1313266]	132.444	-0.779356	0.173994	-4.47921	7.49184e-06	0.00174276	160.486	216.589	176.62	79.5316	66.8508	94.5875
ENSMUSG00000040365.14	Trim41	tripartite motif-containing 41 [Source:MGI Symbol;Acc:MGI:2384814]	1880.27	0.423596	0.0947098	4.47257	7.7286e-06	0.00178159	1521.45	1751.58	1481.2	2150.19	2182.78	2194.43
ENSMUSG00000024727.9	Trpm6	transient receptor potential cation channel, subfamily M, member 6 [Source:MGI Symbol;Acc:MGI:2675603]	107.604	-0.815908	0.182464	-4.47161	7.76344e-06	0.00178159	198.495	139.3	148.522	40.7126	32.4125	86.1797
ENSMUSG00000028766.10	Alpl	alkaline phosphatase, liver/bone/kidney [Source:MGI Symbol;Acc:MGI:87983]	7030.18	-0.447606	0.100234	-4.46561	7.98411e-06	0.00182133	7898.64	7275.04	9448.19	5998.95	5210.31	6349.98
ENSMUSG00000001014.6	Icam4	intercellular adhesion molecule 4, Landsteiner-Wiener blood group [Source:MGI Symbol;Acc:MGI:1925619]	125.7	0.795329	0.178261	4.46161	8.13464e-06	0.00184469	60.1821	97.0604	58.2045	171.372	151.934	215.449
ENSMUSG00000026185.8	Igfbp5	insulin-like growth factor binding protein 5 [Source:MGI Symbol;Acc:MGI:96440]	545544	-0.353083	0.0791687	-4.45988	8.20074e-06	0.00184874	624464	556061	665648	477142	461855	488094
ENSMUSG00000022995.16	Enah	ENAH actin regulator [Source:MGI Symbol;Acc:MGI:108360]	427.502	-0.638707	0.143386	-4.45446	8.41065e-06	0.00188497	589.151	549.11	486.71	341.796	245.119	353.127
ENSMUSG00000068079.5	Tcf15	transcription factor 15 [Source:MGI Symbol;Acc:MGI:104664]	1485.98	0.601146	0.135204	4.44623	8.7389e-06	0.00194715	1186.75	1065.87	1116.92	1709.93	2450.18	1386.23
ENSMUSG00000027800.14	Tm4sf1	transmembrane 4 superfamily member 1 [Source:MGI Symbol;Acc:MGI:104678]	27246.9	-0.361333	0.0813749	-4.44035	8.98114e-06	0.00198956	29787	28541.2	34153	22897.5	24327.6	23775.1
ENSMUSG00000026768.10	Itga8	integrin alpha 8 [Source:MGI Symbol;Acc:MGI:109442]	1058.45	-0.611359	0.138099	-4.42695	9.55734e-06	0.00208111	1655.54	1082.94	1233.33	624.891	868.047	885.97
ENSMUSG00000027245.11	Hypk	huntingtin interacting protein K [Source:MGI Symbol;Acc:MGI:1914943]	523.527	0.663203	0.149784	4.42772	9.52348e-06	0.00208111	292.464	505.972	324.139	708.21	619.889	690.489
ENSMUSG00000064065.15	Ipcef1	interaction protein for cytohesin exchange factors 1 [Source:MGI Symbol;Acc:MGI:2444159]	44.9061	-0.764602	0.172623	-4.42931	9.45337e-06	0.00208111	126.699	40.4418	61.2151	15.1489	9.11601	16.8156
ENSMUSG00000047909.11	Ankrd16	ankyrin repeat domain 16 [Source:MGI Symbol;Acc:MGI:2444796]	1594.4	0.511512	0.115769	4.4184	9.94365e-06	0.002153	1047.38	1487.36	1303.58	2082.02	1866.76	1779.3
ENSMUSG00000003418.11	St8sia6	ST8 alpha-N-acetyl-neuraminide alpha-2,8-sialyltransferase 6 [Source:MGI Symbol;Acc:MGI:2386797]	2338.57	-0.496254	0.112732	-4.40208	1.0722e-05	0.00229764	2718.75	2885.75	2744.64	1705.19	1643.92	2333.16
ENSMUSG00000028693.15	Nasp	nuclear autoantigenic sperm protein (histone-binding) [Source:MGI Symbol;Acc:MGI:1355328]	1636.88	0.461434	0.104827	4.40188	1.07316e-05	0.00229764	1311.34	1481.97	1261.43	1815.97	1789.78	2160.8
ENSMUSG00000030096.8	Slc6a6	solute carrier family 6 (neurotransmitter transporter, taurine), member 6 [Source:MGI Symbol;Acc:MGI:98488]	39825.7	-0.404687	0.0920131	-4.39814	1.0918e-05	0.00232457	46508.1	39798.4	51020.2	36430.2	31278	33919.1
ENSMUSG00000020758.15	Itgb4	integrin beta 4 [Source:MGI Symbol;Acc:MGI:96613]	809.721	-0.505482	0.11501	-4.39512	1.1071e-05	0.00234411	868.945	1061.37	971.413	683.593	607.734	665.266
ENSMUSG00000021134.17	Srsf5	serine/arginine-rich splicing factor 5 [Source:MGI Symbol;Acc:MGI:98287]	18240.9	0.431754	0.0983045	4.392	1.12311e-05	0.00236494	12965.5	17626.3	15318.8	22994.1	20068.4	20471.9
ENSMUSG00000036478.8	Btg1	B cell translocation gene 1, anti-proliferative [Source:MGI Symbol;Acc:MGI:88215]	10345.1	0.43467	0.0990145	4.38996	1.13372e-05	0.00237424	8023.23	9244.11	8730.67	11610.7	14047.8	10414.1
ENSMUSG00000006356.10	Crip2	cysteine rich protein 2 [Source:MGI Symbol;Acc:MGI:1915587]	8330.56	-0.370544	0.084646	-4.37757	1.20008e-05	0.00249957	9163.52	9038.3	10172.7	7029.08	7838.76	6740.94
ENSMUSG00000027397.14	Slc20a1	solute carrier family 20, member 1 [Source:MGI Symbol;Acc:MGI:108392]	3523.88	0.436172	0.0997017	4.37476	1.21564e-05	0.00251828	2645.9	3426.77	2773.74	4204.76	3839.87	4252.23
ENSMUSG00000017677.11	Wsb1	WD repeat and SOCS box-containing 1 [Source:MGI Symbol;Acc:MGI:1926139]	4941.93	0.372988	0.0853483	4.37019	1.2414e-05	0.00255288	3880.16	4645.42	4277.03	5567.21	5769.42	5512.35
ENSMUSG00000037071.3	Scd1	stearoyl-Coenzyme A desaturase 1 [Source:MGI Symbol;Acc:MGI:98239]	1164.95	-0.514178	0.117676	-4.36944	1.24567e-05	0.00255288	1253.27	1256.39	1681.91	924.081	973.388	900.683
ENSMUSG00000035459.18	Stab2	stabilin 2 [Source:MGI Symbol;Acc:MGI:2178743]	245.839	-0.76046	0.174137	-4.36703	1.2595e-05	0.0025675	393.823	194.121	434.527	160.01	129.65	162.901
ENSMUSG00000030247.9	Kcnj8	potassium inwardly-rectifying channel, subfamily J, member 8 [Source:MGI Symbol;Acc:MGI:1100508]	682.394	0.69157	0.158687	4.35809	1.31204e-05	0.00266045	522.634	410.709	478.682	789.635	1288.4	604.309
ENSMUSG00000018211.13	Wfdc15b	WAP four-disulfide core domain 15B [Source:MGI Symbol;Acc:MGI:2445041]	109.776	-0.7855	0.180359	-4.35521	1.32942e-05	0.00268152	178.435	131.211	165.582	56.8083	42.5414	84.0778
ENSMUSG00000067336.6	Bmpr2	bone morphogenetic protein receptor, type II (serine/threonine kinase) [Source:MGI Symbol;Acc:MGI:1095407]	43224.8	-0.370513	0.0852807	-4.34463	1.39508e-05	0.00272782	48910.1	46416.4	51914.4	36168.9	34182	41757.2
ENSMUSG00000026814.16	Eng	endoglin [Source:MGI Symbol;Acc:MGI:95392]	90019.3	-0.382665	0.0880752	-4.34476	1.3943e-05	0.00272782	103795	93097.1	111098	76691.2	70238.9	85195
ENSMUSG00000027248.13	Pdia3	protein disulfide isomerase associated 3 [Source:MGI Symbol;Acc:MGI:95834]	14429.4	-0.34732	0.0799187	-4.34591	1.38698e-05	0.00272782	16277.7	15131.5	17337.9	12259.2	13423.8	12146.1
ENSMUSG00000027405.16	Nop56	NOP56 ribonucleoprotein [Source:MGI Symbol;Acc:MGI:1914384]	3485.52	0.406401	0.093503	4.34639	1.38394e-05	0.00272782	2686.02	3334.2	2862.05	3804.26	4121.45	4105.1
ENSMUSG00000054855.13	Rnd1	Rho family GTPase 1 [Source:MGI Symbol;Acc:MGI:2444878]	2285.23	0.449904	0.103464	4.34842	1.37119e-05	0.00272782	2028.24	1792.02	1875.59	2896.28	2852.3	2266.95
ENSMUSG00000046434.16	Hnrnpa1	heterogeneous nuclear ribonucleoprotein A1 [Source:MGI Symbol;Acc:MGI:104820]	6060.23	0.401209	0.0923254	4.3456	1.38893e-05	0.00272782	4498.88	5663.66	5322.7	7398.33	6648.61	6829.22
ENSMUSG00000026042.16	Col5a2	collagen, type V, alpha 2 [Source:MGI Symbol;Acc:MGI:88458]	849.317	-0.568154	0.130935	-4.3392	1.43004e-05	0.00278196	1043.16	891.518	1194.2	532.104	745.487	689.438
ENSMUSG00000045752.13	Tssc4	tumor-suppressing subchromosomal transferable fragment 4 [Source:MGI Symbol;Acc:MGI:1861712]	966.172	0.488587	0.112727	4.33426	1.46252e-05	0.00283079	707.404	874.443	772.715	1079.36	1243.83	1119.29
ENSMUSG00000078202.3	Nrarp	Notch-regulated ankyrin repeat protein [Source:MGI Symbol;Acc:MGI:1914372]	1723.67	0.433252	0.10017	4.32519	1.52403e-05	0.00290582	1364.13	1419.96	1548.44	2061.19	1794.84	2153.44
ENSMUSG00000040289.8	Hey1	hairy/enhancer-of-split related with YRPW motif 1 [Source:MGI Symbol;Acc:MGI:1341800]	665.283	-0.618684	0.143034	-4.32543	1.52234e-05	0.00290582	708.46	845.684	957.364	487.604	378.821	613.768
ENSMUSG00000024486.6	Hbegf	heparin-binding EGF-like growth factor [Source:MGI Symbol;Acc:MGI:96070]	6270.85	0.417608	0.096549	4.32535	1.5229e-05	0.00290582	4451.36	5872.16	5565.55	6950.49	7255.33	7530.22
ENSMUSG00000003617.16	Cp	ceruloplasmin [Source:MGI Symbol;Acc:MGI:88476]	285.552	-0.646054	0.149497	-4.32153	1.5495e-05	0.00293975	336.809	357.686	399.403	190.308	187.385	241.724
ENSMUSG00000015143.15	Actn1	actinin, alpha 1 [Source:MGI Symbol;Acc:MGI:2137706]	1193.29	-0.47676	0.110522	-4.31371	1.60539e-05	0.00303078	1502.44	1437.03	1292.54	1094.51	969.336	863.899
ENSMUSG00000103373.1	Gm37238	predicted gene, 37238 [Source:MGI Symbol;Acc:MGI:5610466]	871.498	0.548679	0.127239	4.31221	1.61631e-05	0.00303644	554.309	808.837	680.39	1097.35	955.155	1132.95
ENSMUSG00000002885.14	Adgre5	adhesion G protein-coupled receptor E5 [Source:MGI Symbol;Acc:MGI:1347095]	17421.5	-0.356415	0.0827793	-4.30561	1.66527e-05	0.00311143	19758.7	20096	19198.5	16286	13472.5	15717.3
ENSMUSG00000109864.1	Eid3	EP300 interacting inhibitor of differentiation 3 [Source:MGI Symbol;Acc:MGI:1913591]	187.72	0.70639	0.164099	4.30465	1.67246e-05	0.00311143	124.588	151.882	101.356	251.85	236.003	260.641
ENSMUSG00000109438.1	Gm45073	predicted gene 45073 [Source:MGI Symbol;Acc:MGI:5753649]	1390.31	0.504918	0.117396	4.30099	1.70037e-05	0.00314807	1008.31	1271.67	1073.77	1639.87	1429.19	1919.08
ENSMUSG00000052684.4	Jun	jun proto-oncogene [Source:MGI Symbol;Acc:MGI:96646]	134443	0.366795	0.085575	4.28623	1.81727e-05	0.00333306	110564	123988	114657	150148	169784	137519
ENSMUSG00000080316.11	Spaca6	sperm acrosome associated 6 [Source:MGI Symbol;Acc:MGI:1922452]	6020.17	0.369703	0.0862545	4.28618	1.81768e-05	0.00333306	5001.45	5399.44	5214.32	7290.4	6108.74	7106.68
ENSMUSG00000075254.12	Heg1	heart development protein with EGF-like domains 1 [Source:MGI Symbol;Acc:MGI:1924696]	78523.8	-0.381408	0.0890968	-4.28083	1.86196e-05	0.00339799	91662.6	81986.4	94957.6	66134.3	60683.3	75718.4
ENSMUSG00000027716.13	Trpc3	transient receptor potential cation channel, subfamily C, member 3 [Source:MGI Symbol;Acc:MGI:109526]	1313.56	0.477163	0.111536	4.27811	1.88487e-05	0.0034235	1162.46	1073.06	986.466	1688.15	1645.95	1325.28
ENSMUSG00000010067.13	Rassf1	Ras association (RalGDS/AF-6) domain family member 1 [Source:MGI Symbol;Acc:MGI:1928386]	4361.3	0.4209	0.0986553	4.26637	1.98679e-05	0.00357473	3157.98	4188.88	3679.93	5355.13	4800.09	4985.81
ENSMUSG00000023959.10	Clic5	chloride intracellular channel 5 [Source:MGI Symbol;Acc:MGI:1917912]	29782	-0.313363	0.0734401	-4.26692	1.98188e-05	0.00357473	31319	32985.3	35129.4	25687.8	27101.9	26468.7
ENSMUSG00000089726.2	Mir17hg	Mir17 host gene (non-protein coding) [Source:MGI Symbol;Acc:MGI:1923207]	756.723	0.585679	0.137338	4.26451	2.00344e-05	0.00358785	443.447	738.738	541.904	959.113	920.717	936.417
ENSMUSG00000057315.14	Arhgap24	Rho GTPase activating protein 24 [Source:MGI Symbol;Acc:MGI:1922647]	345.458	-0.741569	0.174031	-4.26114	2.0339e-05	0.00362146	577.537	412.507	436.534	210.191	116.482	319.496
ENSMUSG00000065922.1	n-R5-8s1	nuclear encoded rRNA 5.8S 1 [Source:MGI Symbol;Acc:MGI:4421735]	1320.68	-0.618513	0.145179	-4.26035	2.04111e-05	0.00362146	1757.95	1093.73	2144.53	1003.61	1064.55	859.696
ENSMUSG00000027376.15	Prom2	prominin 2 [Source:MGI Symbol;Acc:MGI:2138997]	36.1904	-0.738208	0.173377	-4.25782	2.06426e-05	0.00362893	89.7453	43.138	48.1692	11.3617	13.1676	11.5607
ENSMUSG00000101603.1	Gm28730	predicted gene 28730 [Source:MGI Symbol;Acc:MGI:5579436]	175.739	0.773665	0.181691	4.25813	2.06146e-05	0.00362893	42.2331	142.894	100.353	206.403	244.107	318.445
ENSMUSG00000030873.9	Scnn1b	sodium channel, nonvoltage-gated 1 beta [Source:MGI Symbol;Acc:MGI:104696]	65.7856	-0.755216	0.177611	-4.25207	2.11799e-05	0.00370301	157.318	88.0734	73.2574	40.7126	10.1289	25.2233
ENSMUSG00000041134.15	Cyyr1	cysteine and tyrosine-rich protein 1 [Source:MGI Symbol;Acc:MGI:2152187]	28663.9	-0.311698	0.073319	-4.25126	2.12572e-05	0.00370301	31468.9	30317	33863	25256	24866.5	26212.3
ENSMUSG00000027684.16	Mecom	MDS1 and EVI1 complex locus [Source:MGI Symbol;Acc:MGI:95457]	4060.14	-0.438457	0.103354	-4.24228	2.21262e-05	0.00383017	4300.38	4911.44	4978.49	3388.61	2879.65	3902.26
ENSMUSG00000108268.1	Gm44187	predicted gene, 44187 [Source:MGI Symbol;Acc:MGI:5690579]	449.628	0.559748	0.131964	4.24166	2.21871e-05	0.00383017	299.855	382.849	361.269	532.104	551.012	570.678
ENSMUSG00000025608.9	Podxl	podocalyxin-like [Source:MGI Symbol;Acc:MGI:1351317]	122449	-0.330354	0.0779413	-4.2385	2.25016e-05	0.00386704	143000	126962	141348	108483	113874	101028
ENSMUSG00000087589.3	D430040D24Rik	RIKEN cDNA D430040D24 gene [Source:MGI Symbol;Acc:MGI:2442526]	1282.03	0.480153	0.11333	4.23676	2.26766e-05	0.00387973	991.421	1129.68	1015.57	1684.37	1596.32	1274.83
ENSMUSG00000007850.16	Hnrnph1	heterogeneous nuclear ribonucleoprotein H1 [Source:MGI Symbol;Acc:MGI:1891925]	24325.6	0.370826	0.0877807	4.22446	2.39519e-05	0.00405739	19057.7	23951.5	20033.4	28397.5	26540.8	27972.7
ENSMUSG00000017309.11	Cd300lg	CD300 molecule like family member G [Source:MGI Symbol;Acc:MGI:1289168]	28505.5	-0.351428	0.0832038	-4.2237	2.40327e-05	0.00405739	31115.2	29508.2	35854	23965.5	24863.4	25726.8
ENSMUSG00000071172.13	Srsf3	serine/arginine-rich splicing factor 3 [Source:MGI Symbol;Acc:MGI:98285]	9546.34	0.399767	0.0946299	4.22453	2.39443e-05	0.00405739	7018.08	9387.9	7985.05	10838.1	11277.5	10771.4
ENSMUSG00000104351.1	Gm37125	predicted gene, 37125 [Source:MGI Symbol;Acc:MGI:5610353]	155.994	0.723866	0.171482	4.22124	2.42965e-05	0.00408394	90.8011	124.92	84.2962	212.084	243.094	180.767
ENSMUSG00000039048.15	Foxred1	FAD-dependent oxidoreductase domain containing 1 [Source:MGI Symbol;Acc:MGI:2446262]	835.303	0.488014	0.11566	4.21938	2.44979e-05	0.00409981	595.486	754.016	683.401	995.092	1045.3	938.518
ENSMUSG00000032911.6	Cspg4	chondroitin sulfate proteoglycan 4 [Source:MGI Symbol;Acc:MGI:2153093]	230.433	-0.698623	0.165807	-4.21347	2.51473e-05	0.0041902	349.479	334.319	234.825	127.819	143.83	192.328
ENSMUSG00000053560.5	Ier2	immediate early response 2 [Source:MGI Symbol;Acc:MGI:104815]	8098.38	0.373121	0.0886211	4.2103	2.55037e-05	0.00423119	6249.44	7540.16	7173.2	9328.87	9780.47	8518.13
ENSMUSG00000102419.1	Gm36940	predicted gene, 36940 [Source:MGI Symbol;Acc:MGI:5610168]	781.293	0.502749	0.119461	4.20848	2.57096e-05	0.00424695	620.826	621.906	642.256	1048.11	795.119	959.538
ENSMUSG00000032231.14	Anxa2	annexin A2 [Source:MGI Symbol;Acc:MGI:88246]	9495.65	-0.351058	0.0835368	-4.20244	2.64056e-05	0.00434321	10693.4	9753.67	11690.1	8463.49	8465.74	7907.52
ENSMUSG00000015619.10	Gata3	GATA binding protein 3 [Source:MGI Symbol;Acc:MGI:95663]	161.928	-0.766856	0.182542	-4.20099	2.65754e-05	0.00435246	255.51	215.69	252.888	46.3934	46.593	154.493
ENSMUSG00000053332.13	Gas5	growth arrest specific 5 [Source:MGI Symbol;Acc:MGI:95659]	3720.1	0.438652	0.104596	4.19377	2.7436e-05	0.00447429	2533.98	3443.85	3333.71	4581.59	4340.23	4087.23
ENSMUSG00000027712.13	Anxa5	annexin A5 [Source:MGI Symbol;Acc:MGI:106008]	5691.6	-0.340932	0.0813942	-4.18865	2.80618e-05	0.00455696	6654.88	5911.7	6627.28	4883.62	5209.3	4862.85
ENSMUSG00000030098.15	Grip2	glutamate receptor interacting protein 2 [Source:MGI Symbol;Acc:MGI:2681173]	524.743	-0.56835	0.13579	-4.1855	2.84538e-05	0.00458665	678.896	742.332	517.819	415.647	383.885	409.879
ENSMUSG00000039231.18	Suv39h1	suppressor of variegation 3-9 1 [Source:MGI Symbol;Acc:MGI:1099440]	893.789	0.473898	0.11323	4.18526	2.84841e-05	0.00458665	733.799	812.432	646.271	1001.72	1080.75	1087.76
ENSMUSG00000088595.1	Gm24601	predicted gene, 24601 [Source:MGI Symbol;Acc:MGI:5454378]	518.934	-0.691477	0.165264	-4.18407	2.8634e-05	0.0045915	749.637	391.837	921.237	363.573	307.919	379.401
ENSMUSG00000050520.4	Cldn8	claudin 8 [Source:MGI Symbol;Acc:MGI:1859286]	82.5309	-0.742339	0.177481	-4.18264	2.88138e-05	0.00460108	188.993	113.237	95.3349	9.46805	31.3996	56.7525
ENSMUSG00000029797.13	Sspo	SCO-spondin [Source:MGI Symbol;Acc:MGI:2674311]	309.756	0.630787	0.151018	4.17691	2.95496e-05	0.004699	213.277	256.132	205.723	354.105	473.02	356.28
ENSMUSG00000032625.14	Thsd7a	thrombospondin, type I, domain containing 7A [Source:MGI Symbol;Acc:MGI:2685683]	4544.08	-0.382832	0.0916951	-4.17506	2.97914e-05	0.00470089	4923.32	4944.69	5690.99	3847.81	3590.7	4266.95
ENSMUSG00000070047.14	Fat1	FAT atypical cadherin 1 [Source:MGI Symbol;Acc:MGI:109168]	1028.81	-0.623271	0.149289	-4.17494	2.98068e-05	0.00470089	1711.49	1072.16	1128.97	689.274	592.541	978.455
ENSMUSG00000097772.7	5430416N02Rik	RIKEN cDNA 5430416N02 gene [Source:MGI Symbol;Acc:MGI:1918676]	851.755	0.525249	0.125884	4.17248	3.01298e-05	0.00473236	574.37	827.71	620.179	993.198	1049.35	1045.72
ENSMUSG00000074622.4	Mafb	v-maf musculoaponeurotic fibrosarcoma oncogene family, protein B (avian) [Source:MGI Symbol;Acc:MGI:104555]	2232.99	0.478675	0.114855	4.16766	3.07747e-05	0.00479435	1585.85	1942.11	1933.79	2288.43	3163.26	2484.5
ENSMUSG00000032549.7	Rab6b	RAB6B, member RAS oncogene family [Source:MGI Symbol;Acc:MGI:107283]	1609.04	-0.4554	0.109248	-4.1685	3.06609e-05	0.00479435	2160.22	1838.76	1665.85	1248.84	1463.63	1276.93
ENSMUSG00000005483.10	Dnajb1	DnaJ heat shock protein family (Hsp40) member B1 [Source:MGI Symbol;Acc:MGI:1931874]	7342.53	0.450837	0.108237	4.16527	3.10981e-05	0.00481154	5123.93	7215.72	5910.77	7905.82	9732.86	8166.06
ENSMUSG00000025809.15	Itgb1	integrin beta 1 (fibronectin receptor beta) [Source:MGI Symbol;Acc:MGI:96610]	35464.9	-0.321569	0.0772075	-4.16499	3.11362e-05	0.00481154	41381	36910.8	40488.2	30145.3	33366.6	30497.1
ENSMUSG00000108614.1	2610306O10Rik	RIKEN cDNA 2610306O10 gene [Source:MGI Symbol;Acc:MGI:1917710]	319.96	0.603819	0.145198	4.15858	3.20226e-05	0.00492865	227.003	267.815	219.772	351.264	433.517	420.389
ENSMUSG00000086290.9	Snhg12	small nucleolar RNA host gene 12 [Source:MGI Symbol;Acc:MGI:1916721]	871.741	0.479298	0.115509	4.14943	3.3331e-05	0.00503098	613.435	805.242	711.5	1032.96	1033.15	1034.16
ENSMUSG00000060860.8	Ube2s	ubiquitin-conjugating enzyme E2S [Source:MGI Symbol;Acc:MGI:1925141]	1559.98	0.429547	0.103461	4.15176	3.29922e-05	0.00503098	1181.47	1467.59	1272.47	1759.16	1936.65	1742.51
ENSMUSG00000021282.17	Eif5	eukaryotic translation initiation factor 5 [Source:MGI Symbol;Acc:MGI:95309]	12244.9	0.353666	0.0851704	4.15245	3.28941e-05	0.00503098	9374.68	11500.8	11106	13953.1	13545.4	13989.5
ENSMUSG00000000530.16	Acvrl1	activin A receptor, type II-like 1 [Source:MGI Symbol;Acc:MGI:1338946]	9883.99	-0.299186	0.0721004	-4.14957	3.33098e-05	0.00503098	10664.9	11133.2	11045.8	8781.61	8552.84	9125.59
ENSMUSG00000024335.20	Brd2	bromodomain containing 2 [Source:MGI Symbol;Acc:MGI:99495]	29144.2	0.350259	0.0844133	4.14934	3.33438e-05	0.00503098	23295.8	27139.2	25806.7	30142.5	35507.9	32973.2
ENSMUSG00000074215.2	Gm10643	predicted gene 10643 [Source:MGI Symbol;Acc:MGI:3642507]	302.394	0.672254	0.162169	4.1454	3.39227e-05	0.00509824	146.76	281.296	197.695	379.669	427.44	381.503
ENSMUSG00000031740.8	Mmp2	matrix metallopeptidase 2 [Source:MGI Symbol;Acc:MGI:97009]	222.786	-0.705254	0.170506	-4.13624	3.5304e-05	0.00528512	300.911	245.347	353.241	95.6273	167.127	174.461
ENSMUSG00000035407.8	Kank4	KN motif and ankyrin repeat domains 4 [Source:MGI Symbol;Acc:MGI:3043381]	7934.62	-0.332167	0.0803639	-4.13328	3.57617e-05	0.00533281	8728.52	9013.14	8935.39	7002.57	6412.61	7515.5
ENSMUSG00000021963.17	Sap18	Sin3-associated polypeptide 18 [Source:MGI Symbol;Acc:MGI:1277978]	2357.9	0.430432	0.104258	4.12852	3.65107e-05	0.0054234	1695.66	2009.51	2218.8	2515.66	2769.24	2938.52
ENSMUSG00000003541.6	Ier3	immediate early response 3 [Source:MGI Symbol;Acc:MGI:104814]	2880.28	0.452124	0.109646	4.12347	3.732e-05	0.00552221	2009.24	2592.77	2547.95	3091.32	3887.47	3152.92
ENSMUSG00000040010.10	Slc7a5	solute carrier family 7 (cationic amino acid transporter, y+ system), member 5 [Source:MGI Symbol;Acc:MGI:1298205]	312.991	0.614845	0.149227	4.1202	3.78543e-05	0.0055734	217.5	273.207	199.702	373.988	444.659	368.891
ENSMUSG00000053113.3	Socs3	suppressor of cytokine signaling 3 [Source:MGI Symbol;Acc:MGI:1201791]	8371.8	0.484472	0.117602	4.11958	3.79568e-05	0.0055734	6212.48	8024.56	6155.63	11218.7	10890.6	7728.85
ENSMUSG00000020651.8	Slc26a4	solute carrier family 26, member 4 [Source:MGI Symbol;Acc:MGI:1346029]	41.2251	-0.694479	0.168709	-4.11643	3.84787e-05	0.00562847	76.0195	87.1746	46.1622	5.68083	7.09023	25.2233
ENSMUSG00000024970.5	Spindoc	spindlin interactor and repressor of chromatin binding [Source:MGI Symbol;Acc:MGI:2147611]	1390.85	0.403177	0.0979872	4.11459	3.87867e-05	0.00565195	1192.03	1100.02	1253.4	1575.48	1682.41	1541.78
ENSMUSG00000097266.1	Gm26802	predicted gene, 26802 [Source:MGI Symbol;Acc:MGI:5477296]	240.351	0.740809	0.18038	4.10694	4.00939e-05	0.00579834	147.816	208.5	61.2151	299.19	301.841	423.542
ENSMUSG00000110282.1	B930086L07Rik	RIKEN cDNA B930086L07 gene [Source:MGI Symbol;Acc:MGI:2443202]	924.014	0.478679	0.116546	4.1072	4.00489e-05	0.00579834	659.892	854.671	742.609	1065.15	1034.16	1187.6
ENSMUSG00000104719.1	4933437G19Rik	RIKEN cDNA 4933437G19 gene [Source:MGI Symbol;Acc:MGI:1918553]	325.167	0.649676	0.158253	4.10531	4.0378e-05	0.00581506	183.714	281.296	224.79	328.541	491.252	441.408
ENSMUSG00000052387.16	Trpm3	transient receptor potential cation channel, subfamily M, member 3 [Source:MGI Symbol;Acc:MGI:2443101]	1069.21	-0.444598	0.108319	-4.10453	4.0513e-05	0.00581506	1207.87	1299.53	1242.37	839.816	1002.76	822.911
ENSMUSG00000103739.1	Gm37653	predicted gene, 37653 [Source:MGI Symbol;Acc:MGI:5610881]	474.055	0.539185	0.131429	4.10249	4.08723e-05	0.00584474	320.971	402.621	389.368	605.008	594.567	531.792
ENSMUSG00000001995.9	Sipa1l2	signal-induced proliferation-associated 1 like 2 [Source:MGI Symbol;Acc:MGI:2676970]	15976	-0.293131	0.0716713	-4.08993	4.31508e-05	0.00614762	17179.3	18323.8	17478.4	14569.4	13738.8	14566.5
ENSMUSG00000086598.9	Btbd18	BTB (POZ) domain containing 18 [Source:MGI Symbol;Acc:MGI:3650217]	250.517	0.667986	0.163639	4.08207	4.46372e-05	0.00633584	185.826	168.058	164.578	436.477	263.351	284.813
ENSMUSG00000057123.14	Gja5	gap junction protein, alpha 5 [Source:MGI Symbol;Acc:MGI:95716]	1520.34	-0.7401	0.181434	-4.07918	4.51951e-05	0.00639136	1520.39	2291.7	2729.59	662.763	794.106	1123.49
ENSMUSG00000026193.15	Fn1	fibronectin 1 [Source:MGI Symbol;Acc:MGI:95566]	1591.85	-0.56322	0.138172	-4.07621	4.57752e-05	0.00644959	1759.01	1573.64	2549.96	973.315	1411.97	1283.24
ENSMUSG00000030697.7	Ppp4c	protein phosphatase 4, catalytic subunit [Source:MGI Symbol;Acc:MGI:1891763]	2855.79	0.384928	0.094472	4.07452	4.61087e-05	0.00647278	2211.96	2691.63	2439.57	3454.89	3287.84	3048.87
ENSMUSG00000068196.5	Col8a1	collagen, type VIII, alpha 1 [Source:MGI Symbol;Acc:MGI:88463]	109.898	-0.734081	0.180313	-4.07115	4.67811e-05	0.0065432	123.532	159.97	183.645	81.4252	43.5543	67.2622
ENSMUSG00000039004.6	Bmp6	bone morphogenetic protein 6 [Source:MGI Symbol;Acc:MGI:88182]	3166.05	-0.523986	0.128811	-4.06785	4.74481e-05	0.00661237	3262.5	3716.16	4507.84	1968.41	2358.01	3183.4
ENSMUSG00000086961.1	Gm12946	predicted gene 12946 [Source:MGI Symbol;Acc:MGI:3650946]	314.683	0.619255	0.152364	4.0643	4.8176e-05	0.00668949	199.551	282.194	206.726	395.764	450.736	353.127
ENSMUSG00000085704.1	4921531C22Rik	RIKEN cDNA 4921531C22 gene [Source:MGI Symbol;Acc:MGI:1913980]	692.491	0.607906	0.14983	4.05732	4.96398e-05	0.00684315	335.753	608.425	588.066	810.465	996.684	815.555
ENSMUSG00000031557.16	Plekha2	pleckstrin homology domain-containing, family A (phosphoinositide binding specific) member 2 [Source:MGI Symbol;Acc:MGI:1928144]	1422.32	-0.387513	0.0954948	-4.05795	4.95051e-05	0.00684315	1554.18	1704.85	1621.7	1175.93	1198.25	1279.03
ENSMUSG00000019852.7	Arfgef3	ARFGEF family member 3 [Source:MGI Symbol;Acc:MGI:106387]	39.681	-0.715972	0.176524	-4.05596	4.99293e-05	0.00685839	83.4103	64.707	43.1516	18.9361	13.1676	14.7136
ENSMUSG00000016495.12	Plgrkt	plasminogen receptor, C-terminal lysine transmembrane protein [Source:MGI Symbol;Acc:MGI:1915009]	3240.66	0.402358	0.0993298	4.05072	5.10599e-05	0.00698864	2359.77	3105.93	2791.81	3891.37	3542.08	3753.02
ENSMUSG00000106458.1	Gm42633	predicted gene 42633 [Source:MGI Symbol;Acc:MGI:5662770]	214.179	0.637103	0.157386	4.04802	5.16525e-05	0.00704459	175.267	135.705	148.522	256.584	268.416	300.578
ENSMUSG00000068747.14	Sort1	sortilin 1 [Source:MGI Symbol;Acc:MGI:1338015]	4209.34	-0.323229	0.0799187	-4.04448	5.24399e-05	0.00712661	4612.91	4895.26	4602.17	3593.12	3905.7	3646.87
ENSMUSG00000032908.9	Sgpp2	sphingosine-1-phosphate phosphotase 2 [Source:MGI Symbol;Acc:MGI:3589109]	130.119	-0.706483	0.174864	-4.04019	5.3407e-05	0.00722956	209.054	174.349	149.525	99.4145	79.0054	69.3642
ENSMUSG00000028036.6	Ptgfr	prostaglandin F receptor [Source:MGI Symbol;Acc:MGI:97796]	130.207	-0.736909	0.182428	-4.03946	5.35746e-05	0.00722956	298.799	138.401	145.511	41.6594	48.6187	108.25
ENSMUSG00000008200.15	Fnbp4	formin binding protein 4 [Source:MGI Symbol;Acc:MGI:1860513]	6614	0.370547	0.0917939	4.03672	5.42028e-05	0.00728866	5213.67	6401.49	5509.36	8051.63	6954.51	7553.34
ENSMUSG00000045441.5	Gprin3	GPRIN family member 3 [Source:MGI Symbol;Acc:MGI:1924785]	142.745	-0.697225	0.172914	-4.03221	5.52555e-05	0.00740423	224.891	166.261	187.659	86.1592	77.9925	113.505
ENSMUSG00000068923.14	Syt11	synaptotagmin XI [Source:MGI Symbol;Acc:MGI:1859547]	1052.98	-0.409951	0.101695	-4.0312	5.54929e-05	0.00741014	1232.15	1144.06	1269.46	881.475	869.06	921.703
ENSMUSG00000118087.1			1218.11	0.561004	0.139239	4.02908	5.59949e-05	0.00745121	785.535	1112.6	908.191	1522.46	1863.72	1116.13
ENSMUSG00000002900.17	Lamb1	laminin B1 [Source:MGI Symbol;Acc:MGI:96743]	2312.13	-0.392032	0.0973965	-4.02511	5.69488e-05	0.00755192	2616.34	2450.78	2884.13	2172.92	1849.54	1899.11
ENSMUSG00000090386.10	Mir99ahg	Mir99a and Mirlet7c-1 host gene (non-protein coding) [Source:MGI Symbol;Acc:MGI:1919929]	1492.31	0.386909	0.0965162	4.00874	6.10425e-05	0.00806687	1287.05	1314.81	1230.32	1843.43	1613.53	1664.74
ENSMUSG00000023905.15	Tnfrsf12a	tumor necrosis factor receptor superfamily, member 12a [Source:MGI Symbol;Acc:MGI:1351484]	527.822	0.511704	0.127747	4.00561	6.18574e-05	0.00814647	375.874	455.645	428.505	687.38	576.335	643.195
ENSMUSG00000038807.19	Rap1gap2	RAP1 GTPase activating protein 2 [Source:MGI Symbol;Acc:MGI:3028623]	131.43	-0.72968	0.182353	-4.00146	6.29521e-05	0.00825494	314.636	148.287	125.441	45.4466	48.6187	106.148
ENSMUSG00000024758.15	Rtn3	reticulon 3 [Source:MGI Symbol;Acc:MGI:1339970]	4085.83	-0.314919	0.0787128	-4.00086	6.31118e-05	0.00825494	4768.11	4360.53	4529.91	3644.25	3567.4	3644.77
ENSMUSG00000031877.9	Ces2g	carboxylesterase 2G [Source:MGI Symbol;Acc:MGI:1919611]	648.174	-0.509923	0.127688	-3.9935	6.5105e-05	0.00848667	690.511	809.736	838.947	483.817	465.93	600.105
ENSMUSG00000038608.15	Dock10	dedicator of cytokinesis 10 [Source:MGI Symbol;Acc:MGI:2146320]	92.3613	-0.727542	0.182467	-3.98724	6.68461e-05	0.0086841	178.435	148.287	84.2962	31.2446	42.5414	69.3642
ENSMUSG00000091017.1	Fam71a	family with sequence similarity 71, member A [Source:MGI Symbol;Acc:MGI:3588202]	278.344	0.714675	0.179385	3.98404	6.77533e-05	0.00873083	98.1919	283.093	121.427	404.286	305.893	457.173
ENSMUSG00000096957.1	E230013L22Rik	RIKEN cDNA E230013L22 gene [Source:MGI Symbol;Acc:MGI:2142601]	283.856	0.576539	0.144685	3.98478	6.75417e-05	0.00873083	221.724	203.108	219.772	383.456	326.151	348.923
ENSMUSG00000020048.13	Hsp90b1	heat shock protein 90, beta (Grp94), member 1 [Source:MGI Symbol;Acc:MGI:98817]	30456	-0.274085	0.0688039	-3.98356	6.78892e-05	0.00873083	34430.5	33293.5	32626.6	27595.6	28085.4	26704.2
ENSMUSG00000045005.9	Fzd5	frizzled class receptor 5 [Source:MGI Symbol;Acc:MGI:108571]	1454.06	0.396825	0.0996589	3.98183	6.8387e-05	0.00876543	1230.04	1288.75	1195.2	1668.27	1817.12	1524.96
ENSMUSG00000026034.17	Clk1	CDC-like kinase 1 [Source:MGI Symbol;Acc:MGI:107403]	17130	0.412241	0.103623	3.97826	6.9421e-05	0.00886831	12665.7	17776.4	12957.5	20241.7	19579.2	19559.7
ENSMUSG00000001270.9	Ckb	creatine kinase, brain [Source:MGI Symbol;Acc:MGI:88407]	1149.9	-0.432436	0.108743	-3.97666	6.98886e-05	0.00889837	1411.64	1246.51	1360.78	1051.9	981.491	847.084
ENSMUSG00000022883.11	Robo1	roundabout guidance receptor 1 [Source:MGI Symbol;Acc:MGI:1274781]	140.693	-0.687662	0.173592	-3.96137	7.45197e-05	0.0094566	186.881	156.375	226.797	108.882	77.9925	87.2307
ENSMUSG00000085171.7	D830026I12Rik	RIKEN cDNA D830026I12 gene [Source:MGI Symbol;Acc:MGI:2442531]	167.393	0.649896	0.164242	3.95695	7.59113e-05	0.0095922	108.75	112.338	128.451	239.542	219.797	195.481
ENSMUSG00000097375.3	6720427I07Rik	RIKEN cDNA 6720427I07 gene [Source:MGI Symbol;Acc:MGI:1924398]	2005.14	0.520778	0.131629	3.9564	7.60889e-05	0.0095922	1121.29	1985.24	1643.78	2500.51	2231.4	2548.61
ENSMUSG00000102864.1	Gm37634	predicted gene, 37634 [Source:MGI Symbol;Acc:MGI:5610862]	161.443	0.654267	0.165535	3.95245	7.73549e-05	0.00971983	112.973	123.123	98.3455	202.616	232.965	198.634
ENSMUSG00000033910.13	Gucy1a1	guanylate cyclase 1, soluble, alpha 1 [Source:MGI Symbol;Acc:MGI:1926562]	168.02	-0.720531	0.18253	-3.94747	7.89825e-05	0.00979407	269.236	208.5	263.927	56.8083	42.5414	167.105
ENSMUSG00000036853.5	Mcoln3	mucolipin 3 [Source:MGI Symbol;Acc:MGI:1890500]	28.2671	-0.663281	0.167997	-3.94818	7.87487e-05	0.00979407	60.1821	42.2393	40.141	10.4148	5.06445	11.5607
ENSMUSG00000031939.16	Taf1d	TATA-box binding protein associated factor, RNA polymerase I, D [Source:MGI Symbol;Acc:MGI:1922566]	2095.56	0.401249	0.101686	3.94597	7.94791e-05	0.00979407	1597.47	2029.28	1711.01	2530.81	2442.08	2262.74
ENSMUSG00000031995.9	St14	suppression of tumorigenicity 14 (colon carcinoma) [Source:MGI Symbol;Acc:MGI:1338881]	119.167	-0.720186	0.182468	-3.94691	7.91676e-05	0.00979407	243.896	125.819	150.529	48.287	45.5801	100.893
ENSMUSG00000021904.6	Sema3g	sema domain, immunoglobulin domain (Ig), short basic domain, secreted, (semaphorin) 3G [Source:MGI Symbol;Acc:MGI:3041242]	22253.4	-0.454411	0.115142	-3.94654	7.92897e-05	0.00979407	25151.9	25478.4	27846.8	16170.5	15217.7	23655.3
ENSMUSG00000024121.13	Atp6v0c	ATPase, H+ transporting, lysosomal V0 subunit C [Source:MGI Symbol;Acc:MGI:88116]	1518.99	0.403915	0.102272	3.94941	7.83456e-05	0.00979407	1163.52	1413.67	1286.52	1744.96	1864.73	1640.57
ENSMUSG00000045515.4	Pou3f3	POU domain, class 3, transcription factor 3 [Source:MGI Symbol;Acc:MGI:102564]	152.241	-0.718832	0.182439	-3.94012	8.14411e-05	0.0100037	383.265	137.502	155.547	72.904	48.6187	115.607
ENSMUSG00000032412.8	Atp1b3	ATPase, Na+/K+ transporting, beta 3 polypeptide [Source:MGI Symbol;Acc:MGI:107788]	3637.5	-0.317544	0.080609	-3.93931	8.17175e-05	0.0100056	3918.17	4060.36	4193.73	3072.38	3264.55	3315.82
ENSMUSG00000038393.14	Txnip	thioredoxin interacting protein [Source:MGI Symbol;Acc:MGI:1889549]	70675.7	-0.366502	0.0933611	-3.92564	8.64997e-05	0.0105417	72828.8	81506.5	86481.8	55309.5	70042.4	57885.5
ENSMUSG00000056468.3	5730596B20Rik	RIKEN cDNA 5730596B20 gene [Source:MGI Symbol;Acc:MGI:1924830]	148.702	0.699737	0.178266	3.92523	8.66461e-05	0.0105417	80.2428	63.8082	132.465	233.861	214.733	167.105
ENSMUSG00000023064.4	Sncg	synuclein, gamma [Source:MGI Symbol;Acc:MGI:1298397]	2585.35	-0.348033	0.0888557	-3.91684	8.97181e-05	0.0108809	2877.13	2803.97	3067.78	2098.12	2268.87	2396.22
ENSMUSG00000029154.13	Cwh43	cell wall biogenesis 43 C-terminal homolog [Source:MGI Symbol;Acc:MGI:2444131]	35.8461	-0.659685	0.16855	-3.91388	9.08265e-05	0.0109544	74.9637	68.3018	36.1269	7.57444	7.09023	21.0194
ENSMUSG00000055653.13	Gpc3	glypican 3 [Source:MGI Symbol;Acc:MGI:104903]	119.671	-0.711685	0.181845	-3.91369	9.08963e-05	0.0109544	216.444	169.856	152.536	31.2446	34.4383	113.505
ENSMUSG00000015340.10	Cybb	cytochrome b-245, beta polypeptide [Source:MGI Symbol;Acc:MGI:88574]	62.6876	-0.660986	0.168947	-3.91238	9.139e-05	0.0109794	207.998	56.6186	48.1692	32.1914	10.1289	21.0194
ENSMUSG00000086358.2	Gm13270	predicted gene 13270 [Source:MGI Symbol;Acc:MGI:3651704]	33.1222	0.678198	0.17362	3.90622	9.37514e-05	0.0112279	11.6141	17.0755	9.03173	53.0211	62.7992	45.1918
ENSMUSG00000048997.17	Atxn7l2	ataxin 7-like 2 [Source:MGI Symbol;Acc:MGI:1919772]	391.886	0.559567	0.143443	3.90097	9.58072e-05	0.0114384	265.012	292.08	342.202	554.827	484.161	413.032
ENSMUSG00000007035.15	Msh5	mutS homolog 5 [Source:MGI Symbol;Acc:MGI:1329021]	458.94	0.552072	0.141712	3.89572	9.79064e-05	0.0116527	288.241	425.987	344.209	548.2	520.626	626.38
ENSMUSG00000073771.11	Btbd19	BTB (POZ) domain containing 19 [Source:MGI Symbol;Acc:MGI:1925861]	757.235	0.544283	0.139944	3.8893	0.000100536	0.0119286	442.391	683.018	632.221	870.114	817.402	1098.27
ENSMUSG00000029726.16	Mepce	methylphosphate capping enzyme [Source:MGI Symbol;Acc:MGI:106477]	3620.83	0.356826	0.0920009	3.87851	0.000105099	0.0124315	2860.23	3418.68	3149.06	3834.56	4416.2	4046.24
ENSMUSG00000005873.6	Reep5	receptor accessory protein 5 [Source:MGI Symbol;Acc:MGI:1270152]	2767.1	-0.374793	0.0966869	-3.87636	0.000106029	0.012503	3344.86	2821.04	3295.58	2354.7	2591.99	2194.43
ENSMUSG00000006403.13	Adamts4	a disintegrin-like and metallopeptidase (reprolysin type) with thrombospondin type 1 motif, 4 [Source:MGI Symbol;Acc:MGI:1339949]	311.251	0.586362	0.151923	3.8596	0.000113573	0.0133199	247.063	255.233	192.677	451.626	393.001	327.903
ENSMUSG00000030605.15	Mfge8	milk fat globule-EGF factor 8 protein [Source:MGI Symbol;Acc:MGI:102768]	8970.4	-0.339523	0.0879893	-3.85868	0.000114	0.0133199	10763.1	9039.2	10467.8	7438.1	8506.25	7607.99
ENSMUSG00000031628.9	Casp3	caspase 3 [Source:MGI Symbol;Acc:MGI:107739]	1556.48	0.409145	0.106028	3.85884	0.000113928	0.0133199	1484.49	1156.64	1305.59	1916.33	1781.67	1694.17
ENSMUSG00000031558.15	Slit2	slit guidance ligand 2 [Source:MGI Symbol;Acc:MGI:1315205]	195.818	-0.672887	0.174529	-3.85544	0.000115522	0.0134159	312.525	216.589	261.92	95.6273	104.328	183.92
ENSMUSG00000025225.15	Nfkb2	nuclear factor of kappa light polypeptide gene enhancer in B cells 2, p49/p100 [Source:MGI Symbol;Acc:MGI:1099800]	4000.09	0.456245	0.118336	3.8555	0.000115494	0.0134159	3670.05	3510.35	2688.45	4976.4	5360.22	3795.06
ENSMUSG00000027829.15	Ccnl1	cyclin L1 [Source:MGI Symbol;Acc:MGI:1922664]	6636.67	0.395237	0.102667	3.84971	0.000118258	0.013651	4887.42	6814.9	5242.42	7713.62	7733.42	7428.27
ENSMUSG00000091144.2	Phf11c	PHD finger protein 11C [Source:MGI Symbol;Acc:MGI:3648476]	256.494	0.595852	0.154773	3.84984	0.000118194	0.013651	180.546	222.88	162.571	296.35	312.983	363.637
ENSMUSG00000040260.8	Daam2	dishevelled associated activator of morphogenesis 2 [Source:MGI Symbol;Acc:MGI:1923691]	133.006	-0.701843	0.182536	-3.84497	0.00012057	0.013876	234.393	190.526	154.543	53.9679	38.4898	126.117
ENSMUSG00000038463.8	Olfml2b	olfactomedin-like 2B [Source:MGI Symbol;Acc:MGI:2443310]	1815.64	-0.476339	0.124046	-3.84003	0.000123018	0.0141154	1941.66	2062.53	2467.67	1304.7	1842.45	1274.83
ENSMUSG00000105970.1	Gm43360	predicted gene 43360 [Source:MGI Symbol;Acc:MGI:5663497]	177.388	0.669586	0.174543	3.83622	0.000124944	0.0142936	77.0753	148.287	122.43	218.712	204.604	293.221
ENSMUSG00000017412.15	Cacnb4	calcium channel, voltage-dependent, beta 4 subunit [Source:MGI Symbol;Acc:MGI:103301]	48.2845	-0.676989	0.176708	-3.83111	0.000127566	0.0145502	96.0802	63.8082	68.2398	19.8829	9.11601	32.5802
ENSMUSG00000030737.17	Slco2b1	solute carrier organic anion transporter family, member 2b1 [Source:MGI Symbol;Acc:MGI:1351872]	212.167	0.610248	0.159351	3.82959	0.000128358	0.014597	153.095	146.489	160.564	283.095	221.823	307.935
ENSMUSG00000023224.12	Serping1	serine (or cysteine) peptidase inhibitor, clade G, member 1 [Source:MGI Symbol;Acc:MGI:894696]	108.304	-0.67394	0.176055	-3.82801	0.000129182	0.0146472	138.313	164.464	137.483	76.6912	71.9152	60.9564
ENSMUSG00000102964.1	9430034N14Rik	RIKEN cDNA 9430034N14 gene [Source:MGI Symbol;Acc:MGI:2444791]	580.9	0.469222	0.122741	3.82286	0.000131913	0.0148689	454.005	517.656	448.576	711.997	627.992	725.171
ENSMUSG00000018849.6	Wwc1	WW, C2 and coiled-coil domain containing 1 [Source:MGI Symbol;Acc:MGI:2388637]	247.829	-0.69106	0.180739	-3.82352	0.00013156	0.0148689	515.243	239.056	286.005	132.553	87.1086	227.01
ENSMUSG00000076281.1	Gm24270	predicted gene, 24270 [Source:MGI Symbol;Acc:MGI:5454047]	23005.9	-0.6726	0.175976	-3.8221	0.000132319	0.0148709	41767.4	16867	50255.6	12336.9	10535.1	6273.26
ENSMUSG00000026208.9	Des	desmin [Source:MGI Symbol;Acc:MGI:94885]	155.666	-0.697308	0.182513	-3.8206	0.000133128	0.0149181	259.733	223.778	191.673	58.7019	44.5672	155.544
ENSMUSG00000062960.10	Kdr	kinase insert domain protein receptor [Source:MGI Symbol;Acc:MGI:96683]	232132	-0.265124	0.0695739	-3.81067	0.000138588	0.0154847	256625	240696	265371	209912	209226	210960
ENSMUSG00000004642.13	Slbp	stem-loop binding protein [Source:MGI Symbol;Acc:MGI:108402]	2431.08	0.343312	0.0902365	3.80459	0.000142042	0.01582	2087.37	2134.43	2147.55	2528.91	2980.94	2707.3
ENSMUSG00000031375.17	Bgn	biglycan [Source:MGI Symbol;Acc:MGI:88158]	7356.96	-0.3897	0.102446	-3.80394	0.000142415	0.01582	9436.98	6922.74	8950.45	5784.03	6687.1	6360.48
ENSMUSG00000073591.4	Pcdhb22	protocadherin beta 22 [Source:MGI Symbol;Acc:MGI:2136760]	286.022	-0.586055	0.154152	-3.8018	0.00014365	0.0159111	447.671	314.548	318.118	209.244	199.539	227.01
ENSMUSG00000021255.17	Esrrb	estrogen related receptor, beta [Source:MGI Symbol;Acc:MGI:1346832]	74.3803	-0.67461	0.177563	-3.79927	0.000145125	0.0160281	209.054	55.7199	83.2926	21.7765	35.4512	40.9879
ENSMUSG00000116639.1	AC129574.2	TEC	241.718	0.597728	0.157412	3.79721	0.000146333	0.0161151	137.257	204.007	188.663	315.286	286.648	318.445
ENSMUSG00000026826.13	Nr4a2	nuclear receptor subfamily 4, group A, member 2 [Source:MGI Symbol;Acc:MGI:1352456]	710.612	0.511872	0.134913	3.79409	0.000148183	0.0162721	536.36	619.21	530.865	1051.9	688.765	836.574
ENSMUSG00000103032.1	Gm37121	predicted gene, 37121 [Source:MGI Symbol;Acc:MGI:5610349]	192.285	0.603953	0.159259	3.79228	0.00014927	0.0163447	140.425	154.578	123.434	239.542	260.313	235.418
ENSMUSG00000028173.10	Wls	wntless WNT ligand secretion mediator [Source:MGI Symbol;Acc:MGI:1915401]	3628.4	-0.349991	0.092347	-3.78996	0.000150673	0.016358	4234.92	3664.93	4395.44	2924.68	3249.35	3301.1
ENSMUSG00000101970.8	1810026B05Rik	RIKEN cDNA 1810026B05 gene [Source:MGI Symbol;Acc:MGI:1916420]	1792.41	0.353451	0.0932511	3.79032	0.000150455	0.016358	1422.2	1638.34	1611.66	2037.52	2052.12	1992.64
ENSMUSG00000031520.6	Vegfc	vascular endothelial growth factor C [Source:MGI Symbol;Acc:MGI:109124]	593.933	-0.541049	0.142733	-3.79064	0.000150258	0.016358	727.465	710.878	747.627	425.115	354.512	598.003
ENSMUSG00000033368.8	Trim69	tripartite motif-containing 69 [Source:MGI Symbol;Acc:MGI:1918178]	210.974	0.664073	0.175513	3.78362	0.000154565	0.0167332	102.415	198.614	111.391	222.499	270.442	360.484
ENSMUSG00000004631.15	Sgce	sarcoglycan, epsilon [Source:MGI Symbol;Acc:MGI:1329042]	1385.96	-0.380232	0.100602	-3.77957	0.000157101	0.0169551	1624.92	1478.37	1647.79	1091.67	1200.28	1272.73
ENSMUSG00000052911.9	Lamb2	laminin, beta 2 [Source:MGI Symbol;Acc:MGI:99916]	38903.7	-0.280722	0.074286	-3.77894	0.0001575	0.0169551	45004.6	40130.9	43404.5	35042.2	36209.8	33630.1
ENSMUSG00000029661.16	Col1a2	collagen, type I, alpha 2 [Source:MGI Symbol;Acc:MGI:88468]	49.3241	-0.668731	0.177128	-3.77542	0.000159738	0.0171479	91.8569	52.125	87.3067	19.8829	11.1418	33.6311
ENSMUSG00000033161.10	Atp1a1	ATPase, Na+/K+ transporting, alpha 1 polypeptide [Source:MGI Symbol;Acc:MGI:88105]	37152.7	-0.389425	0.103286	-3.77036	0.000163013	0.0174506	48595.5	39806.5	39426.5	28765.8	28808.6	37513.4
ENSMUSG00000106383.1	E330034L11Rik	RIKEN cDNA E330034L11 gene [Source:MGI Symbol;Acc:MGI:3026962]	175.536	0.608368	0.161422	3.76881	0.00016403	0.0175106	126.699	134.806	117.412	217.765	212.707	243.826
ENSMUSG00000039328.11	Rnf122	ring finger protein 122 [Source:MGI Symbol;Acc:MGI:1916117]	1287.88	0.487034	0.129256	3.76799	0.000164566	0.0175189	1042.1	989.477	1077.79	1556.55	1903.22	1158.17
ENSMUSG00000048126.16	Col6a3	collagen, type VI, alpha 3 [Source:MGI Symbol;Acc:MGI:88461]	88.505	-0.674128	0.17897	-3.76671	0.000165416	0.0175607	214.333	111.44	82.2891	31.2446	20.2578	71.4661
ENSMUSG00000024743.16	Syt7	synaptotagmin VII [Source:MGI Symbol;Acc:MGI:1859545]	1525.71	-0.395816	0.105158	-3.76401	0.000167208	0.0177019	1779.07	1769.56	1715.03	1497.85	1182.04	1210.72
ENSMUSG00000030340.16	Scnn1a	sodium channel, nonvoltage-gated 1 alpha [Source:MGI Symbol;Acc:MGI:101782]	423.215	-0.648839	0.172429	-3.76294	0.000167926	0.0177289	852.052	431.38	401.41	283.095	205.617	365.738
ENSMUSG00000038349.10	Plcl1	phospholipase C-like 1 [Source:MGI Symbol;Acc:MGI:3036262]	359.757	-0.537827	0.143189	-3.75608	0.000172599	0.01816	455.061	411.608	456.604	264.159	240.055	331.056
ENSMUSG00000058135.12	Gstm1	glutathione S-transferase, mu 1 [Source:MGI Symbol;Acc:MGI:95860]	2292.94	-0.344889	0.0918666	-3.75423	0.000173875	0.01816	2577.27	2510.99	2667.37	1827.33	2007.55	2167.11
ENSMUSG00000007891.16	Ctsd	cathepsin D [Source:MGI Symbol;Acc:MGI:88562]	5157.53	-0.326403	0.0869392	-3.75438	0.000173768	0.01816	6081.56	5315.86	5929.83	4451.88	4906.44	4259.59
ENSMUSG00000044795.12	Cyb5d1	cytochrome b5 domain containing 1 [Source:MGI Symbol;Acc:MGI:2685586]	1112.92	0.400183	0.106596	3.75419	0.000173905	0.01816	875.28	1052.39	903.173	1334.05	1292.45	1220.18
ENSMUSG00000030849.18	Fgfr2	fibroblast growth factor receptor 2 [Source:MGI Symbol;Acc:MGI:95523]	155.534	-0.667667	0.178057	-3.74975	0.000177014	0.0184345	278.738	196.817	160.564	80.4784	81.0312	135.575
ENSMUSG00000024097.11	Srsf7	serine/arginine-rich splicing factor 7 [Source:MGI Symbol;Acc:MGI:1926232]	7650.8	0.358779	0.0957201	3.74821	0.000178102	0.0184976	5916.85	7784.61	6184.73	8666.1	8808.09	8544.41
ENSMUSG00000040016.16	Ptger3	prostaglandin E receptor 3 (subtype EP3) [Source:MGI Symbol;Acc:MGI:97795]	118.071	-0.673193	0.17967	-3.74682	0.000179088	0.0185497	195.328	134.806	158.557	88.0528	47.6058	84.0778
ENSMUSG00000016382.15	Pls3	plastin 3 (T-isoform) [Source:MGI Symbol;Acc:MGI:104807]	8757.82	-0.315783	0.0843227	-3.74494	0.000180439	0.0186392	9642.86	9197.37	10467.8	7483.54	8436.36	7318.97
ENSMUSG00000115252.1	Gm48996	predicted gene, 48996 [Source:MGI Symbol;Acc:MGI:6118344]	297.192	0.540468	0.144373	3.74356	0.000181428	0.018691	231.226	242.651	213.751	329.488	366.666	399.37
ENSMUSG00000058070.14	Eml1	echinoderm microtubule associated protein like 1 [Source:MGI Symbol;Acc:MGI:1915769]	5543.99	-0.367073	0.0980745	-3.7428	0.000181983	0.0186979	6022.44	6331.4	6559.04	4991.55	4009.02	5350.5
ENSMUSG00000021559.14	Dapk1	death associated protein kinase 1 [Source:MGI Symbol;Acc:MGI:1916885]	193.375	-0.654208	0.175188	-3.73433	0.000188219	0.0192869	305.134	275.903	196.691	124.031	85.0828	173.411
ENSMUSG00000018326.9	Ywhab	tyrosine 3-monooxygenase/tryptophan 5-monooxygenase activation protein, beta polypeptide [Source:MGI Symbol;Acc:MGI:1891917]	8811.02	-0.281312	0.0754145	-3.73021	0.00019132	0.0195003	10102.1	9178.5	9841.58	7888.78	8157.82	7697.32
ENSMUSG00000028078.14	Dclk2	doublecortin-like kinase 2 [Source:MGI Symbol;Acc:MGI:1918012]	1417.44	0.467373	0.12529	3.73034	0.000191221	0.0195003	1053.71	1419.06	990.48	1934.32	1611.51	1495.53
ENSMUSG00000034640.9	Tiparp	TCDD-inducible poly(ADP-ribose) polymerase [Source:MGI Symbol;Acc:MGI:2159210]	879.848	0.398914	0.1071	3.72469	0.000195553	0.0198264	691.566	793.559	753.648	1020.65	986.555	1033.11
ENSMUSG00000021224.15	Numb	NUMB endocytic adaptor protein [Source:MGI Symbol;Acc:MGI:107423]	10554.5	-0.25913	0.0695614	-3.72519	0.000195166	0.0198264	11613	11628.4	11368.9	9721.79	9536.36	9458.75
ENSMUSG00000020695.14	Mrc2	mannose receptor, C type 2 [Source:MGI Symbol;Acc:MGI:107818]	261.128	-0.557543	0.14994	-3.71845	0.000200446	0.0202302	295.631	361.281	315.107	181.786	197.514	215.449
ENSMUSG00000024998.17	Plce1	phospholipase C, epsilon 1 [Source:MGI Symbol;Acc:MGI:1921305]	146.407	-0.669832	0.180146	-3.71827	0.000200592	0.0202302	197.44	156.375	252.888	66.2763	69.8894	135.575
ENSMUSG00000054720.12	Lrrc8c	leucine rich repeat containing 8 family, member C [Source:MGI Symbol;Acc:MGI:2140839]	19640.8	-0.314258	0.0845546	-3.71663	0.000201898	0.0203085	22229.4	19972.9	23494.5	15957.5	17741.8	18448.8
ENSMUSG00000033389.16	Arhgap44	Rho GTPase activating protein 44 [Source:MGI Symbol;Acc:MGI:2144423]	159.498	-0.609132	0.163927	-3.71587	0.000202505	0.0203163	213.277	212.095	189.666	108.882	118.508	114.556
ENSMUSG00000015312.9	Gadd45b	growth arrest and DNA-damage-inducible 45 beta [Source:MGI Symbol;Acc:MGI:107776]	3191.11	0.450104	0.121235	3.71267	0.000205082	0.0205211	2138.05	3075.38	2667.37	3239.02	4513.44	3513.4
ENSMUSG00000034903.18	Cobll1	Cobl-like 1 [Source:MGI Symbol;Acc:MGI:2442894]	2539.72	-0.396956	0.106983	-3.71046	0.000206886	0.0206018	2632.18	2820.14	3316.65	2359.44	2248.62	1861.27
ENSMUSG00000027642.15	Rpn2	ribophorin II [Source:MGI Symbol;Acc:MGI:98085]	6219.65	-0.305294	0.0822814	-3.71036	0.000206964	0.0206018	7407.68	6367.34	6962.46	5432.77	5759.29	5388.34
ENSMUSG00000048546.8	Tob2	transducer of ERBB2, 2 [Source:MGI Symbol;Acc:MGI:1888525]	5913.21	0.327265	0.0882585	3.70803	0.000208881	0.0207387	4893.76	5510.88	5198.26	5944.99	7135.81	6795.59
ENSMUSG00000033961.16	Zfp446	zinc finger protein 446 [Source:MGI Symbol;Acc:MGI:2442185]	491.361	0.545795	0.147275	3.70597	0.000210583	0.0208537	278.738	443.962	406.428	637.2	516.574	665.266
ENSMUSG00000046169.10	Adamts6	a disintegrin-like and metallopeptidase (reprolysin type) with thrombospondin type 1 motif, 6 [Source:MGI Symbol;Acc:MGI:1347348]	1738.7	0.34464	0.0931294	3.70066	0.000215037	0.0212399	1507.72	1579.03	1463.14	2079.18	1966.02	1837.1
ENSMUSG00000040904.10	Gm21988	predicted gene 21988 [Source:MGI Symbol;Acc:MGI:5439457]	32.1146	0.63515	0.171789	3.69728	0.000217924	0.0214506	8.44661	17.9742	11.0388	39.7658	59.7605	55.7015
ENSMUSG00000022438.6	Parvb	parvin, beta [Source:MGI Symbol;Acc:MGI:2153063]	6299.79	-0.276228	0.0747304	-3.69633	0.000218738	0.0214506	7152.17	6798.72	6835.01	5844.62	5491.89	5676.3
ENSMUSG00000051669.6	AU021092	expressed sequence AU021092 [Source:MGI Symbol;Acc:MGI:2146559]	16010.4	-0.31427	0.0850252	-3.6962	0.00021885	0.0214506	17692.5	16928.1	18936.5	12994.9	13829	15681.6
ENSMUSG00000105466.1	Gm42998	predicted gene 42998 [Source:MGI Symbol;Acc:MGI:5663135]	20.9296	0.558957	0.151453	3.69064	0.000223689	0.0218503	2.11165	5.39225	6.02115	30.2978	61.7863	19.9685
ENSMUSG00000043668.13	Tox3	TOX high mobility group box family member 3 [Source:MGI Symbol;Acc:MGI:3039593]	47.2466	-0.635503	0.172213	-3.69021	0.000224068	0.0218503	85.522	83.5798	58.2045	32.1914	5.06445	18.9175
ENSMUSG00000041351.16	Rap1gap	Rap1 GTPase-activating protein [Source:MGI Symbol;Acc:MGI:109338]	189.849	-0.664658	0.180417	-3.68401	0.000229592	0.0222987	361.093	200.412	225.793	153.382	61.7863	136.626
ENSMUSG00000066640.11	Fbxl18	F-box and leucine-rich repeat protein 18 [Source:MGI Symbol;Acc:MGI:2444450]	1823.04	0.349085	0.0948131	3.68182	0.000231575	0.0222987	1490.83	1733.61	1534.39	2150.19	2018.69	2010.51
ENSMUSG00000021728.8	Emb	embigin [Source:MGI Symbol;Acc:MGI:95321]	99.9592	-0.661354	0.179534	-3.68372	0.000229851	0.0222987	169.988	132.11	109.384	66.2763	53.6832	68.3132
ENSMUSG00000035161.7	Ints6	integrator complex subunit 6 [Source:MGI Symbol;Acc:MGI:1202397]	3929.29	0.366776	0.0996146	3.68194	0.000231462	0.0222987	2993.27	3954.31	3218.31	4293.76	4417.21	4698.9
ENSMUSG00000015120.15	Ube2i	ubiquitin-conjugating enzyme E2I [Source:MGI Symbol;Acc:MGI:107365]	3144.34	0.415898	0.112953	3.68204	0.000231371	0.0222987	2230.96	3218.27	2472.69	3926.4	3708.19	3309.51
ENSMUSG00000036256.13	Igfbp7	insulin-like growth factor binding protein 7 [Source:MGI Symbol;Acc:MGI:1352480]	2441.37	-0.344227	0.0935246	-3.6806	0.000232684	0.0223494	2768.38	2569.41	2921.26	1938.11	2258.74	2192.33
ENSMUSG00000070493.3	Chchd2	coiled-coil-helix-coiled-coil-helix domain containing 2 [Source:MGI Symbol;Acc:MGI:1261428]	2057.36	0.393453	0.106969	3.6782	0.000234888	0.0225046	1510.89	1739	1999.02	2305.47	2585.91	2203.89
ENSMUSG00000054161.12	Fam83e	family with sequence similarity 83, member E [Source:MGI Symbol;Acc:MGI:1921063]	164.452	0.645671	0.175915	3.67035	0.000242214	0.0231486	96.0802	154.578	74.2609	197.882	240.055	223.857
ENSMUSG00000094686.1	Ccl21a	chemokine (C-C motif) ligand 21A (serine) [Source:MGI Symbol;Acc:MGI:1349183]	68.8004	-0.667457	0.181988	-3.66759	0.000244847	0.0233421	107.694	65.6057	130.458	33.1382	49.6316	26.2743
ENSMUSG00000022186.14	Oxct1	3-oxoacid CoA transferase 1 [Source:MGI Symbol;Acc:MGI:1914291]	2562.58	-0.44051	0.120182	-3.66536	0.000246996	0.0234885	3091.46	2683.54	3238.38	1892.66	1797.88	2671.57
ENSMUSG00000047591.5	Mafa	v-maf musculoaponeurotic fibrosarcoma oncogene family, protein A (avian) [Source:MGI Symbol;Acc:MGI:2673307]	289.416	0.616851	0.168467	3.66156	0.000250679	0.0237798	130.923	242.651	233.821	290.669	453.775	384.656
ENSMUSG00000110357.1	A030001D20Rik	RIKEN cDNA A030001D20 gene [Source:MGI Symbol;Acc:MGI:3696869]	164.694	0.625984	0.171098	3.65863	0.000253563	0.0239939	82.3545	124.92	132.465	223.446	185.359	239.622
ENSMUSG00000033439.12	Trmt13	tRNA methyltransferase 13 [Source:MGI Symbol;Acc:MGI:1925219]	611.987	0.473994	0.129721	3.65395	0.000258235	0.0243758	439.224	569.781	476.675	822.773	661.417	702.05
ENSMUSG00000042406.8	Atf4	activating transcription factor 4 [Source:MGI Symbol;Acc:MGI:88096]	10032.5	0.326753	0.0894747	3.65191	0.0002603	0.0245104	8076.02	9131.77	9264.55	10650.6	12575	10497.1
ENSMUSG00000063065.13	Mapk3	mitogen-activated protein kinase 3 [Source:MGI Symbol;Acc:MGI:1346859]	6497.18	-0.307221	0.084172	-3.64992	0.00026232	0.02464	6952.62	6731.32	7998.1	5805.81	5849.44	5645.82
ENSMUSG00000047098.18	Rnf31	ring finger protein 31 [Source:MGI Symbol;Acc:MGI:1934704]	5051.43	0.354672	0.0973039	3.64499	0.000267404	0.0250562	3807.31	5081.29	4257.96	5913.74	5626.6	5621.65
ENSMUSG00000055200.7	Sertad3	SERTA domain containing 3 [Source:MGI Symbol;Acc:MGI:2180697]	549.275	0.44808	0.122973	3.64372	0.000268724	0.0251185	445.559	429.582	481.692	679.806	588.489	670.52
ENSMUSG00000032377.8	Plscr4	phospholipid scramblase 4 [Source:MGI Symbol;Acc:MGI:2143267]	5347.09	-0.309191	0.0849356	-3.6403	0.000272322	0.0253929	5571.6	5879.35	6406.51	4931.91	4879.09	4414.08
ENSMUSG00000025810.9	Nrp1	neuropilin 1 [Source:MGI Symbol;Acc:MGI:106206]	90813.2	-0.328657	0.0903278	-3.6385	0.000274235	0.0254837	97793.8	100771	106919	80870.4	89747.1	68777.7
ENSMUSG00000021379.2	Id4	inhibitor of DNA binding 4 [Source:MGI Symbol;Acc:MGI:99414]	1433.04	0.451398	0.124095	3.63751	0.000275291	0.0254837	1192.03	972.402	1367.81	1644.6	1971.08	1450.34
ENSMUSG00000037815.7	Ctnna1	catenin (cadherin associated protein), alpha 1 [Source:MGI Symbol;Acc:MGI:88274]	25504.2	-0.257976	0.0709173	-3.63771	0.000275076	0.0254837	28485.1	26872.3	28256.3	24096.2	22908.5	22406.7
ENSMUSG00000001642.18	Akr1b3	aldo-keto reductase family 1, member B3 (aldose reductase) [Source:MGI Symbol;Acc:MGI:1353494]	872.723	0.416612	0.114581	3.63597	0.00027694	0.0255131	701.069	830.406	664.334	956.273	1057.46	1026.8
ENSMUSG00000047139.9	Cd24a	CD24a antigen [Source:MGI Symbol;Acc:MGI:88323]	15347.1	-0.329709	0.0906692	-3.63639	0.000276481	0.0255131	15798.3	16858.9	18988.7	12139.9	14770	13527.1
ENSMUSG00000030695.16	Aldoa	aldolase A, fructose-bisphosphate [Source:MGI Symbol;Acc:MGI:87994]	7702.82	-0.301874	0.0830894	-3.63313	0.000280003	0.0257334	9163.52	7702.82	8790.89	6979.84	6898.8	6681.03
ENSMUSG00000098188.1	Sowahc	sosondowah ankyrin repeat domain family member C [Source:MGI Symbol;Acc:MGI:3606051]	415.92	0.495102	0.136451	3.62841	0.000285167	0.0260328	346.311	310.054	338.188	578.498	454.788	467.683
ENSMUSG00000047153.4	Khnyn	KH and NYN domain containing [Source:MGI Symbol;Acc:MGI:2451333]	6645.94	0.356552	0.0982699	3.6283	0.000285299	0.0260328	4996.17	6562.36	5720.1	8004.29	7744.56	6848.14
ENSMUSG00000055639.16	Dach1	dachshund family transcription factor 1 [Source:MGI Symbol;Acc:MGI:1277991]	246.905	-0.539071	0.148558	-3.62869	0.000284864	0.0260328	297.743	301.966	313.1	205.457	180.294	182.869
ENSMUSG00000072294.5	Klf12	Kruppel-like factor 12 [Source:MGI Symbol;Acc:MGI:1333796]	4483.53	-0.274511	0.0756927	-3.62665	0.000287122	0.026137	4782.89	4974.35	5028.67	4025.81	4077.9	4011.56
ENSMUSG00000032050.18	Rdx	radixin [Source:MGI Symbol;Acc:MGI:97887]	40521.5	-0.263767	0.0727692	-3.6247	0.000289295	0.0262724	43764	42138.6	47220.9	36791.9	37375.7	35838.2
ENSMUSG00000026832.12	Cytip	cytohesin 1 interacting protein [Source:MGI Symbol;Acc:MGI:2183535]	76.9653	-0.659571	0.182039	-3.62324	0.000290935	0.0263554	165.765	61.1121	111.391	39.7658	36.4641	47.2938
ENSMUSG00000021678.9	F2rl1	coagulation factor II (thrombin) receptor-like 1 [Source:MGI Symbol;Acc:MGI:101910]	82.4341	-0.656099	0.181109	-3.62266	0.000291585	0.0263554	167.876	78.1876	121.427	29.351	27.348	70.4151
ENSMUSG00000022858.16	Tra2b	transformer 2 beta [Source:MGI Symbol;Acc:MGI:106016]	7345.9	0.341687	0.0945245	3.61479	0.000300586	0.027105	5685.63	7461.07	6091.4	8121.69	8276.33	8439.31
ENSMUSG00000037477.8	Tbx10	T-box 10 [Source:MGI Symbol;Acc:MGI:1261436]	60.5711	0.657297	0.182454	3.60254	0.000315124	0.0283493	29.5631	34.1509	37.1305	67.2231	87.1086	108.25
ENSMUSG00000052504.7	Epha3	Eph receptor A3 [Source:MGI Symbol;Acc:MGI:99612]	42.5088	-0.595819	0.165423	-3.6018	0.000316018	0.0283632	82.3545	71.8966	56.1974	14.2021	2.02578	28.3763
ENSMUSG00000029817.11	Tra2a	transformer 2 alpha [Source:MGI Symbol;Acc:MGI:1933972]	6165.46	0.334595	0.0929205	3.60088	0.000317144	0.0283977	5113.37	6192.1	4896.2	7263.89	6676.97	6850.24
ENSMUSG00000007815.13	Rhoa	ras homolog family member A [Source:MGI Symbol;Acc:MGI:1096342]	11808.1	-0.279371	0.0776651	-3.59713	0.00032175	0.028743	13440.7	12050.8	13522.5	10642.1	10995.9	10196.5
ENSMUSG00000108142.1	Gm7498	predicted gene 7498 [Source:MGI Symbol;Acc:MGI:3646544]	354.694	0.501867	0.139561	3.59603	0.000323108	0.0287972	267.124	302.865	271.955	445.945	376.795	463.479
ENSMUSG00000025314.16	Ptprj	protein tyrosine phosphatase, receptor type, J [Source:MGI Symbol;Acc:MGI:104574]	858.523	-0.508865	0.141587	-3.59401	0.000325624	0.0289052	1102.28	927.466	1093.84	509.381	627.992	890.174
ENSMUSG00000032826.19	Ank2	ankyrin 2, brain [Source:MGI Symbol;Acc:MGI:88025]	86.5318	-0.647978	0.180302	-3.59385	0.000325828	0.0289052	197.44	89.8708	101.356	49.2338	18.232	63.0583
ENSMUSG00000028337.14	Coro2a	coronin, actin binding protein 2A [Source:MGI Symbol;Acc:MGI:1345966]	177.615	-0.641601	0.178611	-3.59216	0.000327944	0.0290257	172.1	283.992	264.931	84.2656	90.1472	170.257
ENSMUSG00000020368.15	Canx	calnexin [Source:MGI Symbol;Acc:MGI:88261]	16897.2	-0.269023	0.0749818	-3.58784	0.000333432	0.0294434	19555	17522.1	18544.2	14762.6	15875	15124.5
ENSMUSG00000030161.8	Gabarapl1	gamma-aminobutyric acid (GABA) A receptor-associated protein-like 1 [Source:MGI Symbol;Acc:MGI:1914980]	4800.96	-0.349538	0.0976408	-3.57984	0.00034381	0.0302901	5256.96	5046.24	5980.01	3650.88	4629.92	4241.73
ENSMUSG00000022003.7	Slc25a30	solute carrier family 25, member 30 [Source:MGI Symbol;Acc:MGI:1914804]	2887.81	-0.303291	0.0847498	-3.57866	0.000345355	0.0303564	3172.76	3224.56	3227.34	2459.8	2484.62	2757.75
ENSMUSG00000110635.1	Gm45853	predicted gene 45853 [Source:MGI Symbol;Acc:MGI:5804968]	180.057	0.59031	0.165043	3.57671	0.000347951	0.0305145	116.141	149.185	123.434	199.776	224.862	266.947
ENSMUSG00000039989.7	Cbx4	chromobox 4 [Source:MGI Symbol;Acc:MGI:1195985]	2893.02	0.305335	0.0854056	3.57512	0.000350064	0.0306298	2427.34	2557.72	2722.57	3090.37	3327.34	3232.79
ENSMUSG00000029718.14	Pcolce	procollagen C-endopeptidase enhancer protein [Source:MGI Symbol;Acc:MGI:105099]	161.616	-0.621437	0.173901	-3.57351	0.000352231	0.0307492	266.068	148.287	225.793	114.563	96.2246	118.76
ENSMUSG00000001847.14	Rac1	Rac family small GTPase 1 [Source:MGI Symbol;Acc:MGI:97845]	12928.6	-0.295784	0.0827938	-3.57254	0.000353537	0.0307931	15023.4	13030.4	14921.4	11397.6	12281.3	10917.5
ENSMUSG00000112592.1	Gm19972	predicted gene, 19972 [Source:MGI Symbol;Acc:MGI:5012157]	424.4	0.541977	0.151768	3.57109	0.000355499	0.0308239	300.911	416.102	253.892	558.615	571.27	445.612
ENSMUSG00000020044.13	Timp3	tissue inhibitor of metalloproteinase 3 [Source:MGI Symbol;Acc:MGI:98754]	130646	-0.286782	0.0802948	-3.57162	0.000354782	0.0308239	139036	145792	148007	106048	117154	127840
ENSMUSG00000055897.13	Ppp4r1l-ps	protein phosphatase 4, regulatory subunit 1-like, pseudogene [Source:MGI Symbol;Acc:MGI:1924560]	2540.48	0.342524	0.0959359	3.57034	0.000356515	0.0308422	2159.16	2446.28	2043.18	3094.16	2813.81	2686.29
ENSMUSG00000034127.15	Tspan8	tetraspanin 8 [Source:MGI Symbol;Acc:MGI:2384918]	1190.86	-0.435386	0.122043	-3.56748	0.000360435	0.0311111	1147.68	1484.66	1552.45	1067.05	1048.34	844.982
ENSMUSG00000038253.6	Hoxa5	homeobox A5 [Source:MGI Symbol;Acc:MGI:96177]	897.728	0.403482	0.113158	3.56565	0.000362952	0.0311878	677.841	783.673	812.856	1128.59	972.375	1011.04
ENSMUSG00000001627.12	Ifrd1	interferon-related developmental regulator 1 [Source:MGI Symbol;Acc:MGI:1316717]	2759.69	0.370846	0.103997	3.56594	0.000362556	0.0311878	2312.26	2743.75	2061.24	2975.81	3059.94	3405.15
ENSMUSG00000022108.8	Itm2b	integral membrane protein 2B [Source:MGI Symbol;Acc:MGI:1309517]	43078.7	-0.287151	0.0805726	-3.56389	0.000365405	0.0313284	48123.5	44041.2	50579.7	36363.9	41525.5	37838.2
ENSMUSG00000015575.15	Atp6v0e	ATPase, H+ transporting, lysosomal V0 subunit E [Source:MGI Symbol;Acc:MGI:1328318]	1047.56	-0.407461	0.114432	-3.56072	0.000369843	0.0316381	1310.28	1105.41	1222.29	934.496	759.668	953.232
ENSMUSG00000079470.8	Utp14b	UTP14B small subunit processome component [Source:MGI Symbol;Acc:MGI:2445092]	1275.64	0.376392	0.10579	3.55792	0.000373799	0.0319053	1053.71	1154.84	1071.77	1582.11	1284.35	1507.1
ENSMUSG00000022136.8	Dnajc3	DnaJ heat shock protein family (Hsp40) member C3 [Source:MGI Symbol;Acc:MGI:107373]	8341.53	-0.278313	0.0783125	-3.55388	0.000379597	0.0323282	9941.66	8719.26	8892.24	7450.41	7494.38	7551.24
ENSMUSG00000051910.13	Sox6	SRY (sex determining region Y)-box 6 [Source:MGI Symbol;Acc:MGI:98368]	956.572	-0.453126	0.127574	-3.55187	0.000382506	0.0323602	932.295	1171.02	1285.52	765.018	679.649	905.938
ENSMUSG00000110738.1	Gm47092	predicted gene, 47092 [Source:MGI Symbol;Acc:MGI:6095822]	38.2426	0.632288	0.177991	3.55236	0.000381795	0.0323602	23.2282	15.278	16.0564	52.0743	59.7605	63.0583
ENSMUSG00000039810.11	Zc3h10	zinc finger CCCH type containing 10 [Source:MGI Symbol;Acc:MGI:2143670]	1487.25	0.359487	0.101188	3.55265	0.000381375	0.0323602	1188.86	1417.26	1251.4	1580.22	1769.52	1716.24
ENSMUSG00000036083.15	Slc17a3	solute carrier family 17 (sodium phosphate), member 3 [Source:MGI Symbol;Acc:MGI:2389216]	76.9257	0.635498	0.179038	3.54953	0.000385926	0.0325776	28.5073	51.2263	33.1163	56.8083	91.1601	200.736
ENSMUSG00000029328.15	Hnrnpdl	heterogeneous nuclear ribonucleoprotein D-like [Source:MGI Symbol;Acc:MGI:1355299]	7065.85	0.308635	0.0869829	3.54822	0.000387842	0.0325794	5755.31	6474.29	6565.06	8602.67	7649.35	7348.4
ENSMUSG00000022964.14	Tmem50b	transmembrane protein 50B [Source:MGI Symbol;Acc:MGI:1925225]	1453.53	-0.357596	0.100794	-3.54778	0.000388498	0.0325794	1774.84	1593.41	1578.55	1208.12	1375.51	1190.75
ENSMUSG00000025742.5	Prps2	phosphoribosyl pyrophosphate synthetase 2 [Source:MGI Symbol;Acc:MGI:97776]	1153.77	-0.381964	0.107646	-3.54834	0.000387663	0.0325794	1460.21	1167.42	1337.7	950.592	1024.03	982.659
ENSMUSG00000111341.1	Gm47111	predicted gene, 47111 [Source:MGI Symbol;Acc:MGI:6095851]	123.536	0.629748	0.17771	3.54369	0.000394566	0.0330161	91.8569	92.5669	59.208	170.425	131.676	195.481
ENSMUSG00000046562.5	Unc119b	unc-119 lipid binding chaperone B [Source:MGI Symbol;Acc:MGI:2147162]	3640.55	-0.284083	0.080231	-3.54081	0.0003989	0.0332489	3845.32	4207.75	3997.04	3341.27	3214.91	3236.99
ENSMUSG00000001829.17	Clpb	ClpB caseinolytic peptidase B [Source:MGI Symbol;Acc:MGI:1100517]	1207.25	-0.351025	0.0991563	-3.54012	0.000399951	0.0332489	1428.53	1363.34	1306.59	1109.65	1015.93	1019.44
ENSMUSG00000085396.7	Firre	functional intergenic repeating RNA element [Source:MGI Symbol;Acc:MGI:2147989]	3578.55	0.424621	0.119928	3.54062	0.000399182	0.0332489	2366.11	3758.39	2824.93	4569.28	4056.63	3895.95
ENSMUSG00000028214.13	Gem	GTP binding protein (gene overexpressed in skeletal muscle) [Source:MGI Symbol;Acc:MGI:99844]	908.342	0.377238	0.106669	3.53651	0.00040545	0.0336331	793.982	780.977	759.669	1065.15	1094.93	955.334
ENSMUSG00000070720.4	Tmem200b	transmembrane protein 200B [Source:MGI Symbol;Acc:MGI:3646343]	1213.34	-0.386139	0.109237	-3.53486	0.000407984	0.0336974	1537.28	1375.02	1265.45	1145.63	985.542	971.099
ENSMUSG00000036585.16	Fgf1	fibroblast growth factor 1 [Source:MGI Symbol;Acc:MGI:95515]	4900.53	-0.306675	0.0867487	-3.53521	0.000407453	0.0336974	5535.7	5456.05	5365.85	4498.27	4674.49	3872.83
ENSMUSG00000074272.10	Ceacam1	carcinoembryonic antigen-related cell adhesion molecule 1 [Source:MGI Symbol;Acc:MGI:1347245]	3615.34	-0.318875	0.0902237	-3.53428	0.000408894	0.0336999	4098.72	4096.31	3926.8	3025.04	2969.79	3575.41
ENSMUSG00000042453.14	Reln	reelin [Source:MGI Symbol;Acc:MGI:103022]	515.528	-0.548402	0.155309	-3.53103	0.000413937	0.0340423	770.753	453.847	700.461	389.137	469.981	308.986
ENSMUSG00000002797.9	Ggct	gamma-glutamyl cyclotransferase [Source:MGI Symbol;Acc:MGI:95700]	624.952	0.468374	0.132689	3.52987	0.000415759	0.034119	455.061	580.565	481.692	636.253	734.345	861.797
ENSMUSG00000055413.12	H2-Q5	histocompatibility 2, Q region locus 5 [Source:MGI Symbol;Acc:MGI:95934]	2062.46	0.44375	0.125864	3.52563	0.00042247	0.0345956	1505.61	2115.56	1473.18	2666.2	2616.3	1997.9
ENSMUSG00000032570.17	Atp2c1	ATPase, Ca++-sequestering [Source:MGI Symbol;Acc:MGI:1889008]	6281.71	-0.27113	0.0769404	-3.52389	0.000425259	0.0347497	6880.82	6841.86	6973.5	5603.19	5383.51	6007.36
ENSMUSG00000009687.14	Fxyd5	FXYD domain-containing ion transport regulator 5 [Source:MGI Symbol;Acc:MGI:1201785]	2212.53	-0.342636	0.0973095	-3.5211	0.000429765	0.0350433	2560.38	2452.57	2474.69	2047.94	2062.24	1677.35
ENSMUSG00000031765.8	Mt1	metallothionein 1 [Source:MGI Symbol;Acc:MGI:97171]	231.924	-0.63335	0.18	-3.51862	0.000433801	0.0352972	386.433	316.345	243.857	95.6273	102.302	246.978
ENSMUSG00000026827.12	Gpd2	glycerol phosphate dehydrogenase 2, mitochondrial [Source:MGI Symbol;Acc:MGI:99778]	2140.12	-0.331537	0.0943949	-3.51223	0.000444364	0.0358522	2617.39	2335.74	2258.94	1922.01	1960.96	1745.66
ENSMUSG00000032349.13	Elovl5	ELOVL family member 5, elongation of long chain fatty acids (yeast) [Source:MGI Symbol;Acc:MGI:1916051]	5682.97	-0.303071	0.086281	-3.5126	0.000443739	0.0358522	6251.55	5826.32	6867.13	4917.7	4844.65	5390.44
ENSMUSG00000025432.11	Avil	advillin [Source:MGI Symbol;Acc:MGI:1333798]	203.637	0.612383	0.174283	3.51372	0.000441875	0.0358522	111.918	191.425	113.398	228.18	225.875	351.025
ENSMUSG00000025283.15	Sat1	spermidine/spermine N1-acetyl transferase 1 [Source:MGI Symbol;Acc:MGI:98233]	7269.07	0.396533	0.112882	3.51281	0.000443403	0.0358522	4730.1	7467.36	6278.06	8543.02	8219.6	8376.25
ENSMUSG00000074607.11	Tox2	TOX high mobility group box family member 2 [Source:MGI Symbol;Acc:MGI:3611233]	119.276	-0.615072	0.175168	-3.51132	0.000445886	0.0358995	166.821	162.666	143.504	84.2656	63.8121	94.5875
ENSMUSG00000085287.8	4833418N02Rik	RIKEN cDNA 4833418N02 gene [Source:MGI Symbol;Acc:MGI:1921847]	243.858	0.547069	0.155938	3.50824	0.000451081	0.0362416	159.43	194.121	198.698	257.531	344.383	308.986
ENSMUSG00000019877.10	Serinc1	serine incorporator 1 [Source:MGI Symbol;Acc:MGI:1926228]	10015.2	-0.272628	0.0779219	-3.49874	0.000467462	0.0374791	11540.2	10110.5	11367.9	8983.28	9161.59	8928.01
ENSMUSG00000045092.8	S1pr1	sphingosine-1-phosphate receptor 1 [Source:MGI Symbol;Acc:MGI:1096355]	16509.7	-0.401299	0.114744	-3.49735	0.0004699	0.0375959	16827.8	22208	18178.9	12439.1	12153.7	17250.7
ENSMUSG00000038168.5	P3h2	prolyl 3-hydroxylase 2 [Source:MGI Symbol;Acc:MGI:2146663]	209.523	-0.620169	0.177444	-3.49501	0.000474036	0.0378479	344.2	245.347	249.878	106.042	96.2246	215.449
ENSMUSG00000117679.1			1070.02	0.44112	0.126391	3.49011	0.000482813	0.0384684	694.734	1074.85	875.074	1326.47	1196.22	1252.76
ENSMUSG00000044345.9	Marveld1	MARVEL (membrane-associating) domain containing 1 [Source:MGI Symbol;Acc:MGI:2147570]	3503.94	-0.293466	0.0841161	-3.48882	0.000485153	0.0385747	3645.77	3971.39	4023.14	3303.4	3017.4	3062.53
ENSMUSG00000061353.11	Cxcl12	chemokine (C-X-C motif) ligand 12 [Source:MGI Symbol;Acc:MGI:103556]	1433.1	-0.43581	0.124958	-3.48765	0.000487285	0.0385942	1332.45	1795.62	1914.73	1252.62	1300.55	1002.63
ENSMUSG00000004665.10	Cnn2	calponin 2 [Source:MGI Symbol;Acc:MGI:105093]	3015.53	-0.298942	0.0857366	-3.48675	0.000488924	0.0385942	3580.31	3164.35	3294.57	2769.4	2704.42	2580.14
ENSMUSG00000020385.16	Clk4	CDC like kinase 4 [Source:MGI Symbol;Acc:MGI:1098551]	3140.83	0.363733	0.104327	3.48648	0.000489427	0.0385942	2402.01	3242.54	2479.71	3521.17	3567.4	3632.16
ENSMUSG00000013846.10	St3gal1	ST3 beta-galactoside alpha-2,3-sialyltransferase 1 [Source:MGI Symbol;Acc:MGI:98304]	11534.2	-0.29971	0.0859559	-3.48679	0.000488854	0.0385942	12070.2	12506.4	13829.6	10372.2	9329.73	11097.2
ENSMUSG00000015605.6	Srf	serum response factor [Source:MGI Symbol;Acc:MGI:106658]	2277.44	0.310338	0.0890471	3.4851	0.000491947	0.0387133	2062.03	2082.31	1906.7	2552.59	2667.95	2393.06
ENSMUSG00000041598.7	Cdc42ep4	CDC42 effector protein (Rho GTPase binding) 4 [Source:MGI Symbol;Acc:MGI:1929760]	9282.21	-0.378195	0.108585	-3.48296	0.00049591	0.0389452	9317.67	11350.7	11195.3	6477.09	8053.49	9299
ENSMUSG00000024479.3	Mal2	mal, T cell differentiation protein 2 [Source:MGI Symbol;Acc:MGI:2146021]	37.5737	-0.590987	0.169873	-3.47899	0.000503306	0.0394452	96.0802	38.6444	45.1587	12.3085	10.1289	23.1214
ENSMUSG00000109274.1	Gm45133	predicted gene 45133 [Source:MGI Symbol;Acc:MGI:5753709]	348.093	0.52196	0.150108	3.47723	0.000506622	0.039624	215.389	303.763	288.012	433.637	485.174	362.586
ENSMUSG00000028776.14	Tinagl1	tubulointerstitial nephritis antigen-like 1 [Source:MGI Symbol;Acc:MGI:2137617]	13870.5	-0.300378	0.0864458	-3.47475	0.000511322	0.0398621	14572.5	15846.9	15778.4	10858.9	13166.6	12999.5
ENSMUSG00000044788.10	Fads6	fatty acid desaturase domain family, member 6 [Source:MGI Symbol;Acc:MGI:3039592]	67.1769	-0.626232	0.180274	-3.47378	0.00051319	0.0398621	123.532	70.9979	104.367	31.2446	17.2191	55.7015
ENSMUSG00000044819.5	Oxgr1	oxoglutarate (alpha-ketoglutarate) receptor 1 [Source:MGI Symbol;Acc:MGI:2685145]	30.0718	-0.569886	0.16407	-3.47344	0.000513827	0.0398621	65.4613	28.7586	54.1904	13.2553	4.05156	14.7136
ENSMUSG00000022974.12	Paxbp1	PAX3 and PAX7 binding protein 1 [Source:MGI Symbol;Acc:MGI:1914617]	3808.53	0.373292	0.107451	3.47405	0.000512666	0.0398621	2935.2	3992.06	2873.09	4450.93	4225.78	4374.15
ENSMUSG00000064141.14	Zfp69	zinc finger protein 69 [Source:MGI Symbol;Acc:MGI:107794]	1083.96	0.368061	0.106005	3.47212	0.000516361	0.0399778	831.991	961.617	1003.53	1249.78	1267.13	1189.7
ENSMUSG00000079018.10	Ly6c1	lymphocyte antigen 6 complex, locus C1 [Source:MGI Symbol;Acc:MGI:96882]	12815.5	-0.279171	0.080432	-3.4709	0.000518727	0.0399994	14139.6	13777.2	14435.7	10528.5	11509.5	12502.4
ENSMUSG00000025268.15	Maged2	melanoma antigen, family D, 2 [Source:MGI Symbol;Acc:MGI:1933391]	1172.26	-0.372759	0.107381	-3.47135	0.000517844	0.0399994	1405.31	1198.88	1411.96	936.39	1087.84	993.169
ENSMUSG00000055240.17	Zfp101	zinc finger protein 101 [Source:MGI Symbol;Acc:MGI:107547]	1066.87	0.408872	0.117818	3.47035	0.000519771	0.0399994	753.86	1011.95	924.247	1362.45	1179	1169.73
ENSMUSG00000031778.13	Cx3cl1	chemokine (C-X3-C motif) ligand 1 [Source:MGI Symbol;Acc:MGI:1097153]	6881.33	-0.297744	0.0858887	-3.46663	0.000527021	0.040329	8417.05	7452.08	7029.7	6196.84	5815	6377.3
ENSMUSG00000052516.19	Robo2	roundabout guidance receptor 2 [Source:MGI Symbol;Acc:MGI:1890110]	44.5179	-0.603409	0.174061	-3.46665	0.000526979	0.040329	93.9686	39.5431	74.2609	20.8297	10.1289	28.3763
ENSMUSG00000033965.10	Slc16a2	solute carrier family 16 (monocarboxylic acid transporters), member 2 [Source:MGI Symbol;Acc:MGI:1203732]	1370.83	-0.350298	0.101051	-3.46654	0.000527211	0.040329	1498.22	1509.83	1645.78	1146.58	1118.23	1306.36
ENSMUSG00000116305.1	Lncppara	long noncoding RNA near Ppara [Source:MGI Symbol;Acc:MGI:5568843]	2227.27	0.430366	0.124188	3.46544	0.000529371	0.0404136	1483.44	2359.11	1698.97	2860.3	2482.59	2479.24
ENSMUSG00000024827.10	Gldc	glycine decarboxylase [Source:MGI Symbol;Acc:MGI:1341155]	32.6958	0.57588	0.166442	3.45995	0.000540283	0.0411646	10.5583	14.3793	12.0423	21.7765	62.7992	74.619
ENSMUSG00000096950.2	Gm9530	predicted gene 9530 [Source:MGI Symbol;Acc:MGI:3779939]	109.434	0.61766	0.178603	3.45828	0.000543631	0.0413375	71.7962	81.7824	62.2186	137.287	117.495	186.022
ENSMUSG00000055980.2	Irs1	insulin receptor substrate 1 [Source:MGI Symbol;Acc:MGI:99454]	549.673	-0.436255	0.126204	-3.45675	0.000546736	0.0414093	660.947	697.397	577.027	435.53	498.342	428.797
ENSMUSG00000019804.12	Snx3	sorting nexin 3 [Source:MGI Symbol;Acc:MGI:1860188]	4028.47	-0.28117	0.081327	-3.45728	0.000545658	0.0414093	4638.25	4209.55	4476.73	3568.51	3778.08	3499.74
ENSMUSG00000028108.15	Ecm1	extracellular matrix protein 1 [Source:MGI Symbol;Acc:MGI:103060]	2795.43	-0.308843	0.0893662	-3.45592	0.000548411	0.0414542	3163.26	2983.71	3194.22	2445.6	2292.17	2693.64
ENSMUSG00000046413.14	Irx3os	iroquois homeobox 3, opposite strand [Source:MGI Symbol;Acc:MGI:2441953]	633.395	0.425619	0.1232	3.45468	0.00055094	0.041523	518.411	592.248	469.65	778.274	758.655	683.132
ENSMUSG00000044469.8	Tnfaip8l1	tumor necrosis factor, alpha-induced protein 8-like 1 [Source:MGI Symbol;Acc:MGI:1913693]	905.823	0.4221	0.122191	3.45442	0.000551487	0.041523	728.52	812.432	724.546	1141.85	1166.85	860.746
ENSMUSG00000035242.15	Oaz1	ornithine decarboxylase antizyme 1 [Source:MGI Symbol;Acc:MGI:109433]	1553.85	0.424275	0.12291	3.45191	0.000556638	0.0417301	990.365	1423.55	1466.15	1882.25	1926.52	1634.26
ENSMUSG00000021868.7	Ppif	peptidylprolyl isomerase F (cyclophilin F) [Source:MGI Symbol;Acc:MGI:2145814]	623.884	0.410515	0.118933	3.45165	0.000557167	0.0417301	486.736	544.617	539.897	745.135	762.706	664.215
ENSMUSG00000025212.17	Sfxn3	sideroflexin 3 [Source:MGI Symbol;Acc:MGI:2137679]	1932.74	-0.326639	0.0946373	-3.45149	0.000557505	0.0417301	2140.16	2067.93	2295.06	1801.77	1737.11	1554.39
ENSMUSG00000057329.7	Bcl2	B cell leukemia/lymphoma 2 [Source:MGI Symbol;Acc:MGI:88138]	1828.13	0.327322	0.0949417	3.44761	0.000565574	0.0420203	1773.79	1542.18	1501.27	2029.95	2049.08	2072.52
ENSMUSG00000107083.1	Gm43313	predicted gene 43313 [Source:MGI Symbol;Acc:MGI:5663450]	360.138	0.481572	0.139687	3.44752	0.000565767	0.0420203	315.692	286.688	261.92	480.977	419.337	396.217
ENSMUSG00000047126.17	Cltc	clathrin, heavy polypeptide (Hc) [Source:MGI Symbol;Acc:MGI:2388633]	29465.5	-0.241033	0.069884	-3.44905	0.00056257	0.0420203	33187.8	30949.7	31917.1	26752.9	27699.5	26285.9
ENSMUSG00000023952.13	Gtpbp2	GTP binding protein 2 [Source:MGI Symbol;Acc:MGI:1860138]	4381.15	0.330424	0.0958352	3.44784	0.000565084	0.0420203	3373.37	4377.6	3773.26	5098.54	4991.52	4672.62
ENSMUSG00000035248.9	Tut7	terminal uridylyl transferase 7 [Source:MGI Symbol;Acc:MGI:2387179]	12240.6	0.257078	0.0745977	3.44619	0.000568552	0.0421454	10807.4	11745.2	10756.8	13492.9	12889	13752
ENSMUSG00000028410.13	Dnaja1	DnaJ heat shock protein family (Hsp40) member A1 [Source:MGI Symbol;Acc:MGI:1270129]	19328.3	0.59812	0.173623	3.44494	0.000571178	0.0422583	9888.87	18038.9	12256.1	23860.4	26853.8	25072
ENSMUSG00000025393.12	Atp5b	ATP synthase, H+ transporting mitochondrial F1 complex, beta subunit [Source:MGI Symbol;Acc:MGI:107801]	9143.35	-0.293212	0.0851621	-3.44299	0.00057532	0.0424828	10748.3	8978.09	10651.4	7879.31	8393.82	8209.15
ENSMUSG00000062169.13	Cnih4	cornichon family AMPA receptor auxiliary protein 4 [Source:MGI Symbol;Acc:MGI:1925828]	973.986	-0.373021	0.108403	-3.44105	0.000579461	0.0425724	1222.65	1028.12	1087.82	868.22	846.776	790.331
ENSMUSG00000016921.14	Srsf6	serine/arginine-rich splicing factor 6 [Source:MGI Symbol;Acc:MGI:1915246]	5916.32	0.313278	0.0910334	3.44136	0.000578808	0.0425724	4722.71	5883.84	5085.87	6980.79	6298.15	6526.54
ENSMUSG00000074785.5	Plxnc1	plexin C1 [Source:MGI Symbol;Acc:MGI:1890127]	113.31	-0.618066	0.179625	-3.44086	0.000579866	0.0425724	200.607	123.123	135.476	86.1592	56.7219	77.772
ENSMUSG00000033060.16	Lmo7	LIM domain only 7 [Source:MGI Symbol;Acc:MGI:1353586]	3916.3	-0.363482	0.105666	-3.43993	0.000581861	0.0426372	4570.67	4595.99	4201.76	3280.68	2837.11	4011.56
ENSMUSG00000012350.15	Ehf	ets homologous factor [Source:MGI Symbol;Acc:MGI:1270840]	52.7925	-0.557307	0.162173	-3.43649	0.00058931	0.0431006	161.542	45.8341	54.1904	22.7233	3.03867	29.4272
ENSMUSG00000034687.8	Fras1	Fraser extracellular matrix complex subunit 1 [Source:MGI Symbol;Acc:MGI:2385368]	149.565	-0.626458	0.182525	-3.43218	0.000598754	0.0437079	254.454	187.83	193.68	53.0211	47.6058	160.799
ENSMUSG00000017978.18	Cadps2	Ca2+-dependent activator protein for secretion 2 [Source:MGI Symbol;Acc:MGI:2443963]	861.373	-0.413538	0.120878	-3.42113	0.000623626	0.0453616	955.523	1117.09	931.272	801.944	745.487	616.921
ENSMUSG00000031156.18	Slc35a2	solute carrier family 35 (UDP-galactose transporter), member A2 [Source:MGI Symbol;Acc:MGI:1345297]	673.205	0.396858	0.116004	3.42106	0.000623775	0.0453616	553.253	621.007	533.876	773.539	810.312	747.241
ENSMUSG00000074037.3	Mc1r	melanocortin 1 receptor [Source:MGI Symbol;Acc:MGI:99456]	20.2332	0.5446	0.159271	3.41932	0.00062777	0.0455657	6.33496	6.29095	7.02468	30.2978	28.3609	43.0899
ENSMUSG00000054690.17	Emcn	endomucin [Source:MGI Symbol;Acc:MGI:1891716]	61236.9	-0.262528	0.0767929	-3.41864	0.000629342	0.0455934	66109.5	63107.2	71969.9	55335.1	58113.6	52786.1
ENSMUSG00000106262.1	Gm43375	predicted gene 43375 [Source:MGI Symbol;Acc:MGI:5663512]	76.5836	0.622365	0.182343	3.41315	0.000642173	0.0464351	31.6748	60.2134	39.1375	150.542	103.315	74.619
ENSMUSG00000020902.12	Ntn1	netrin 1 [Source:MGI Symbol;Acc:MGI:105088]	1419.54	-0.416452	0.122098	-3.41079	0.00064774	0.0467495	1849.81	1376.82	1731.08	1003.61	1371.45	1184.45
ENSMUSG00000025776.13	Crispld1	cysteine-rich secretory protein LCCL domain containing 1 [Source:MGI Symbol;Acc:MGI:1934666]	6405.75	-0.342281	0.100438	-3.40788	0.000654705	0.0470468	7170.12	6373.64	8144.61	5511.35	4979.37	6255.39
ENSMUSG00000026064.16	Ptp4a1	protein tyrosine phosphatase 4a1 [Source:MGI Symbol;Acc:MGI:1277096]	274.897	0.579253	0.170043	3.40651	0.000657997	0.0470468	154.151	264.22	169.596	436.477	373.757	251.182
ENSMUSG00000060802.8	B2m	beta-2 microglobulin [Source:MGI Symbol;Acc:MGI:88127]	42761.7	-0.2863	0.0840419	-3.40664	0.000657678	0.0470468	50150.7	45411.7	46160.2	36997.3	42607.2	35243.3
ENSMUSG00000054793.8	Cadm4	cell adhesion molecule 4 [Source:MGI Symbol;Acc:MGI:2449088]	63.9703	-0.620172	0.181966	-3.40818	0.000653982	0.0470468	128.811	64.707	83.2926	27.4573	36.4641	43.0899
ENSMUSG00000041319.14	Thoc6	THO complex 6 [Source:MGI Symbol;Acc:MGI:2677480]	464.102	0.443992	0.130305	3.40734	0.000655998	0.0470468	376.93	423.291	342.202	514.115	548.986	579.086
ENSMUSG00000089762.3	Ier5l	immediate early response 5-like [Source:MGI Symbol;Acc:MGI:1919750]	3196.84	0.344877	0.101345	3.40301	0.000666472	0.0475091	2570.94	2905.52	2869.08	3507.91	4159.94	3167.63
ENSMUSG00000003545.3	Fosb	FBJ osteosarcoma oncogene B [Source:MGI Symbol;Acc:MGI:95575]	27540.7	0.585285	0.172	3.40282	0.000666942	0.0475091	17230	25005.6	15996.2	39624.7	39129	28258.5
ENSMUSG00000056708.5	Ier5	immediate early response 5 [Source:MGI Symbol;Acc:MGI:1337072]	13467.7	0.331376	0.0974214	3.40147	0.000670244	0.0476427	11477.9	11632.9	12290.2	14777.7	17723.5	12903.8
ENSMUSG00000020475.3	Pgam2	phosphoglycerate mutase 2 [Source:MGI Symbol;Acc:MGI:1933118]	111.876	-0.608318	0.178863	-3.40104	0.000671304	0.0476427	265.012	136.604	99.349	38.819	25.3223	106.148
ENSMUSG00000106062.1	Gm43820	predicted gene 43820 [Source:MGI Symbol;Acc:MGI:5663957]	479.637	0.469158	0.137999	3.39971	0.000674577	0.0477865	362.149	455.645	341.199	536.838	652.301	529.69
ENSMUSG00000006304.14	Arpc2	actin related protein 2/3 complex, subunit 2 [Source:MGI Symbol;Acc:MGI:1923959]	6546.57	-0.24891	0.0732468	-3.39823	0.000678227	0.0479564	7370.73	6927.24	7105.97	5927.94	5951.74	5995.8
ENSMUSG00000001870.16	Ltbp1	latent transforming growth factor beta binding protein 1 [Source:MGI Symbol;Acc:MGI:109151]	33701.3	-0.307354	0.0905186	-3.39548	0.000685075	0.0483514	40842.5	33047.3	38692.9	27067.2	30482.9	32074.6
ENSMUSG00000030246.12	Ldhb	lactate dehydrogenase B [Source:MGI Symbol;Acc:MGI:96763]	1306.36	-0.435102	0.128219	-3.39342	0.000690265	0.0485389	1693.55	1291.44	1617.68	1004.56	901.472	1329.48
ENSMUSG00000071551.13	Akr1c19	aldo-keto reductase family 1, member C19 [Source:MGI Symbol;Acc:MGI:2653678]	46.5149	-0.601211	0.177154	-3.39373	0.000689486	0.0485389	104.527	57.5173	49.1728	15.1489	23.2965	29.4272
ENSMUSG00000067818.6	Myl9	myosin, light polypeptide 9, regulatory [Source:MGI Symbol;Acc:MGI:2138915]	135.185	-0.618675	0.182375	-3.39232	0.000693036	0.0486445	216.444	173.451	174.613	65.3295	42.5414	138.728
ENSMUSG00000038637.15	Lrrc56	leucine rich repeat containing 56 [Source:MGI Symbol;Acc:MGI:1917802]	255.717	0.497165	0.146587	3.39159	0.00069488	0.0486848	194.272	204.905	204.719	305.818	327.164	297.425
ENSMUSG00000002602.16	Axl	AXL receptor tyrosine kinase [Source:MGI Symbol;Acc:MGI:1347244]	233.467	-0.60711	0.179072	-3.39031	0.000698139	0.0488239	320.971	276.802	340.195	106.042	98.2504	258.539
ENSMUSG00000094410.8	Gm38394	predicted gene, 38394 [Source:MGI Symbol;Acc:MGI:5614057]	9151.34	0.269652	0.0795872	3.38813	0.0007037	0.0491231	8078.13	8896.31	7786.36	10080.6	9632.59	10434
ENSMUSG00000085334.7	Gm12940	predicted gene 12940 [Source:MGI Symbol;Acc:MGI:3702626]	1142.05	0.50249	0.148417	3.38566	0.000710069	0.0494776	707.404	1265.38	709.493	1247.89	1302.58	1619.55
ENSMUSG00000038065.13	Mturn	maturin, neural progenitor differentiation regulator homolog (Xenopus) [Source:MGI Symbol;Acc:MGI:1915485]	526.655	-0.422272	0.124746	-3.38506	0.00071164	0.049497	674.673	582.363	588.066	452.573	407.182	455.071
ENSMUSG00000091050.1	9330020H09Rik	RIKEN cDNA 9330020H09 gene [Source:MGI Symbol;Acc:MGI:3704457]	441.19	0.463018	0.137004	3.37959	0.000725951	0.0503745	300.911	397.229	372.308	540.625	564.18	471.887
ENSMUSG00000022793.17	B4galt4	UDP-Gal:betaGlcNAc beta 1,4-galactosyltransferase, polypeptide 4 [Source:MGI Symbol;Acc:MGI:1928387]	2674.27	-0.286009	0.0846373	-3.37923	0.000726883	0.0503745	2834.89	2900.13	3127.99	2420.98	2329.65	2431.95
ENSMUSG00000044786.6	Zfp36	zinc finger protein 36 [Source:MGI Symbol;Acc:MGI:99180]	16087.2	0.320029	0.0947879	3.37627	0.000734771	0.0508291	13961.2	15837	12717.7	19030.8	19149.7	15826.6
ENSMUSG00000019789.9	Hey2	hairy/enhancer-of-split related with YRPW motif 2 [Source:MGI Symbol;Acc:MGI:1341884]	263.878	-0.525857	0.155835	-3.37445	0.000739628	0.051073	255.51	373.862	348.223	199.776	217.771	188.124
ENSMUSG00000028581.17	Laptm5	lysosomal-associated protein transmembrane 5 [Source:MGI Symbol;Acc:MGI:108046]	42.4114	-0.582151	0.172605	-3.37274	0.000744234	0.0512986	111.918	35.9483	50.1763	15.1489	20.2578	21.0194
ENSMUSG00000025927.13	Tfap2b	transcription factor AP-2 beta [Source:MGI Symbol;Acc:MGI:104672]	110.658	-0.615308	0.182473	-3.37205	0.000746119	0.0513362	250.231	124.92	95.3349	71.0104	41.5285	80.9249
ENSMUSG00000059149.17	Mfsd4a	major facilitator superfamily domain containing 4A [Source:MGI Symbol;Acc:MGI:2442786]	173.329	-0.607052	0.180111	-3.37043	0.0007505	0.0514022	331.529	184.235	185.652	138.233	66.8508	133.474
ENSMUSG00000029068.16	Ccnl2	cyclin L2 [Source:MGI Symbol;Acc:MGI:1927119]	8877.66	0.382613	0.11351	3.37076	0.000749621	0.0514022	6223.04	9626.96	6849.06	10428.1	10229.2	9909.62
ENSMUSG00000024485.16	Slc4a9	solute carrier family 4, sodium bicarbonate cotransporter, member 9 [Source:MGI Symbol;Acc:MGI:2443384]	44.5389	-0.560069	0.166182	-3.37021	0.000751101	0.0514022	95.0244	55.7199	64.2256	10.4148	5.06445	36.784
ENSMUSG00000029648.13	Flt1	FMS-like tyrosine kinase 1 [Source:MGI Symbol;Acc:MGI:95558]	184406	-0.234097	0.0695079	-3.36792	0.000757389	0.0515562	206828	194504	198416	172099	161625	172963
ENSMUSG00000017639.13	Rab11fip4	RAB11 family interacting protein 4 (class II) [Source:MGI Symbol;Acc:MGI:2442920]	116.848	-0.61451	0.182424	-3.36859	0.000755536	0.0515562	234.393	117.731	145.511	58.7019	35.4512	109.301
ENSMUSG00000036158.12	Prickle1	prickle planar cell polarity protein 1 [Source:MGI Symbol;Acc:MGI:1916034]	4435.19	-0.335809	0.0996997	-3.36821	0.000756584	0.0515562	4350.01	5489.31	5141.06	3448.26	3978.63	4203.89
ENSMUSG00000014778.10	Fhod1	formin homology 2 domain containing 1 [Source:MGI Symbol;Acc:MGI:2679008]	4990.98	0.260152	0.0772844	3.36616	0.000762221	0.0517015	4624.52	4525.89	4410.49	5526.5	5651.93	5206.52
ENSMUSG00000108414.1	Snhg1	small nucleolar RNA host gene 1 [Source:MGI Symbol;Acc:MGI:3763743]	1625.26	0.412977	0.122667	3.36664	0.000760891	0.0517015	1052.66	1629.36	1397.91	1977.88	1968.05	1725.7
ENSMUSG00000029361.18	Nos1	nitric oxide synthase 1, neuronal [Source:MGI Symbol;Acc:MGI:97360]	162.166	-0.610433	0.181389	-3.36533	0.000764531	0.0517666	286.129	132.11	245.864	60.5955	132.689	115.607
ENSMUSG00000072770.9	Acrbp	proacrosin binding protein [Source:MGI Symbol;Acc:MGI:1859515]	468.354	0.499407	0.148451	3.36412	0.000767889	0.0518109	310.413	488.897	302.061	571.87	566.206	570.678
ENSMUSG00000107814.1	Gm35876	predicted gene, 35876 [Source:MGI Symbol;Acc:MGI:5595035]	69.1041	0.614104	0.182543	3.36416	0.000767765	0.0518109	44.3447	46.7328	32.1128	106.989	69.8894	114.556
ENSMUSG00000007655.16	Cav1	caveolin 1, caveolae protein [Source:MGI Symbol;Acc:MGI:102709]	3818.58	-0.311941	0.0927493	-3.36327	0.000770257	0.0518793	4281.38	3905.78	4594.14	3333.7	3694.01	3102.47
ENSMUSG00000109378.1	Gm49396	predicted gene, 49396 [Source:MGI Symbol;Acc:MGI:6121629]	242.554	0.516657	0.153717	3.36109	0.000776346	0.0521063	162.597	215.69	182.642	322.86	284.622	286.916
ENSMUSG00000035671.6	Zswim4	zinc finger SWIM-type containing 4 [Source:MGI Symbol;Acc:MGI:2443726]	1778.06	0.335358	0.0997753	3.36114	0.000776221	0.0521063	1608.02	1609.59	1445.08	1880.35	2229.37	1895.95
ENSMUSG00000052428.10	Tmco1	transmembrane and coiled-coil domains 1 [Source:MGI Symbol;Acc:MGI:1921173]	2720.57	-0.334596	0.0996499	-3.35772	0.000785886	0.0521633	3073.51	2783.3	3329.7	2184.28	2670.99	2281.66
ENSMUSG00000103039.1	Gm37123	predicted gene, 37123 [Source:MGI Symbol;Acc:MGI:5610351]	227.651	0.539694	0.160673	3.35896	0.000782374	0.0521633	169.988	210.298	132.465	281.201	273.48	298.476
ENSMUSG00000105341.1	Gm43817	predicted gene 43817 [Source:MGI Symbol;Acc:MGI:5663954]	432.254	0.434421	0.12941	3.35695	0.000788084	0.0521633	345.255	387.343	337.185	524.53	482.136	517.078
ENSMUSG00000096010.2	Hist4h4	histone cluster 4, H4 [Source:MGI Symbol;Acc:MGI:2448443]	701.501	0.496131	0.147769	3.35748	0.000786555	0.0521633	388.544	603.932	662.327	774.486	1023.02	756.7
ENSMUSG00000031785.16	Adgrg1	adhesion G protein-coupled receptor G1 [Source:MGI Symbol;Acc:MGI:1340051]	11511.9	-0.284163	0.0846407	-3.35729	0.000787113	0.0521633	11864.3	13238.9	13024.8	9277.74	10879.5	10786.1
ENSMUSG00000074063.10	Osgin1	oxidative stress induced growth inhibitor 1 [Source:MGI Symbol;Acc:MGI:1919089]	498.694	0.459003	0.136731	3.35698	0.000787988	0.0521633	389.6	334.319	489.721	592.7	578.36	607.462
ENSMUSG00000021792.15	Fam213a	family with sequence similarity 213, member A [Source:MGI Symbol;Acc:MGI:1917814]	711.359	-0.454817	0.135476	-3.35718	0.000787405	0.0521633	808.763	810.634	912.205	475.296	528.729	732.528
ENSMUSG00000049173.8	Myoz3	myozenin 3 [Source:MGI Symbol;Acc:MGI:2179296]	35.7862	0.572606	0.170543	3.35755	0.000786364	0.0521633	17.949	18.8729	9.03173	32.1914	54.6961	81.9758
ENSMUSG00000028370.7	Pappa	pregnancy-associated plasma protein A [Source:MGI Symbol;Acc:MGI:97479]	55.3604	-0.547741	0.163318	-3.35382	0.000797029	0.0525381	161.542	53.9225	55.1939	32.1914	3.03867	26.2743
ENSMUSG00000020151.16	Ptprr	protein tyrosine phosphatase, receptor type, R [Source:MGI Symbol;Acc:MGI:109559]	434.567	-0.473987	0.141303	-3.35441	0.000795339	0.0525381	445.559	617.412	498.752	311.499	347.421	386.758
ENSMUSG00000017715.11	Pgs1	phosphatidylglycerophosphate synthase 1 [Source:MGI Symbol;Acc:MGI:1921701]	1658.21	0.345187	0.102947	3.35306	0.000799231	0.0525381	1528.84	1533.19	1264.44	2011.96	1769.52	1841.3
ENSMUSG00000085936.7	2610307P16Rik	RIKEN cDNA 2610307P16 gene [Source:MGI Symbol;Acc:MGI:1919768]	728.96	0.418006	0.124663	3.35309	0.000799153	0.0525381	588.095	550.009	686.412	841.709	958.194	749.343
ENSMUSG00000033760.17	Rbm4b	RNA binding motif protein 4B [Source:MGI Symbol;Acc:MGI:1913954]	795.775	0.385595	0.115025	3.35226	0.000801555	0.0526007	663.059	737.839	629.211	835.082	982.504	926.958
ENSMUSG00000026819.15	Slc25a25	solute carrier family 25 (mitochondrial carrier, phosphate carrier), member 25 [Source:MGI Symbol;Acc:MGI:1915913]	1488.35	0.356386	0.106396	3.34962	0.000809223	0.0530131	1322.95	1291.44	1245.38	1523.41	1596.32	1950.61
ENSMUSG00000015452.14	Ager	advanced glycosylation end product-specific receptor [Source:MGI Symbol;Acc:MGI:893592]	111.052	0.59236	0.176929	3.34802	0.000813918	0.0532297	65.4613	90.7695	70.2468	126.872	145.856	167.105
ENSMUSG00000026394.5	Atp6v1g3	ATPase, H+ transporting, lysosomal V1 subunit G3 [Source:MGI Symbol;Acc:MGI:2450548]	33.9481	-0.538136	0.160796	-3.34671	0.000817761	0.0532623	67.5729	34.1509	66.2327	8.52124	3.03867	24.1724
ENSMUSG00000027936.18	Crtc2	CREB regulated transcription coactivator 2 [Source:MGI Symbol;Acc:MGI:1921593]	3193.6	0.305611	0.0913311	3.34619	0.000819304	0.0532623	2611.06	3143.68	2741.63	3568.51	3396.22	3700.47
ENSMUSG00000029635.15	Cdk8	cyclin-dependent kinase 8 [Source:MGI Symbol;Acc:MGI:1196224]	1456.71	0.336434	0.100549	3.34596	0.000819976	0.0532623	1363.07	1260.89	1194.2	1762.95	1511.23	1647.92
ENSMUSG00000021448.8	Shc3	src homology 2 domain-containing transforming protein C3 [Source:MGI Symbol;Acc:MGI:106179]	48.3712	-0.603538	0.180339	-3.34668	0.000817857	0.0532623	77.0753	83.5798	52.1833	25.5637	19.2449	32.5802
ENSMUSG00000020439.17	Smtn	smoothelin [Source:MGI Symbol;Acc:MGI:1354727]	19183.6	0.278658	0.0833073	3.34494	0.000823014	0.0533692	17312.4	17372.9	17003.7	20330.7	23667.2	19414.6
ENSMUSG00000060591.9	Ifitm2	interferon induced transmembrane protein 2 [Source:MGI Symbol;Acc:MGI:1933382]	2340.77	-0.294227	0.0879756	-3.34442	0.000824552	0.0533786	2691.3	2399.55	2692.46	2090.55	2055.15	2115.61
ENSMUSG00000005103.12	Wdr1	WD repeat domain 1 [Source:MGI Symbol;Acc:MGI:1337100]	8667.23	-0.255642	0.0764892	-3.3422	0.000831169	0.0537162	9993.4	9463.39	8953.46	8144.41	7702.02	7746.72
ENSMUSG00000034382.14	AI661453	expressed sequence AI661453 [Source:MGI Symbol;Acc:MGI:2146908]	202.886	-0.536084	0.160486	-3.34037	0.000836677	0.0539812	300.911	228.272	229.807	150.542	143.83	163.952
ENSMUSG00000030513.14	Pcsk6	proprotein convertase subtilisin/kexin type 6 [Source:MGI Symbol;Acc:MGI:102897]	116.355	-0.606156	0.18158	-3.33822	0.000843154	0.0543077	207.998	111.44	157.554	85.2124	46.593	89.3327
ENSMUSG00000073491.11	Ifi213	interferon activated gene 213 [Source:MGI Symbol;Acc:MGI:3695276]	2589.59	0.400841	0.120177	3.33542	0.000851706	0.0546747	1928.99	2652.99	1963.9	2806.33	2646.68	3538.62
ENSMUSG00000007038.5	Neu1	neuraminidase 1 [Source:MGI Symbol;Acc:MGI:97305]	2701	0.36424	0.109201	3.3355	0.000851466	0.0546747	1878.32	2589.18	2505.8	2856.51	3271.64	3104.57
ENSMUSG00000090125.3	Pou3f1	POU domain, class 3, transcription factor 1 [Source:MGI Symbol;Acc:MGI:101896]	99.5783	0.60508	0.181463	3.33446	0.000854648	0.0547718	44.3447	68.3018	77.2715	98.4677	165.101	143.983
ENSMUSG00000027834.15	Serpini1	serine (or cysteine) peptidase inhibitor, clade I, member 1 [Source:MGI Symbol;Acc:MGI:1194506]	238.333	-0.538474	0.161569	-3.33278	0.000859832	0.055012	266.068	311.852	315.107	135.393	220.81	180.767
ENSMUSG00000036036.15	Zfp57	zinc finger protein 57 [Source:MGI Symbol;Acc:MGI:99204]	1245.38	0.442071	0.132834	3.328	0.000874704	0.0558703	814.042	1231.23	1018.58	1772.42	1364.36	1271.68
ENSMUSG00000051457.7	Spn	sialophorin [Source:MGI Symbol;Acc:MGI:98384]	64.1637	-0.581136	0.174666	-3.32712	0.000877497	0.0559554	172.1	53.0237	69.2433	18.9361	22.2836	49.3957
ENSMUSG00000010097.15	Nxf1	nuclear RNA export factor 1 [Source:MGI Symbol;Acc:MGI:1858330]	6037.02	0.335565	0.100875	3.32654	0.000879313	0.0559781	4451.36	6188.5	5184.21	7000.67	6524.03	6873.36
ENSMUSG00000022098.10	Bmp1	bone morphogenetic protein 1 [Source:MGI Symbol;Acc:MGI:88176]	2815.78	0.343978	0.103435	3.32554	0.000882487	0.0560869	2249.97	2782.4	2316.14	3237.12	3492.45	2816.61
ENSMUSG00000021270.13	Hsp90aa1	heat shock protein 90, alpha (cytosolic), class A member 1 [Source:MGI Symbol;Acc:MGI:96250]	43843.2	0.541	0.162742	3.32427	0.000886506	0.0562491	24748.6	41916.6	31637.2	52382	58118.6	54256.4
ENSMUSG00000038583.13	Pln	phospholamban [Source:MGI Symbol;Acc:MGI:97622]	29.9084	-0.567298	0.170962	-3.31827	0.000905766	0.0573761	55.9588	51.2263	33.1163	13.2553	10.1289	15.7646
ENSMUSG00000003778.14	Brd8	bromodomain containing 8 [Source:MGI Symbol;Acc:MGI:1925906]	5229.37	0.298584	0.0900404	3.31611	0.000912796	0.0577261	4215.91	5209.81	4531.92	6063.34	5799.81	5555.44
ENSMUSG00000052748.14	Swt1	SWT1 RNA endoribonuclease homolog (S. cerevisiae) [Source:MGI Symbol;Acc:MGI:1914125]	2529.43	0.295308	0.0891273	3.31333	0.000921935	0.0582079	2143.33	2325.86	2292.05	2670.94	2716.57	3027.85
ENSMUSG00000025666.16	Tmem47	transmembrane protein 47 [Source:MGI Symbol;Acc:MGI:2177570]	1400.25	-0.337631	0.101948	-3.3118	0.000926978	0.0584301	1540.45	1486.46	1709	1309.43	1233.7	1122.44
ENSMUSG00000024936.8	Kcnk7	potassium channel, subfamily K, member 7 [Source:MGI Symbol;Acc:MGI:1341841]	95.8121	0.59293	0.179243	3.30797	0.000939764	0.0591388	48.568	76.3902	66.2327	129.712	121.547	132.423
ENSMUSG00000025408.15	Ddit3	DNA-damage inducible transcript 3 [Source:MGI Symbol;Acc:MGI:109247]	1129.96	0.402306	0.121698	3.30577	0.000947174	0.0594853	750.693	1114.4	986.466	1267.77	1330.94	1329.48
ENSMUSG00000114888.1	AC140462.1	TEC	357.882	0.506935	0.153365	3.30541	0.000948374	0.0594853	247.063	347.8	237.836	519.796	412.246	382.554
ENSMUSG00000021684.17	Pde8b	phosphodiesterase 8B [Source:MGI Symbol;Acc:MGI:2443999]	227.472	-0.559366	0.169497	-3.30015	0.000966323	0.060512	305.134	332.522	232.818	177.999	111.418	204.94
ENSMUSG00000029455.14	Aldh2	aldehyde dehydrogenase 2, mitochondrial [Source:MGI Symbol;Acc:MGI:99600]	4065.56	-0.322533	0.0978528	-3.29611	0.000980351	0.0612505	4568.56	4003.74	5095.9	3246.59	3750.73	3727.8
ENSMUSG00000118423.1			1078.94	0.352176	0.106855	3.29583	0.000981312	0.0612505	914.346	1021.83	866.043	1135.22	1280.29	1255.91
ENSMUSG00000019944.14	Rhobtb1	Rho-related BTB domain containing 1 [Source:MGI Symbol;Acc:MGI:1916538]	1242.36	0.36135	0.109659	3.29522	0.000983451	0.0612842	1129.73	958.921	1123.95	1454.29	1534.53	1252.76
ENSMUSG00000024168.8	Tmem204	transmembrane protein 204 [Source:MGI Symbol;Acc:MGI:3039635]	13391.8	-0.242408	0.0735886	-3.2941	0.000987375	0.0614289	14548.2	14134.9	15007.7	11671.3	12168.9	12819.8
ENSMUSG00000113840.1	Gm18955	predicted gene, 18955 [Source:MGI Symbol;Acc:MGI:5011140]	488.061	0.440603	0.133811	3.29274	0.000992179	0.0616277	375.874	470.024	354.245	565.242	542.909	620.074
ENSMUSG00000001248.15	Gramd1a	GRAM domain containing 1A [Source:MGI Symbol;Acc:MGI:105490]	4415.11	0.355841	0.10815	3.29024	0.00100102	0.0620764	3509.57	4535.78	3400.95	5495.25	5144.47	4404.63
ENSMUSG00000036109.17	Mbnl3	muscleblind like splicing factor 3 [Source:MGI Symbol;Acc:MGI:2444912]	50.3339	-0.592117	0.180037	-3.28886	0.00100593	0.0622802	100.303	65.6057	55.1939	19.8829	26.3351	34.6821
ENSMUSG00000008999.7	Bmp7	bone morphogenetic protein 7 [Source:MGI Symbol;Acc:MGI:103302]	53.5205	-0.592491	0.180342	-3.28538	0.00101845	0.0627609	92.9127	52.125	89.3138	25.5637	21.2707	39.937
ENSMUSG00000062157.6	Ifnlr1	interferon lambda receptor 1 [Source:MGI Symbol;Acc:MGI:2429859]	239.827	0.535121	0.162882	3.28533	0.00101861	0.0627609	212.221	141.097	186.656	306.765	349.447	242.775
ENSMUSG00000053646.13	Plxnb1	plexin B1 [Source:MGI Symbol;Acc:MGI:2154238]	412.881	-0.442127	0.13455	-3.28597	0.00101633	0.0627609	547.974	483.505	431.516	352.211	336.28	325.801
ENSMUSG00000034675.17	Dbn1	drebrin 1 [Source:MGI Symbol;Acc:MGI:1931838]	295.902	-0.520329	0.158643	-3.27986	0.00103857	0.063888	466.675	296.574	335.178	214.925	261.326	200.736
ENSMUSG00000027932.14	Slc27a3	solute carrier family 27 (fatty acid transporter), member 3 [Source:MGI Symbol;Acc:MGI:1347358]	793.749	-0.437464	0.133461	-3.27783	0.00104607	0.0640407	776.033	927.466	1101.87	545.36	746.5	665.266
ENSMUSG00000029072.3	Tas1r3	taste receptor, type 1, member 3 [Source:MGI Symbol;Acc:MGI:1933547]	300.514	0.500037	0.152545	3.27796	0.0010456	0.0640407	198.495	242.651	261.92	417.541	380.847	301.629
ENSMUSG00000049792.6	Bag5	BCL2-associated athanogene 5 [Source:MGI Symbol;Acc:MGI:1917619]	4206.42	-0.27493	0.0838653	-3.27824	0.00104458	0.0640407	4270.82	4648.12	4969.46	3882.85	3714.27	3753.02
ENSMUSG00000092560.2	Gm8750	predicted pseudogene 8750 [Source:MGI Symbol;Acc:MGI:3647542]	31.7574	0.556309	0.169747	3.27728	0.00104812	0.0640643	10.5583	22.4677	8.02821	44.4998	58.7476	46.2428
ENSMUSG00000030091.17	Nup210	nucleoporin 210 [Source:MGI Symbol;Acc:MGI:1859555]	3813.57	0.405628	0.123809	3.27623	0.00105203	0.0640984	3027.05	3420.48	3155.09	4763.37	5327.8	3187.6
ENSMUSG00000020473.13	Aebp1	AE binding protein 1 [Source:MGI Symbol;Acc:MGI:1197012]	1887.35	-0.342291	0.104476	-3.27627	0.00105187	0.0640984	2436.85	1875.6	2084.32	1620.93	1563.9	1742.51
ENSMUSG00000097536.2	2610037D02Rik	RIKEN cDNA 2610037D02 gene [Source:MGI Symbol;Acc:MGI:1917290]	970.255	0.414521	0.126767	3.26994	0.00107572	0.0654376	641.942	915.783	870.057	1099.24	1028.08	1266.42
ENSMUSG00000057614.6	Gnai1	guanine nucleotide binding protein (G protein), alpha inhibiting 1 [Source:MGI Symbol;Acc:MGI:95771]	284.585	-0.486215	0.148769	-3.26825	0.00108215	0.0655573	353.702	318.142	361.269	188.414	240.055	245.928
ENSMUSG00000105742.1	Gm42748	predicted gene 42748 [Source:MGI Symbol;Acc:MGI:5662885]	268.142	0.561302	0.171707	3.26895	0.00107948	0.0655573	116.141	263.321	196.691	356.945	391.988	283.763
ENSMUSG00000000792.2	Slc5a5	solute carrier family 5 (sodium iodide symporter), member 5 [Source:MGI Symbol;Acc:MGI:2149330]	40.5151	0.565998	0.17319	3.26808	0.00108281	0.0655573	8.44661	28.7586	19.067	60.5955	81.0312	45.1918
ENSMUSG00000092558.3	Med20	mediator complex subunit 20 [Source:MGI Symbol;Acc:MGI:1929648]	1531.76	0.357458	0.109433	3.26644	0.0010891	0.0658337	1194.14	1561.06	1210.25	1696.67	1723.94	1804.52
ENSMUSG00000058656.13	Samd12	sterile alpha motif domain containing 12 [Source:MGI Symbol;Acc:MGI:2444518]	6258.92	-0.249136	0.0762919	-3.26557	0.00109245	0.0659321	6815.36	6698.97	6956.44	5463.06	5615.46	6004.21
ENSMUSG00000024621.16	Csf1r	colony stimulating factor 1 receptor [Source:MGI Symbol;Acc:MGI:1339758]	67.1955	-0.577891	0.176993	-3.26504	0.00109447	0.0659504	162.597	53.0237	86.3032	28.4041	19.2449	53.5996
ENSMUSG00000038776.13	Ephx1	epoxide hydrolase 1, microsomal [Source:MGI Symbol;Acc:MGI:95405]	7380.12	-0.303982	0.0932255	-3.26072	0.00111129	0.0666498	7655.8	7852.91	9129.07	5947.83	7242.16	6452.97
ENSMUSG00000032528.5	Vipr1	vasoactive intestinal peptide receptor 1 [Source:MGI Symbol;Acc:MGI:109272]	45.1373	-0.568217	0.174255	-3.26083	0.00111087	0.0666498	81.2986	63.8082	61.2151	7.57444	23.2965	33.6311
ENSMUSG00000114996.1	Gm48958	predicted gene, 48958 [Source:MGI Symbol;Acc:MGI:6118289]	410.28	0.494316	0.151558	3.26156	0.00110799	0.0666498	407.549	317.244	239.843	541.572	443.646	511.824
ENSMUSG00000026189.13	Pecr	peroxisomal trans-2-enoyl-CoA reductase [Source:MGI Symbol;Acc:MGI:2148199]	147.527	0.582297	0.178623	3.25992	0.00111443	0.0667337	78.1312	83.5798	137.483	155.276	173.204	257.488
ENSMUSG00000023961.16	Enpp4	ectonucleotide pyrophosphatase/phosphodiesterase 4 [Source:MGI Symbol;Acc:MGI:2682634]	4332.46	-0.270613	0.0830242	-3.25945	0.0011163	0.0667413	4800.84	4713.72	4767.75	3793.85	3674.77	4243.83
ENSMUSG00000028005.13	Gucy1b1	guanylate cyclase 1, soluble, beta 1 [Source:MGI Symbol;Acc:MGI:1860604]	75.1143	-0.591839	0.181748	-3.25638	0.00112844	0.0671527	111.918	103.351	91.3208	40.7126	45.5801	57.8035
ENSMUSG00000029056.13	Pank4	pantothenate kinase 4 [Source:MGI Symbol;Acc:MGI:2387466]	1864.29	0.31866	0.0978412	3.25691	0.00112632	0.0671527	1489.77	1801.91	1633.74	2155.87	2142.26	1962.17
ENSMUSG00000031447.7	Lamp1	lysosomal-associated membrane protein 1 [Source:MGI Symbol;Acc:MGI:96745]	14051.1	-0.284321	0.0873105	-3.25643	0.00112822	0.0671527	16035.9	14002.8	16522	11624.9	13692.2	12428.8
ENSMUSG00000042190.12	Cmklr1	chemokine-like receptor 1 [Source:MGI Symbol;Acc:MGI:109603]	2463.63	-0.368453	0.113284	-3.25248	0.00114402	0.0679744	3399.76	2351.92	2691.46	2267.6	2107.82	1963.22
ENSMUSG00000039385.5	Cdh6	cadherin 6 [Source:MGI Symbol;Acc:MGI:107435]	89.6929	-0.593202	0.182427	-3.25172	0.00114709	0.0680513	155.207	96.1617	120.423	79.5316	38.4898	48.3447
ENSMUSG00000053175.17	Bcl3	B cell leukemia/lymphoma 3 [Source:MGI Symbol;Acc:MGI:88140]	804.596	0.429883	0.132239	3.2508	0.00115081	0.0681662	788.702	652.462	551.939	1081.25	945.027	808.198
ENSMUSG00000020091.15	Eif4ebp2	eukaryotic translation initiation factor 4E binding protein 2 [Source:MGI Symbol;Acc:MGI:109198]	6007.4	-0.241749	0.0744255	-3.2482	0.00116137	0.0682721	6659.1	6380.82	6557.04	5353.23	5670.16	5424.07
ENSMUSG00000014329.14	Bicc1	BicC family RNA binding protein 1 [Source:MGI Symbol;Acc:MGI:1933388]	335.694	-0.513269	0.157967	-3.24922	0.00115723	0.0682721	536.36	371.166	334.174	249.01	221.823	301.629
ENSMUSG00000018572.10	Phf23	PHD finger protein 23 [Source:MGI Symbol;Acc:MGI:1925496]	1971.53	0.305864	0.094165	3.24817	0.0011615	0.0682721	1761.12	1779.44	1700.98	2057.41	2109.85	2420.39
ENSMUSG00000071984.11	Fndc1	fibronectin type III domain containing 1 [Source:MGI Symbol;Acc:MGI:1915905]	45.0942	-0.572196	0.17614	-3.24854	0.00116001	0.0682721	95.0244	41.3406	67.2362	14.2021	22.2836	30.4782
ENSMUSG00000087443.1	Ppp1r18os	protein phosphatase 1, regulatory subunit 18, opposite strand [Source:MGI Symbol;Acc:MGI:1918627]	227.182	0.55639	0.171232	3.24932	0.0011568	0.0682721	121.42	187.83	181.638	324.754	198.526	348.923
ENSMUSG00000034330.10	Plcg2	phospholipase C, gamma 2 [Source:MGI Symbol;Acc:MGI:97616]	2594.17	-0.307461	0.0946967	-3.24679	0.00116713	0.0684976	2720.86	2976.52	2974.45	2196.59	2130.11	2566.47
ENSMUSG00000026205.8	Slc23a3	solute carrier family 23 (nucleobase transporters), member 3 [Source:MGI Symbol;Acc:MGI:104516]	59.8755	0.58509	0.180269	3.24564	0.00117187	0.0686707	13.7257	46.7328	37.1305	86.1592	84.0699	91.4346
ENSMUSG00000031841.19	Cdh13	cadherin 13 [Source:MGI Symbol;Acc:MGI:99551]	192.038	-0.550634	0.169786	-3.24311	0.00118233	0.069178	242.84	209.399	280.987	121.191	185.359	112.454
ENSMUSG00000030835.6	Nomo1	nodal modulator 1 [Source:MGI Symbol;Acc:MGI:2385850]	3341.56	-0.265609	0.0819612	-3.24067	0.0011925	0.0695606	3836.87	3651.45	3508.33	3090.37	2902.94	3059.38
ENSMUSG00000051716.6	Apon	apolipoprotein N [Source:MGI Symbol;Acc:MGI:88931]	46.0491	0.582877	0.179842	3.24105	0.0011909	0.0695606	21.1165	35.0496	18.0635	60.5955	66.8508	74.619
ENSMUSG00000040195.11	Nemp1	nuclear envelope integral membrane protein 1 [Source:MGI Symbol;Acc:MGI:2446113]	749.299	0.380506	0.117466	3.23929	0.00119829	0.069792	619.77	696.498	598.101	930.709	876.15	774.567
ENSMUSG00000025544.13	Tm9sf2	transmembrane 9 superfamily member 2 [Source:MGI Symbol;Acc:MGI:1915309]	8821.23	-0.265507	0.0819944	-3.23811	0.00120323	0.0699737	10191.9	9023.02	9813.48	7580.12	8571.08	7747.77
ENSMUSG00000006390.15	Elovl1	elongation of very long chain fatty acids (FEN1/Elo2, SUR4/Elo3, yeast)-like 1 [Source:MGI Symbol;Acc:MGI:1858959]	1643.84	-0.288221	0.089025	-3.23752	0.00120572	0.0700119	1833.97	1790.23	1831.43	1470.39	1437.29	1499.74
ENSMUSG00000047747.10	Rnf150	ring finger protein 150 [Source:MGI Symbol;Acc:MGI:2443860]	59.0416	-0.587763	0.181622	-3.23619	0.00121138	0.0702347	82.3545	74.5927	96.3385	30.2978	21.2707	49.3957
ENSMUSG00000019913.4	Sim1	single-minded family bHLH transcription factor 1 [Source:MGI Symbol;Acc:MGI:98306]	67.4353	-0.57858	0.178849	-3.23502	0.00121634	0.0703509	154.151	75.4914	68.2398	24.6169	24.3094	57.8035
ENSMUSG00000020831.18	0610010K14Rik	RIKEN cDNA 0610010K14 gene [Source:MGI Symbol;Acc:MGI:1915609]	186.473	0.546168	0.168839	3.23485	0.00121706	0.0703509	101.359	158.173	149.525	206.403	280.571	222.806
ENSMUSG00000030447.15	Cyfip1	cytoplasmic FMR1 interacting protein 1 [Source:MGI Symbol;Acc:MGI:1338801]	8188.42	-0.230316	0.0712347	-3.2332	0.00122413	0.0705468	8977.69	8879.23	8745.73	7686.16	7382.96	7458.75
ENSMUSG00000048915.12	Efna5	ephrin A5 [Source:MGI Symbol;Acc:MGI:107444]	135.698	-0.574983	0.17783	-3.23334	0.00122352	0.0705468	199.551	140.198	195.688	89.9464	65.8379	122.964
ENSMUSG00000035673.10	Sbno2	strawberry notch 2 [Source:MGI Symbol;Acc:MGI:2448490]	8966.85	0.359601	0.111241	3.23263	0.00122657	0.0705811	7105.71	9391.5	6686.49	11655.2	9852.38	9109.83
ENSMUSG00000084789.1	Gm12974	predicted gene 12974 [Source:MGI Symbol;Acc:MGI:3650037]	105.07	0.575952	0.178259	3.23099	0.00123362	0.0708805	81.2986	66.5044	67.2362	130.659	170.166	114.556
ENSMUSG00000053702.16	Nebl	nebulette [Source:MGI Symbol;Acc:MGI:1921353]	612.475	-0.449975	0.139305	-3.23013	0.00123732	0.070882	648.278	761.205	771.711	528.317	376.795	588.545
ENSMUSG00000037921.15	Ddx60	DEAD (Asp-Glu-Ala-Asp) box polypeptide 60 [Source:MGI Symbol;Acc:MGI:2384570]	3310.34	0.30028	0.0929622	3.23013	0.00123735	0.070882	2576.22	3162.55	3084.84	3739.88	3533.97	3764.58
ENSMUSG00000025578.9	Cbx8	chromobox 8 [Source:MGI Symbol;Acc:MGI:1353589]	284.786	0.464886	0.143964	3.22918	0.00124145	0.0710109	222.779	236.36	226.797	329.488	372.744	320.547
ENSMUSG00000102602.1	A930004J17Rik	RIKEN cDNA A930004J17 gene [Source:MGI Symbol;Acc:MGI:2442442]	939.278	0.440433	0.136578	3.22477	0.00126074	0.0720067	696.846	1009.25	599.105	1068	1125.32	1137.15
ENSMUSG00000034456.15	Uroc1	urocanase domain containing 1 [Source:MGI Symbol;Acc:MGI:2385332]	85.8323	-0.56737	0.176051	-3.22276	0.00126964	0.0724073	183.714	104.25	98.3455	12.3085	35.4512	80.9249
ENSMUSG00000023036.14	Pcdhgc4	protocadherin gamma subfamily C, 4 [Source:MGI Symbol;Acc:MGI:1935203]	343.344	0.465898	0.144667	3.22049	0.00127973	0.072874	292.464	304.662	228.804	434.583	369.705	429.848
ENSMUSG00000024140.10	Epas1	endothelial PAS domain protein 1 [Source:MGI Symbol;Acc:MGI:109169]	127866	-0.263109	0.0817243	-3.21947	0.00128426	0.0730235	136935	131996	151486	108195	113049	125536
ENSMUSG00000048865.16	Arhgap30	Rho GTPase activating protein 30 [Source:MGI Symbol;Acc:MGI:2684948]	23.9039	-0.484428	0.150585	-3.21697	0.00129554	0.0734473	81.2986	25.1638	16.0564	8.52124	6.07734	6.30584
ENSMUSG00000032340.8	Neo1	neogenin [Source:MGI Symbol;Acc:MGI:1097159]	3508.36	-0.288879	0.0897952	-3.21708	0.00129501	0.0734473	4197.97	3653.25	3796.34	2876.39	3250.36	3275.88
ENSMUSG00000005481.18	Ddx39	DEAD (Asp-Glu-Ala-Asp) box polypeptide 39 [Source:MGI Symbol;Acc:MGI:1915528]	1470.38	0.311684	0.0969032	3.21644	0.0012979	0.0734723	1266.99	1414.57	1215.27	1620.93	1641.89	1662.64
ENSMUSG00000002504.15	Slc9a3r2	solute carrier family 9 (sodium/hydrogen exchanger), member 3 regulator 2 [Source:MGI Symbol;Acc:MGI:1890662]	35983.3	-0.274546	0.0854001	-3.21482	0.00130527	0.0737805	41854	41120.4	35843.9	33565.2	34169.8	29346.3
ENSMUSG00000061808.4	Ttr	transthyretin [Source:MGI Symbol;Acc:MGI:98865]	19.1479	0.429349	0.13363	3.21297	0.00131369	0.074147	1.05583	0.898708	7.02468	16.0957	15.1934	74.619
ENSMUSG00000020190.13	Mknk2	MAP kinase-interacting serine/threonine kinase 2 [Source:MGI Symbol;Acc:MGI:894279]	10258.1	0.311259	0.0969227	3.21141	0.00132084	0.0744411	7817.34	9812.09	9565.61	10354.3	12659.1	11340
ENSMUSG00000065501.1	Mir335	microRNA 335 [Source:MGI Symbol;Acc:MGI:3619348]	58.0669	0.577542	0.17989	3.21053	0.0013249	0.0745602	16.8932	49.4289	28.0987	71.9572	106.353	75.67
ENSMUSG00000069601.14	Ank3	ankyrin 3, epithelial [Source:MGI Symbol;Acc:MGI:88026]	667.986	-0.40916	0.127487	-3.20944	0.00132995	0.0747346	861.554	769.294	701.465	569.976	475.046	630.583
ENSMUSG00000019087.13	Atp6ap1	ATPase, H+ transporting, lysosomal accessory protein 1 [Source:MGI Symbol;Acc:MGI:109629]	4188.22	-0.273738	0.0853175	-3.20846	0.00133448	0.0748795	4756.5	4511.51	4558.01	3612.06	4130.57	3560.7
ENSMUSG00000084845.9	Tmem240	transmembrane protein 240 [Source:MGI Symbol;Acc:MGI:3648074]	167.766	0.54932	0.171372	3.20543	0.00134861	0.0754184	87.6336	144.692	131.462	195.042	250.184	197.583
ENSMUSG00000040462.13	Os9	amplified in osteosarcoma [Source:MGI Symbol;Acc:MGI:1924301]	8451.94	-0.277418	0.0865767	-3.2043	0.00135392	0.0754184	9830.8	8368.77	9741.22	7391.7	8154.78	7224.39
ENSMUSG00000059970.7	Hspa2	heat shock protein 2 [Source:MGI Symbol;Acc:MGI:96243]	2878.96	0.325091	0.101455	3.2043	0.00135393	0.0754184	2198.23	2733.87	2646.3	3021.25	3593.74	3080.4
ENSMUSG00000021687.14	Scamp1	secretory carrier membrane protein 1 [Source:MGI Symbol;Acc:MGI:1349480]	2542.79	-0.288102	0.0898903	-3.20504	0.00135042	0.0754184	2870.79	2588.28	2981.47	2267.6	2376.24	2172.36
ENSMUSG00000065147.1	Snora31	small nucleolar RNA, H/ACA box 31 [Source:MGI Symbol;Acc:MGI:3819500]	275.083	0.500201	0.156088	3.20462	0.00135243	0.0754184	160.486	237.259	241.85	363.573	337.293	310.037
ENSMUSG00000004207.14	Psap	prosaposin [Source:MGI Symbol;Acc:MGI:97783]	24073.5	-0.26374	0.0823448	-3.20287	0.00136066	0.0756835	28591.8	24339.7	26245.2	21785	23125.3	20354.2
ENSMUSG00000054342.8	Kcnn4	potassium intermediate/small conductance calcium-activated channel, subfamily N, member 4 [Source:MGI Symbol;Acc:MGI:1277957]	56.1842	-0.573202	0.179203	-3.19863	0.00138084	0.0764277	95.0244	50.3276	101.356	19.8829	25.3223	45.1918
ENSMUSG00000036751.7	Cox6b1	cytochrome c oxidase, subunit 6B1 [Source:MGI Symbol;Acc:MGI:107460]	828.636	-0.36634	0.114495	-3.1996	0.00137617	0.0764277	910.122	906.796	1021.59	686.433	791.067	655.807
ENSMUSG00000031530.6	Dusp4	dual specificity phosphatase 4 [Source:MGI Symbol;Acc:MGI:2442191]	545.504	0.448236	0.140145	3.19838	0.00138202	0.0764277	396.991	469.125	463.629	536.838	804.235	602.207
ENSMUSG00000024042.7	Sik1	salt inducible kinase 1 [Source:MGI Symbol;Acc:MGI:104754]	1871.59	0.37855	0.118342	3.19877	0.00138016	0.0764277	1685.1	1816.29	1282.51	2216.47	1871.82	2357.33
ENSMUSG00000070645.5	Ren1	renin 1 structural [Source:MGI Symbol;Acc:MGI:97898]	76.7918	-0.583212	0.182516	-3.1954	0.00139635	0.0765577	91.8569	127.617	98.3455	32.1914	45.5801	65.1603
ENSMUSG00000028676.17	Srsf10	serine/arginine-rich splicing factor 10 [Source:MGI Symbol;Acc:MGI:1333805]	2862.14	0.306141	0.0957659	3.19676	0.00138979	0.0765577	2520.26	2787.79	2298.07	3327.07	3325.32	2914.35
ENSMUSG00000008384.8	Sertad1	SERTA domain containing 1 [Source:MGI Symbol;Acc:MGI:1913438]	2567.42	0.327581	0.102495	3.19607	0.00139315	0.0765577	2065.2	2254.86	2429.54	2570.57	3290.88	2793.49
ENSMUSG00000030830.18	Itgal	integrin alpha L [Source:MGI Symbol;Acc:MGI:96606]	41.7003	-0.511779	0.160091	-3.1968	0.00138963	0.0765577	138.313	22.4677	43.1516	16.0957	8.10312	22.0704
ENSMUSG00000011114.18	Tbrg1	transforming growth factor beta regulated gene 1 [Source:MGI Symbol;Acc:MGI:1100877]	2129.42	-0.275455	0.0861865	-3.19603	0.0013933	0.0765577	2399.89	2231.49	2403.44	1931.48	1889.04	1921.18
ENSMUSG00000081650.1	Gm16181	predicted gene 16181 [Source:MGI Symbol;Acc:MGI:3802038]	50.4375	0.570025	0.178389	3.1954	0.00139635	0.0765577	15.8374	29.6574	34.1199	67.2231	105.341	50.4467
ENSMUSG00000043251.6	Exoc3l	exocyst complex component 3-like [Source:MGI Symbol;Acc:MGI:3041195]	4053.9	0.336423	0.105315	3.19446	0.00140095	0.0766379	3190.71	4028.01	3389.91	4994.4	4823.38	3897.01
ENSMUSG00000023051.11	Tarbp2	TARBP2, RISC loading complex RNA binding subunit [Source:MGI Symbol;Acc:MGI:103027]	532.442	0.414316	0.129706	3.19428	0.00140181	0.0766379	398.047	490.694	441.551	683.593	629.005	551.76
ENSMUSG00000024782.7	Ak3	adenylate kinase 3 [Source:MGI Symbol;Acc:MGI:1860835]	1819.45	-0.288732	0.0904028	-3.19383	0.00140397	0.0766464	2032.47	1925.93	2082.32	1545.18	1669.24	1661.59
ENSMUSG00000021796.15	Bmpr1a	bone morphogenetic protein receptor, type 1A [Source:MGI Symbol;Acc:MGI:1338938]	90.891	-0.581714	0.18254	-3.18678	0.00143868	0.0784298	137.257	109.642	130.458	58.7019	28.3609	80.9249
ENSMUSG00000017400.10	Stac2	SH3 and cysteine rich domain 2 [Source:MGI Symbol;Acc:MGI:2144518]	41.189	-0.559801	0.175699	-3.18614	0.00144185	0.0784905	82.3545	62.9095	40.141	16.0957	16.2062	29.4272
ENSMUSG00000101061.1	Platr1	pluripotency associated transcript 1 [Source:MGI Symbol;Acc:MGI:5580349]	24.0462	0.509252	0.159873	3.18535	0.00144581	0.0785553	5.27913	16.1767	5.01763	42.6062	40.5156	34.6821
ENSMUSG00000026888.14	Grb14	growth factor receptor bound protein 14 [Source:MGI Symbol;Acc:MGI:1355324]	192.736	-0.531013	0.166725	-3.18496	0.00144774	0.0785553	270.292	254.334	201.709	138.233	176.243	115.607
ENSMUSG00000051236.13	Msrb3	methionine sulfoxide reductase B3 [Source:MGI Symbol;Acc:MGI:2443538]	5053.73	-0.262071	0.0822914	-3.18467	0.00144919	0.0785553	5839.78	5064.22	5709.06	4622.3	4603.59	4483.45
ENSMUSG00000029999.14	Tgfa	transforming growth factor alpha [Source:MGI Symbol;Acc:MGI:98724]	298.443	-0.498845	0.156757	-3.18227	0.00146123	0.0790964	351.59	417.899	327.149	280.254	176.243	237.52
ENSMUSG00000034957.10	Cebpa	CCAAT/enhancer binding protein (C/EBP), alpha [Source:MGI Symbol;Acc:MGI:99480]	923.707	0.374665	0.117833	3.17962	0.0014747	0.0796714	815.098	715.371	835.937	969.528	1221.55	984.761
ENSMUSG00000087497.7	2810001G20Rik	RIKEN cDNA 2810001G20 gene [Source:MGI Symbol;Acc:MGI:1913706]	276.747	0.466876	0.146846	3.17936	0.00147601	0.0796714	210.109	230.968	222.783	341.796	361.602	293.221
ENSMUSG00000003316.14	Glg1	golgi apparatus protein 1 [Source:MGI Symbol;Acc:MGI:104967]	14873	-0.234705	0.0738363	-3.17872	0.00147929	0.0797359	16952.3	15704	15745.3	13197.5	14221	13417.8
ENSMUSG00000024084.8	Qpct	glutaminyl-peptide cyclotransferase (glutaminyl cyclase) [Source:MGI Symbol;Acc:MGI:1917786]	279.217	-0.509354	0.16029	-3.1777	0.00148448	0.0799035	328.362	337.914	368.294	285.935	179.282	175.512
ENSMUSG00000041375.18	Ccdc9	coiled-coil domain containing 9 [Source:MGI Symbol;Acc:MGI:1921443]	4037.35	0.274123	0.0862857	3.17692	0.00148846	0.0800053	3638.38	3784.46	3470.19	4852.37	4207.55	4271.15
ENSMUSG00000034911.8	Ushbp1	USH1 protein network component harmonin binding protein 1 [Source:MGI Symbol;Acc:MGI:1922920]	27223	0.300128	0.0945046	3.1758	0.00149424	0.0800915	21717.3	27808.7	23023.9	33020.8	29868.1	27899.1
ENSMUSG00000023913.17	Pla2g7	phospholipase A2, group VII (platelet-activating factor acetylhydrolase, plasma) [Source:MGI Symbol;Acc:MGI:1351327]	49.8761	-0.554867	0.174697	-3.17618	0.00149231	0.0800915	89.7453	54.8212	81.2856	36.9254	8.10312	28.3763
ENSMUSG00000052397.8	Ezr	ezrin [Source:MGI Symbol;Acc:MGI:98931]	1503.13	-0.345026	0.108745	-3.17279	0.00150982	0.0808131	1810.74	1641.04	1651.8	1158.89	1239.78	1516.55
ENSMUSG00000010751.15	Tnfrsf22	tumor necrosis factor receptor superfamily, member 22 [Source:MGI Symbol;Acc:MGI:1930270]	2240.55	-0.280087	0.0883374	-3.17065	0.00152097	0.0812964	2646.96	2373.49	2395.42	2068.77	1966.02	1992.64
ENSMUSG00000037103.8	Dcaf15	DDB1 and CUL4 associated factor 15 [Source:MGI Symbol;Acc:MGI:2684420]	656.13	0.413908	0.13058	3.16978	0.00152557	0.0814287	493.071	612.919	532.872	873.901	783.977	640.042
ENSMUSG00000079477.9	Rab7	RAB7, member RAS oncogene family [Source:MGI Symbol;Acc:MGI:105068]	6554.36	-0.256882	0.081077	-3.16837	0.00153295	0.0815957	7354.89	6724.13	7426.09	5867.35	6319.42	5634.26
ENSMUSG00000030286.6	Emc3	ER membrane protein complex subunit 3 [Source:MGI Symbol;Acc:MGI:1913337]	2110.59	-0.2796	0.0882423	-3.16855	0.00153202	0.0815957	2480.14	2226.1	2278	1857.63	1919.43	1902.26
ENSMUSG00000032006.15	Pdgfd	platelet-derived growth factor, D polypeptide [Source:MGI Symbol;Acc:MGI:1919035]	4704.49	-0.275602	0.086998	-3.16791	0.0015354	0.0816127	5482.91	4655.31	5405.99	4089.25	4424.31	4169.21
ENSMUSG00000029675.12	Eln	elastin [Source:MGI Symbol;Acc:MGI:95317]	2007.43	-0.318759	0.100688	-3.1658	0.00154658	0.0820931	2027.19	2503.8	2212.77	1902.13	1653.04	1745.66
ENSMUSG00000007458.14	M6pr	mannose-6-phosphate receptor, cation dependent [Source:MGI Symbol;Acc:MGI:96904]	3680.38	-0.268544	0.0848747	-3.164	0.00155615	0.0823726	4007.92	3867.14	4252.94	3221.03	3559.3	3173.94
ENSMUSG00000024565.10	Sall3	spalt like transcription factor 3 [Source:MGI Symbol;Acc:MGI:109295]	35.991	-0.504066	0.159309	-3.16407	0.00155578	0.0823726	97.136	46.7328	32.1128	7.57444	5.06445	27.3253
ENSMUSG00000003970.9	Rpl8	ribosomal protein L8 [Source:MGI Symbol;Acc:MGI:1350927]	11330.7	-0.280935	0.0888036	-3.16356	0.00155853	0.082385	12657.2	11449.5	13406.1	9890.32	11246.1	9334.74
ENSMUSG00000115902.1	AC113595.1	novel transcript, antisense to Apobec3	162.7	0.545882	0.172696	3.16094	0.00157264	0.0830161	95.0244	159.071	97.342	193.148	204.604	227.01
ENSMUSG00000104534.1	Gm18660	predicted gene, 18660 [Source:MGI Symbol;Acc:MGI:5010845]	18.1214	0.462467	0.146387	3.1592	0.00158203	0.0830628	7.39079	6.29095	1.00353	36.9254	18.232	38.886
ENSMUSG00000041328.16	Pcf11	PCF11 cleavage and polyadenylation factor subunit [Source:MGI Symbol;Acc:MGI:1919579]	7786.02	0.273357	0.0865202	3.15946	0.00158064	0.0830628	6741.45	7705.52	6564.06	8291.17	8180.1	9233.84
ENSMUSG00000116884.1	AC127341.5	novel transcript	29.3737	0.522107	0.165241	3.15966	0.00157955	0.0830628	5.27913	17.0755	14.0494	46.3934	30.3867	63.0583
ENSMUSG00000046324.12	Ermp1	endoplasmic reticulum metallopeptidase 1 [Source:MGI Symbol;Acc:MGI:106250]	2684.7	-0.287025	0.0908547	-3.15917	0.00158219	0.0830628	3060.84	2726.68	3121.97	2289.37	2564.64	2344.72
ENSMUSG00000029330.8	Cds1	CDP-diacylglycerol synthase 1 [Source:MGI Symbol;Acc:MGI:1921846]	56.634	-0.566391	0.179328	-3.15841	0.00158633	0.0831664	123.532	63.8082	60.2115	21.7765	26.3351	44.1408
ENSMUSG00000070639.5	Lrrc8b	leucine rich repeat containing 8 family, member B [Source:MGI Symbol;Acc:MGI:2141353]	3853.46	-0.269689	0.0854238	-3.15707	0.00159365	0.0834356	4428.14	4180.79	4095.39	3648.04	3182.5	3585.92
ENSMUSG00000040964.16	Arhgef10l	Rho guanine nucleotide exchange factor (GEF) 10-like [Source:MGI Symbol;Acc:MGI:1920004]	1596.26	-0.316399	0.10029	-3.15482	0.00160595	0.0836775	1726.28	1714.73	1917.74	1453.35	1500.09	1265.37
ENSMUSG00000038264.8	Sema7a	sema domain, immunoglobulin domain (Ig), and GPI membrane anchor, (semaphorin) 7A [Source:MGI Symbol;Acc:MGI:1306826]	9458.51	-0.306441	0.0971521	-3.15424	0.00160918	0.0836775	9792.79	11676.9	10153.7	7295.13	8395.85	9436.68
ENSMUSG00000020340.16	Cyfip2	cytoplasmic FMR1 interacting protein 2 [Source:MGI Symbol;Acc:MGI:1924134]	661.042	-0.573145	0.181693	-3.15447	0.00160789	0.0836775	1250.1	795.356	765.69	398.605	228.913	527.588
ENSMUSG00000096967.3	Gm26621	predicted gene, 26621 [Source:MGI Symbol;Acc:MGI:5477115]	229.298	0.504897	0.160023	3.15516	0.0016041	0.0836775	157.318	195.918	174.613	286.882	227.9	333.158
ENSMUSG00000039126.10	Prune2	prune homolog 2 [Source:MGI Symbol;Acc:MGI:1925004]	540.394	-0.460834	0.146078	-3.1547	0.00160663	0.0836775	476.178	764.8	699.457	496.126	399.079	406.726
ENSMUSG00000032596.14	Uba7	ubiquitin-like modifier activating enzyme 7 [Source:MGI Symbol;Acc:MGI:1349462]	7465.61	0.351171	0.111366	3.15331	0.00161429	0.083716	5252.74	7837.63	6282.07	9036.3	8797.97	7586.97
ENSMUSG00000098055.1	Gm26947	predicted gene, 26947 [Source:MGI Symbol;Acc:MGI:5504062]	331.281	0.469901	0.149013	3.15342	0.00161368	0.083716	227.003	289.384	274.966	461.094	403.13	332.107
ENSMUSG00000024799.16	Tm7sf2	transmembrane 7 superfamily member 2 [Source:MGI Symbol;Acc:MGI:1920416]	265.163	0.474988	0.150682	3.15225	0.00162015	0.0839064	181.602	243.55	204.719	308.658	312.983	339.464
ENSMUSG00000002565.16	Scin	scinderin [Source:MGI Symbol;Acc:MGI:1306794]	2969.05	-0.394341	0.125133	-3.15136	0.00162511	0.0840495	2538.21	3504.96	4260.97	2543.12	2680.11	2286.92
ENSMUSG00000004455.16	Ppp1cc	protein phosphatase 1 catalytic subunit gamma [Source:MGI Symbol;Acc:MGI:104872]	1175.45	0.316415	0.100455	3.14983	0.00163367	0.0843786	1071.66	1065.87	969.406	1334.99	1365.38	1245.4
ENSMUSG00000056508.6	1700001K19Rik	RIKEN cDNA 1700001K19 gene [Source:MGI Symbol;Acc:MGI:1913573]	46.5829	0.567099	0.180081	3.14913	0.00163757	0.084466	20.0607	35.0496	22.0776	54.9147	76.9797	70.4151
ENSMUSG00000009291.13	Pttg1ip	pituitary tumor-transforming 1 interacting protein [Source:MGI Symbol;Acc:MGI:2652132]	11009.6	-0.219348	0.069679	-3.14797	0.00164406	0.0845968	12097.7	11729	11806.5	9967.96	10275.8	10180.8
ENSMUSG00000035597.19	Prpf39	pre-mRNA processing factor 39 [Source:MGI Symbol;Acc:MGI:104602]	4051.19	0.338182	0.107431	3.14789	0.00164452	0.0845968	3113.63	4166.41	3305.61	4789.89	4013.07	4918.55
ENSMUSG00000032518.6	Rpsa	ribosomal protein SA [Source:MGI Symbol;Acc:MGI:105381]	5167	-0.291802	0.0927237	-3.14701	0.00164951	0.0847397	5679.29	5172.06	6328.23	4593.9	4978.36	4250.13
ENSMUSG00000037466.13	Tedc1	tubulin epsilon and delta complex 1 [Source:MGI Symbol;Acc:MGI:2144738]	70.3113	0.573714	0.182347	3.14628	0.00165364	0.0848379	36.9539	57.5173	39.1375	101.308	87.1086	99.8424
ENSMUSG00000028467.15	Gba2	glucosidase beta 2 [Source:MGI Symbol;Acc:MGI:2654325]	2714.87	0.308928	0.0982168	3.14537	0.00165879	0.0848954	2170.78	2648.49	2382.37	3043.98	3284.8	2758.8
ENSMUSG00000025428.15	Atp5a1	ATP synthase, H+ transporting, mitochondrial F1 complex, alpha subunit 1 [Source:MGI Symbol;Acc:MGI:88115]	2635.94	-0.319087	0.101449	-3.1453	0.00165919	0.0848954	3174.87	2510.09	3174.15	2219.31	2475.5	2261.69
ENSMUSG00000016344.14	Ppdpf	pancreatic progenitor cell differentiation and proliferation factor [Source:MGI Symbol;Acc:MGI:1913746]	456.215	-0.438152	0.139383	-3.14352	0.0016693	0.0851987	499.406	559.895	558.964	343.69	454.788	320.547
ENSMUSG00000020154.10	Ptprb	protein tyrosine phosphatase, receptor type, B [Source:MGI Symbol;Acc:MGI:97809]	205042	-0.24168	0.0768832	-3.14347	0.00166956	0.0851987	232320	204523	232182	184368	180722	196138
ENSMUSG00000037621.8	Atoh8	atonal bHLH transcription factor 8 [Source:MGI Symbol;Acc:MGI:1918343]	742.377	-0.448294	0.142736	-3.14073	0.00168529	0.0854431	793.982	909.492	944.318	562.402	454.788	789.28
ENSMUSG00000108655.1	Gm44949	predicted gene 44949 [Source:MGI Symbol;Acc:MGI:5753525]	75.7229	0.572004	0.182094	3.14126	0.00168222	0.0854431	45.4005	47.6315	53.1869	124.031	107.366	76.721
ENSMUSG00000032332.17	Col12a1	collagen, type XII, alpha 1 [Source:MGI Symbol;Acc:MGI:88448]	2971.53	-0.412552	0.131332	-3.1413	0.00168202	0.0854431	2479.08	3575.96	4349.28	2238.25	2820.9	2365.74
ENSMUSG00000023175.15	Bsg	basigin [Source:MGI Symbol;Acc:MGI:88208]	5292.03	-0.308945	0.0983621	-3.14089	0.00168434	0.0854431	6302.23	5098.37	6313.18	4292.81	5173.84	4571.73
ENSMUSG00000022774.13	Ncbp2	nuclear cap binding protein subunit 2 [Source:MGI Symbol;Acc:MGI:1915342]	928.868	-0.355213	0.1131	-3.14069	0.0016855	0.0854431	1114.95	1143.16	910.198	799.103	784.99	820.809
ENSMUSG00000042289.11	Hsd3b7	hydroxy-delta-5-steroid dehydrogenase, 3 beta- and steroid delta-isomerase 7 [Source:MGI Symbol;Acc:MGI:2141879]	568.552	0.41966	0.133701	3.1388	0.00169641	0.0858827	448.726	561.692	402.414	701.582	698.894	598.003
ENSMUSG00000041891.16	Lman1	lectin, mannose-binding, 1 [Source:MGI Symbol;Acc:MGI:1917611]	5642.41	-0.25837	0.0823588	-3.13712	0.00170614	0.0862614	6413.09	5813.74	6298.13	4925.28	5488.85	4915.4
ENSMUSG00000074129.14	Rpl13a	ribosomal protein L13A [Source:MGI Symbol;Acc:MGI:1351455]	1046.48	0.362903	0.115707	3.13638	0.00171046	0.0863656	753.86	975.098	967.399	1178.77	1281.31	1122.44
ENSMUSG00000026220.6	Slc16a14	solute carrier family 16 (monocarboxylic acid transporters), member 14 [Source:MGI Symbol;Acc:MGI:1919031]	16.2744	0.406118	0.129657	3.13224	0.00173477	0.0874782	2.11165	3.59483	1.00353	4.73402	27.348	58.8545
ENSMUSG00000016239.11	Lonrf3	LON peptidase N-terminal domain and ring finger 3 [Source:MGI Symbol;Acc:MGI:1921615]	529.588	0.462575	0.147752	3.13076	0.00174354	0.0878046	433.945	516.757	321.128	757.444	571.27	576.984
ENSMUSG00000015839.6	Nfe2l2	nuclear factor, erythroid derived 2, like 2 [Source:MGI Symbol;Acc:MGI:108420]	6879.48	-0.238257	0.0761139	-3.13026	0.0017465	0.0878384	7913.42	7213.93	7292.62	6148.55	6373.11	6335.26
ENSMUSG00000050912.15	Tmem123	transmembrane protein 123 [Source:MGI Symbol;Acc:MGI:1919179]	4118.71	-0.264685	0.0845683	-3.12984	0.00174903	0.0878504	4874.75	4189.77	4490.78	3833.61	3601.84	3721.49
ENSMUSG00000047945.6	Marcksl1	MARCKS-like 1 [Source:MGI Symbol;Acc:MGI:97143]	6271.37	0.337821	0.108024	3.12726	0.00176442	0.0885076	6169.19	5394.94	4824.95	6998.78	8255.06	5985.29
ENSMUSG00000075480.2	Gm10840	predicted gene 10840 [Source:MGI Symbol;Acc:MGI:3642918]	40.696	0.553026	0.176966	3.12504	0.00177781	0.0890625	15.8374	31.4548	16.0564	61.5423	69.8894	49.3957
ENSMUSG00000031007.2	Atp6ap2	ATPase, H+ transporting, lysosomal accessory protein 2 [Source:MGI Symbol;Acc:MGI:1917745]	1632.48	-0.334179	0.106969	-3.12407	0.0017837	0.0892411	1955.39	1689.57	1875.59	1284.81	1355.25	1634.26
ENSMUSG00000052566.8	Hook2	hook microtubule tethering protein 2 [Source:MGI Symbol;Acc:MGI:2181664]	328.888	0.445268	0.142555	3.12347	0.00178729	0.0893041	278.738	277.701	244.86	396.711	343.37	431.95
ENSMUSG00000037278.9	Tmem97	transmembrane protein 97 [Source:MGI Symbol;Acc:MGI:1916321]	101.847	-0.55429	0.177624	-3.12057	0.00180499	0.0900709	110.862	135.705	151.532	64.3827	72.9281	75.67
ENSMUSG00000026509.15	Capn2	calpain 2 [Source:MGI Symbol;Acc:MGI:88264]	10833.1	-0.224236	0.0719754	-3.11546	0.0018366	0.0911161	11387.1	11483.7	12255.1	9985.95	10034.7	9851.82
ENSMUSG00000027860.15	Vangl1	VANGL planar cell polarity 1 [Source:MGI Symbol;Acc:MGI:2159344]	3948.25	-0.25391	0.0815052	-3.11526	0.00183782	0.0911161	4516.83	4346.15	4079.33	3693.49	3617.03	3436.68
ENSMUSG00000029798.11	Herc6	hect domain and RLD 6 [Source:MGI Symbol;Acc:MGI:1914388]	4082.79	0.308837	0.0991255	3.11561	0.00183565	0.0911161	3534.91	4098.11	3195.23	4414.95	4255.15	4998.43
ENSMUSG00000038156.16	Spon1	spondin 1, (f-spondin) extracellular matrix protein [Source:MGI Symbol;Acc:MGI:2385287]	181.361	-0.540571	0.173486	-3.11593	0.00183365	0.0911161	160.486	237.259	298.047	157.17	117.495	117.709
ENSMUSG00000005682.9	Pan2	PAN2 poly(A) specific ribonuclease subunit [Source:MGI Symbol;Acc:MGI:1918984]	2993.34	0.300509	0.0964301	3.11634	0.00183113	0.0911161	2406.23	2994.49	2571.03	3564.72	3213.9	3209.67
ENSMUSG00000061048.8	Cdh3	cadherin 3 [Source:MGI Symbol;Acc:MGI:88356]	29.1965	-0.511609	0.164248	-3.11486	0.00184035	0.0911233	76.0195	27.8599	35.1234	12.3085	8.10312	15.7646
ENSMUSG00000030781.13	Slc5a2	solute carrier family 5 (sodium/glucose cotransporter), member 2 [Source:MGI Symbol;Acc:MGI:2181411]	153.466	0.567344	0.182182	3.11416	0.00184468	0.0912199	55.9588	103.351	116.409	130.659	126.611	387.809
ENSMUSG00000027381.16	Bcl2l11	BCL2-like 11 (apoptosis facilitator) [Source:MGI Symbol;Acc:MGI:1197519]	2260.47	0.266797	0.0858144	3.109	0.0018772	0.0926869	2050.41	2130.84	1935.8	2493.88	2495.76	2456.12
ENSMUSG00000107610.1	D530018E20Rik	RIKEN cDNA D530018E20 gene [Source:MGI Symbol;Acc:MGI:1926117]	185.425	0.526011	0.169217	3.10849	0.00188045	0.0926869	159.43	159.071	93.3279	227.233	237.016	236.469
ENSMUSG00000030703.8	Gdpd3	glycerophosphodiester phosphodiesterase domain containing 3 [Source:MGI Symbol;Acc:MGI:1915866]	411.615	0.47436	0.15261	3.10831	0.0018816	0.0926869	240.728	402.621	332.167	424.168	556.077	513.926
ENSMUSG00000032324.11	Tspan3	tetraspanin 3 [Source:MGI Symbol;Acc:MGI:1928098]	1524.3	-0.383454	0.12344	-3.1064	0.00189379	0.0927742	1577.4	1467.59	2222.81	1334.99	1238.77	1304.26
ENSMUSG00000000056.7	Narf	nuclear prelamin A recognition factor [Source:MGI Symbol;Acc:MGI:1914858]	1111.76	0.311995	0.100427	3.1067	0.00189191	0.0927742	923.848	1046.1	973.42	1235.58	1235.73	1255.91
ENSMUSG00000021665.9	Hexb	hexosaminidase B [Source:MGI Symbol;Acc:MGI:96074]	1745.77	-0.312228	0.10052	-3.10614	0.00189548	0.0927742	1983.9	1746.19	2122.46	1433.46	1621.64	1567
ENSMUSG00000064455.1	n-R5s56	nuclear encoded rRNA 5S 56 [Source:MGI Symbol;Acc:MGI:4421901]	26.7457	-0.500247	0.161027	-3.1066	0.00189251	0.0927742	42.2331	20.6703	66.2327	8.52124	8.10312	14.7136
ENSMUSG00000021763.17	BC067074	cDNA sequence BC067074 [Source:MGI Symbol;Acc:MGI:3040697]	47.9879	-0.537166	0.172934	-3.10619	0.00189518	0.0927742	100.303	40.4418	77.2715	19.8829	11.1418	38.886
ENSMUSG00000073676.4	Hspe1	heat shock protein 1 (chaperonin 10) [Source:MGI Symbol;Acc:MGI:104680]	1571.85	0.364153	0.117351	3.1031	0.00191507	0.0934944	1062.16	1475.68	1507.3	1724.13	1921.45	1740.41
ENSMUSG00000041697.8	Cox6a1	cytochrome c oxidase subunit 6A1 [Source:MGI Symbol;Acc:MGI:103099]	1349.67	-0.34306	0.110553	-3.10313	0.00191488	0.0934944	1630.2	1359.74	1592.6	1083.14	1331.95	1100.37
ENSMUSG00000021981.10	Cab39l	calcium binding protein 39-like [Source:MGI Symbol;Acc:MGI:1914081]	1432.82	-0.307042	0.0989882	-3.1018	0.00192346	0.0937848	1641.81	1484.66	1667.86	1356.77	1251.93	1193.9
ENSMUSG00000044636.6	Csrnp2	cysteine-serine-rich nuclear protein 2 [Source:MGI Symbol;Acc:MGI:2386852]	614.361	0.355058	0.114486	3.10133	0.00192652	0.0938143	520.523	540.123	528.858	680.753	720.165	695.744
ENSMUSG00000028256.16	Odf2l	outer dense fiber of sperm tails 2-like [Source:MGI Symbol;Acc:MGI:1098600]	1075.59	0.338312	0.1092	3.0981	0.00194765	0.0947172	875.28	1020.93	912.205	1266.83	1090.88	1287.44
ENSMUSG00000038462.3	Uqcrfs1	ubiquinol-cytochrome c reductase, Rieske iron-sulfur polypeptide 1 [Source:MGI Symbol;Acc:MGI:1913944]	993.617	-0.342464	0.110553	-3.09774	0.00195	0.0947172	1144.52	1010.15	1218.28	860.645	802.209	925.907
ENSMUSG00000028822.11	Tmem50a	transmembrane protein 50A [Source:MGI Symbol;Acc:MGI:1919067]	2970.3	-0.293728	0.0948659	-3.09624	0.00195992	0.0948812	3408.21	2871.37	3606.67	2613.18	2704.42	2617.97
ENSMUSG00000001507.16	Itga3	integrin alpha 3 [Source:MGI Symbol;Acc:MGI:96602]	9123.21	-0.244295	0.0789038	-3.09611	0.0019608	0.0948812	10492.8	10217.4	9089.94	8307.26	8240.88	8390.96
ENSMUSG00000116079.1	Gm36245	predicted gene, 36245 [Source:MGI Symbol;Acc:MGI:5595404]	39.7259	0.518457	0.16743	3.09657	0.00195774	0.0948812	8.44661	35.0496	9.03173	74.7976	65.8379	45.1918
ENSMUSG00000009293.17	Ube2g2	ubiquitin-conjugating enzyme E2G 2 [Source:MGI Symbol;Acc:MGI:1343188]	1349.75	-0.30715	0.0992259	-3.09546	0.00196507	0.0949679	1412.7	1617.67	1485.22	1253.57	1192.17	1137.15
ENSMUSG00000097842.2	9330104G04Rik	RIKEN cDNA 9330104G04 gene [Source:MGI Symbol;Acc:MGI:2445112]	63.3735	0.564746	0.182509	3.09435	0.00197244	0.0952036	26.3957	48.5302	42.1481	78.5848	94.1988	90.3836
ENSMUSG00000054477.16	Kcnn2	potassium intermediate/small conductance calcium-activated channel, subfamily N, member 2 [Source:MGI Symbol;Acc:MGI:2153182]	8.86401	-0.356241	0.115143	-3.09389	0.00197549	0.0952311	27.4515	11.6832	14.0494	0	0	0
ENSMUSG00000004394.12	Tmed4	transmembrane p24 trafficking protein 4 [Source:MGI Symbol;Acc:MGI:1915070]	1833.89	-0.310116	0.100406	-3.08861	0.00201095	0.0968188	2126.43	1884.59	2132.49	1502.58	1804.97	1552.29
ENSMUSG00000027447.6	Cst3	cystatin C [Source:MGI Symbol;Acc:MGI:102519]	6183.52	-0.299322	0.0969601	-3.08707	0.00202143	0.097201	6999.07	6163.34	7463.22	4952.73	6209.02	5313.72
ENSMUSG00000032172.8	Olfm2	olfactomedin 2 [Source:MGI Symbol;Acc:MGI:3045350]	95.9206	-0.563371	0.182529	-3.08647	0.00202547	0.0972734	86.5778	133.907	173.61	43.553	50.6445	87.2307
ENSMUSG00000040459.11	Arglu1	arginine and glutamate rich 1 [Source:MGI Symbol;Acc:MGI:2442985]	12889.5	0.328239	0.106382	3.08547	0.00203234	0.0974811	9448.59	13371.9	11018.7	16262.3	13311.4	13924.3
ENSMUSG00000001794.13	Capns1	calpain, small subunit 1 [Source:MGI Symbol;Acc:MGI:88266]	5139.53	-0.262824	0.0852238	-3.08393	0.00204284	0.0978623	5691.96	5202.62	6011.12	4772.84	4823.38	4335.26
ENSMUSG00000021065.16	Fut8	fucosyltransferase 8 [Source:MGI Symbol;Acc:MGI:1858901]	1826.82	-0.295014	0.0956794	-3.08336	0.00204678	0.0979287	1922.66	2002.32	2158.58	1683.42	1704.69	1489.23
ENSMUSG00000019947.10	Arid5b	AT rich interactive domain 5B (MRF1-like) [Source:MGI Symbol;Acc:MGI:2175912]	9908.03	-0.307228	0.0996957	-3.08166	0.00205849	0.0981429	10139.1	10913	12101.5	9087.43	9824.02	7383.08
ENSMUSG00000041028.16	Ghitm	growth hormone inducible transmembrane protein [Source:MGI Symbol;Acc:MGI:1913342]	3544.29	-0.26505	0.0860206	-3.08123	0.00206144	0.0981429	4007.92	3578.65	4081.34	3080.9	3163.26	3353.65
ENSMUSG00000003469.9	Phyhip	phytanoyl-CoA hydroxylase interacting protein [Source:MGI Symbol;Acc:MGI:1860417]	20.1465	-0.490118	0.159009	-3.08232	0.00205393	0.0981429	33.7865	34.1509	30.1058	10.4148	5.06445	7.35681
ENSMUSG00000031309.15	Rps6ka3	ribosomal protein S6 kinase polypeptide 3 [Source:MGI Symbol;Acc:MGI:104557]	6117.88	-0.237541	0.0770932	-3.08123	0.0020615	0.0981429	6735.12	6468	6731.65	5481.05	5372.37	5919.08
ENSMUSG00000042726.14	Trafd1	TRAF type zinc finger domain containing 1 [Source:MGI Symbol;Acc:MGI:1923551]	5237.12	0.279829	0.0908294	3.08082	0.00206429	0.0981535	4309.88	5167.57	4607.19	6189.26	5839.31	5309.51
ENSMUSG00000091712.2	Sec14l5	SEC14-like lipid binding 5 [Source:MGI Symbol;Acc:MGI:3616084]	172.778	0.546866	0.177531	3.0804	0.00206721	0.0981705	116.141	135.705	111.391	174.212	335.267	163.952
ENSMUSG00000091191.2	Gm17334	predicted gene, 17334 [Source:MGI Symbol;Acc:MGI:4936968]	298.398	0.483361	0.15694	3.07992	0.00207056	0.098208	177.379	264.22	257.906	423.222	355.524	312.139
ENSMUSG00000032420.8	Nt5e	5' nucleotidase, ecto [Source:MGI Symbol;Acc:MGI:99782]	175.959	-0.54415	0.17674	-3.07881	0.00207827	0.098452	259.733	203.108	219.772	90.8932	96.2246	186.022
ENSMUSG00000097032.2	4930539J05Rik	RIKEN cDNA 4930539J05 gene [Source:MGI Symbol;Acc:MGI:1922477]	177.569	0.495199	0.161008	3.07561	0.00210071	0.099392	130.923	133.009	146.515	197.882	225.875	231.214
ENSMUSG00000028701.4	Lurap1	leucine rich adaptor protein 1 [Source:MGI Symbol;Acc:MGI:1915325]	230.951	-0.489307	0.159155	-3.0744	0.00210927	0.099674	224.891	312.75	310.089	185.574	159.024	193.379
ENSMUSG00000078578.9	Ube2d3	ubiquitin-conjugating enzyme E2D 3 [Source:MGI Symbol;Acc:MGI:1913355]	8679.02	0.239759	0.0780353	3.07244	0.00212316	0.100196	7732.87	8485.6	7550.53	9276.79	9212.24	9816.08
ENSMUSG00000047259.3	Mc4r	melanocortin 4 receptor [Source:MGI Symbol;Acc:MGI:99457]	40.1096	-0.541875	0.176386	-3.07211	0.00212555	0.100196	55.9588	74.5927	47.1657	13.2553	20.2578	29.4272
ENSMUSG00000000402.2	Egfl6	EGF-like-domain, multiple 6 [Source:MGI Symbol;Acc:MGI:1858599]	37.0384	-0.515426	0.167912	-3.06963	0.00214326	0.100907	76.0195	42.2393	54.1904	31.2446	10.1289	8.40778
ENSMUSG00000028496.17	Mllt3	myeloid/lymphoid or mixed-lineage leukemia; translocated to, 3 [Source:MGI Symbol;Acc:MGI:1917372]	1987.74	-0.287204	0.0935896	-3.06876	0.00214952	0.100954	2093.7	2165.89	2340.22	1896.45	1654.05	1776.14
ENSMUSG00000090115.7	Usp49	ubiquitin specific peptidase 49 [Source:MGI Symbol;Acc:MGI:2685391]	276.9	0.453189	0.147674	3.06886	0.00214881	0.100954	191.105	239.056	237.836	312.445	337.293	343.668
ENSMUSG00000032026.7	Rexo2	RNA exonuclease 2 [Source:MGI Symbol;Acc:MGI:1888981]	1326.63	-0.309374	0.10083	-3.06829	0.00215287	0.100987	1389.47	1528.7	1524.36	1075.57	1249.91	1191.8
ENSMUSG00000034855.13	Cxcl10	chemokine (C-X-C motif) ligand 10 [Source:MGI Symbol;Acc:MGI:1352450]	301.06	0.459383	0.149774	3.06718	0.00216092	0.101241	242.84	275.903	203.716	394.818	372.744	316.343
ENSMUSG00000106734.3	Gm20559	predicted gene, 20559 [Source:MGI Symbol;Acc:MGI:5295666]	2000.38	0.313693	0.102317	3.06589	0.00217024	0.101546	1567.9	2006.81	1715.03	2337.66	2272.93	2101.95
ENSMUSG00000034595.17	Ppp1r18	protein phosphatase 1, regulatory subunit 18 [Source:MGI Symbol;Acc:MGI:1923698]	7112.1	0.236496	0.0771464	3.06555	0.00217273	0.101546	6590.47	6772.66	6142.58	7657.76	8024.12	7485.03
ENSMUSG00000018411.17	Mapt	microtubule-associated protein tau [Source:MGI Symbol;Acc:MGI:97180]	1793.33	-0.404152	0.131901	-3.06407	0.00218348	0.101924	1831.86	2583.78	1846.49	1529.09	1180.02	1788.76
ENSMUSG00000033857.12	Engase	endo-beta-N-acetylglucosaminidase [Source:MGI Symbol;Acc:MGI:2443788]	509.509	0.383139	0.125133	3.06185	0.00219974	0.102434	409.661	435.873	449.579	533.998	632.043	595.901
ENSMUSG00000097743.1	Gm16973	predicted gene, 16973 [Source:MGI Symbol;Acc:MGI:4439897]	455.521	0.423339	0.138249	3.06216	0.00219749	0.102434	324.139	430.481	371.305	584.178	463.904	559.117
ENSMUSG00000073421.6	H2-Ab1	histocompatibility 2, class II antigen A, beta 1 [Source:MGI Symbol;Acc:MGI:103070]	3464.89	-0.36428	0.119048	-3.05995	0.00221375	0.102961	4358.45	4094.51	3425.03	3140.55	3469.15	2301.63
ENSMUSG00000080268.4	Brms1	breast cancer metastasis-suppressor 1 [Source:MGI Symbol;Acc:MGI:2388804]	67.5164	0.55837	0.182531	3.05904	0.00222046	0.103148	59.1263	32.3535	35.1234	80.4784	100.276	97.7404
ENSMUSG00000041734.15	Kirrel	kirre like nephrin family adhesion molecule 1 [Source:MGI Symbol;Acc:MGI:1891396]	112.747	-0.551437	0.180419	-3.05643	0.00223991	0.103926	162.597	106.047	178.628	94.6805	55.709	78.8229
ENSMUSG00000045954.7	Cavin2	caveolae associated 2 [Source:MGI Symbol;Acc:MGI:99513]	15516.3	-0.284229	0.0931033	-3.05284	0.00226687	0.105049	15996.8	16135.4	19327.9	12369.1	14955.3	14313.2
ENSMUSG00000000340.10	Dbt	dihydrolipoamide branched chain transacylase E2 [Source:MGI Symbol;Acc:MGI:105386]	535.491	-0.404619	0.13268	-3.04959	0.00229155	0.105937	592.319	557.199	721.535	408.073	432.504	501.314
ENSMUSG00000043099.4	Hic1	hypermethylated in cancer 1 [Source:MGI Symbol;Acc:MGI:1338010]	2808.41	0.308372	0.101114	3.04976	0.00229026	0.105937	2601.56	2454.37	2391.4	3042.08	3619.06	2741.99
ENSMUSG00000063511.11	Snrnp70	small nuclear ribonucleoprotein 70 (U1) [Source:MGI Symbol;Acc:MGI:98341]	7486.51	0.287669	0.0943924	3.04759	0.00230684	0.106387	6087.9	7519.49	6447.65	9178.33	7911.69	7774.04
ENSMUSG00000033855.15	Ston1	stonin 1 [Source:MGI Symbol;Acc:MGI:1924307]	4357.68	-0.303133	0.0994601	-3.04778	0.00230536	0.106387	4500.99	4491.74	5567.56	3605.43	3709.2	4271.15
ENSMUSG00000030879.10	Mrpl17	mitochondrial ribosomal protein L17 [Source:MGI Symbol;Acc:MGI:1351608]	1547.02	0.276033	0.0906226	3.04596	0.00231938	0.106836	1351.46	1394.79	1420.99	1725.08	1666.2	1723.6
ENSMUSG00000030337.16	Vamp1	vesicle-associated membrane protein 1 [Source:MGI Symbol;Acc:MGI:1313276]	1947.3	0.332707	0.109275	3.04469	0.00232921	0.10716	1547.84	1530.5	2020.1	2346.18	2080.48	2158.7
ENSMUSG00000002980.14	Bcam	basal cell adhesion molecule [Source:MGI Symbol;Acc:MGI:1929940]	12692.4	-0.312446	0.102639	-3.04411	0.00233369	0.107238	14640.1	14159.1	13771.4	11938.3	12706.7	8938.52
ENSMUSG00000032679.12	Cd59a	CD59a antigen [Source:MGI Symbol;Acc:MGI:109177]	999.054	-0.352771	0.115952	-3.04238	0.00234717	0.107728	1056.88	1080.25	1270.46	763.125	861.97	961.64
ENSMUSG00000041782.14	Lad1	ladinin [Source:MGI Symbol;Acc:MGI:109343]	98.5668	-0.552418	0.181663	-3.0409	0.00235876	0.108033	150.983	134.806	109.384	53.0211	48.6187	94.5875
ENSMUSG00000114169.1	Gm47075	predicted gene, 47075 [Source:MGI Symbol;Acc:MGI:6095795]	78.3812	0.554658	0.182405	3.04081	0.00235945	0.108033	38.0098	63.8082	49.1728	96.5741	86.0957	136.626
ENSMUSG00000026483.13	Fam129a	family with sequence similarity 129, member A [Source:MGI Symbol;Acc:MGI:2137237]	228.818	-0.500018	0.164459	-3.04039	0.00236274	0.108054	351.59	248.942	248.874	139.18	204.604	179.716
ENSMUSG00000008136.14	Fhl2	four and a half LIM domains 2 [Source:MGI Symbol;Acc:MGI:1338762]	81.556	-0.535362	0.176206	-3.03828	0.00237935	0.108684	135.146	71.8966	153.539	27.4573	17.2191	84.0778
ENSMUSG00000031075.19	Ano1	anoctamin 1, calcium activated chloride channel [Source:MGI Symbol;Acc:MGI:2142149]	139.076	-0.554349	0.182542	-3.03683	0.00239078	0.109076	236.505	147.388	186.656	57.7551	51.6574	154.493
ENSMUSG00000104116.1	Gm37296	predicted gene, 37296 [Source:MGI Symbol;Acc:MGI:5610524]	393.576	0.448123	0.147621	3.03563	0.0024003	0.109381	269.236	364.875	318.118	531.157	377.808	500.263
ENSMUSG00000029098.17	Acox3	acyl-Coenzyme A oxidase 3, pristanoyl [Source:MGI Symbol;Acc:MGI:1933156]	2477.72	0.276664	0.0911591	3.03496	0.00240569	0.109496	2022.96	2395.95	2251.91	2638.74	2732.78	2823.96
ENSMUSG00000029829.4	Tmem213	transmembrane protein 213 [Source:MGI Symbol;Acc:MGI:1924772]	31.5591	-0.488909	0.161123	-3.03438	0.00241034	0.109577	74.9637	17.9742	58.2045	13.2553	7.09023	17.8665
ENSMUSG00000074578.14	Zfas1	zinc finger, NFX1-type containing 1, antisense RNA 1 [Source:MGI Symbol;Acc:MGI:1916199]	872.954	0.35452	0.116891	3.0329	0.00242213	0.109894	636.663	797.154	822.891	1044.33	957.181	979.506
ENSMUSG00000066438.6	Plekhd1	pleckstrin homology domain containing, family D (with coiled-coil domains) member 1 [Source:MGI Symbol;Acc:MGI:3036228]	29.2621	-0.503507	0.166021	-3.03279	0.00242304	0.109894	55.9588	46.7328	34.1199	7.57444	9.11601	22.0704
ENSMUSG00000042625.16	Safb2	scaffold attachment factor B2 [Source:MGI Symbol;Acc:MGI:2146808]	7805.29	0.277891	0.0916634	3.03165	0.00243225	0.110181	6965.29	7888.86	6150.61	8876.29	8174.02	8776.67
ENSMUSG00000040624.18	Plekhg1	pleckstrin homology domain containing, family G (with RhoGef domain) member 1 [Source:MGI Symbol;Acc:MGI:2676551]	11131.6	0.243005	0.0802189	3.02927	0.00245144	0.110729	10202.5	9864.22	10372.4	11132.5	13119	12098.8
ENSMUSG00000035621.13	Midn	midnolin [Source:MGI Symbol;Acc:MGI:1890222]	8547.67	0.220553	0.0728002	3.02956	0.0024491	0.110729	7775.11	8191.72	7634.82	9074.18	9375.31	9234.9
ENSMUSG00000061132.13	Blnk	B cell linker [Source:MGI Symbol;Acc:MGI:96878]	27.7582	-0.501957	0.165713	-3.02908	0.002453	0.110729	61.2379	29.6574	39.1375	8.52124	10.1289	17.8665
ENSMUSG00000017754.13	Pltp	phospholipid transfer protein [Source:MGI Symbol;Acc:MGI:103151]	4145.08	-0.330322	0.109084	-3.02815	0.00246056	0.110939	5001.45	4382.1	4624.25	3638.57	4284.53	2939.57
ENSMUSG00000108521.1	Gm44639	predicted gene 44639 [Source:MGI Symbol;Acc:MGI:5753215]	155.839	0.522664	0.172642	3.02745	0.00246629	0.111067	95.0244	135.705	111.391	155.276	240.055	197.583
ENSMUSG00000092609.1	Gm20481	predicted gene 20481 [Source:MGI Symbol;Acc:MGI:5141946]	54.5194	0.552083	0.182381	3.02708	0.0024693	0.111072	29.5631	35.0496	36.1269	64.3827	80.0183	81.9758
ENSMUSG00000036594.15	H2-Aa	histocompatibility 2, class II antigen A, alpha [Source:MGI Symbol;Acc:MGI:95895]	1145.2	-0.438272	0.144815	-3.02644	0.00247454	0.111177	1528.84	1474.78	1073.77	1113.44	1037.2	643.195
ENSMUSG00000021484.8	Lman2	lectin, mannose-binding 2 [Source:MGI Symbol;Acc:MGI:1914140]	5417.12	-0.262865	0.0868782	-3.02567	0.00248086	0.111331	6066.78	5572.89	6182.72	4669.64	5390.6	4620.07
ENSMUSG00000018476.7	Kdm6b	KDM1 lysine (K)-specific demethylase 6B [Source:MGI Symbol;Acc:MGI:2448492]	8310.83	0.259814	0.0859416	3.02314	0.00250166	0.112133	7352.78	8220.48	6980.52	9683.92	9158.55	8468.74
ENSMUSG00000043219.9	Hoxa6	homeobox A6 [Source:MGI Symbol;Acc:MGI:96178]	585.488	0.37716	0.124795	3.02223	0.00250924	0.112341	431.833	562.591	497.749	659.923	675.598	685.234
ENSMUSG00000027940.18	Tpm3	tropomyosin 3, gamma [Source:MGI Symbol;Acc:MGI:1890149]	10645.8	0.224669	0.0743862	3.0203	0.00252524	0.112663	9771.67	10275.8	9295.66	11740.4	11601.6	11189.7
ENSMUSG00000006205.13	Htra1	HtrA serine peptidase 1 [Source:MGI Symbol;Acc:MGI:1929076]	521.449	-0.421802	0.139633	-3.0208	0.00252111	0.112663	538.471	546.414	754.651	380.615	461.878	446.663
ENSMUSG00000097195.10	Snhg5	small nucleolar RNA host gene 5 [Source:MGI Symbol;Acc:MGI:1919905]	916.913	0.403672	0.133639	3.02062	0.00252258	0.112663	570.146	851.076	875.074	1017.82	1194.2	993.169
ENSMUSG00000027358.6	Bmp2	bone morphogenetic protein 2 [Source:MGI Symbol;Acc:MGI:88177]	267.531	-0.469465	0.155496	-3.01914	0.00253493	0.112832	365.316	309.155	297.044	209.244	172.191	252.233
ENSMUSG00000004815.12	Dgkq	diacylglycerol kinase, theta [Source:MGI Symbol;Acc:MGI:102918]	1535.61	0.357955	0.118553	3.01937	0.00253297	0.112832	1126.57	1635.65	1198.21	1747.8	1804.97	1700.47
ENSMUSG00000031591.14	Asah1	N-acylsphingosine amidohydrolase 1 [Source:MGI Symbol;Acc:MGI:1277124]	4608.8	-0.276382	0.0915826	-3.01785	0.00254576	0.113052	5012.01	4562.74	5667.91	4370.45	3975.59	4064.11
ENSMUSG00000110611.1	Gm20163	predicted gene, 20163 [Source:MGI Symbol;Acc:MGI:5012348]	132.675	0.521261	0.172717	3.01801	0.00254444	0.113052	120.364	85.3772	86.3032	156.223	170.166	177.614
ENSMUSG00000035566.7	Pcdh17	protocadherin 17 [Source:MGI Symbol;Acc:MGI:2684924]	20403.1	0.325561	0.107969	3.01533	0.00256701	0.113863	17763.2	17438.5	18400.7	21764.2	28366	18686.3
ENSMUSG00000001098.15	Kctd10	potassium channel tetramerisation domain containing 10 [Source:MGI Symbol;Acc:MGI:2141207]	7175.87	-0.213981	0.0710007	-3.01378	0.00258013	0.114245	7723.37	7669.57	7793.38	6627.63	6594.93	6646.35
ENSMUSG00000084601.1	Gm23111	predicted gene, 23111 [Source:MGI Symbol;Acc:MGI:5452888]	21.8188	0.485181	0.160996	3.01361	0.00258157	0.114245	6.33496	7.18966	13.0458	35.0318	29.3738	39.937
ENSMUSG00000021759.14	Plpp1	phospholipid phosphatase 1 [Source:MGI Symbol;Acc:MGI:108412]	40033.4	-0.226554	0.0751902	-3.01308	0.00258608	0.114313	45715.2	39846	44385.9	36406.5	37400	36446.7
ENSMUSG00000043822.18	Adamtsl5	ADAMTS-like 5 [Source:MGI Symbol;Acc:MGI:1913798]	387.181	-0.485785	0.161275	-3.01215	0.00259404	0.114448	357.925	625.5	439.544	338.009	227.9	334.209
ENSMUSG00000020027.18	Socs2	suppressor of cytokine signaling 2 [Source:MGI Symbol;Acc:MGI:1201787]	734.883	0.3468	0.115152	3.01168	0.0025981	0.114448	611.324	672.233	624.193	822.773	912.614	766.159
ENSMUSG00000024781.16	Lipa	lysosomal acid lipase A [Source:MGI Symbol;Acc:MGI:96789]	1792.68	-0.303857	0.100882	-3.012	0.00259531	0.114448	1869.87	1951.09	2171.63	1421.15	1698.62	1643.72
ENSMUSG00000070880.10	Gad1	glutamate decarboxylase 1 [Source:MGI Symbol;Acc:MGI:95632]	202.94	-0.516304	0.171598	-3.00881	0.00262275	0.114972	169.988	314.548	282.994	160.957	164.088	125.066
ENSMUSG00000100642.1	Gm28230	predicted gene 28230 [Source:MGI Symbol;Acc:MGI:5578936]	85.4396	0.545294	0.181236	3.00876	0.00262315	0.114972	47.5122	74.5927	50.1763	124.031	116.482	99.8424
ENSMUSG00000002228.7	Ppm1j	protein phosphatase 1J [Source:MGI Symbol;Acc:MGI:1919137]	542.419	0.430703	0.143129	3.00919	0.00261945	0.114972	473.01	481.707	376.322	749.869	679.649	493.957
ENSMUSG00000020076.7	Ddx50	DEAD (Asp-Glu-Ala-Asp) box polypeptide 50 [Source:MGI Symbol;Acc:MGI:2182303]	4398.81	0.264497	0.0878835	3.00964	0.00261561	0.114972	3619.37	4410.86	3879.63	4856.16	4865.93	4760.9
ENSMUSG00000085779.1	Atcayos	ataxia, cerebellar, Cayman type, opposite strand [Source:MGI Symbol;Acc:MGI:1916928]	65.8524	0.549082	0.182507	3.00855	0.00262499	0.114972	34.8423	56.6186	32.1128	94.6805	75.9668	100.893
ENSMUSG00000045394.9	Epcam	epithelial cell adhesion molecule [Source:MGI Symbol;Acc:MGI:106653]	127.202	-0.547433	0.182006	-3.00777	0.00263175	0.115136	227.003	115.933	168.592	71.9572	55.709	124.015
ENSMUSG00000014786.8	Slc9a5	solute carrier family 9 (sodium/hydrogen exchanger), member 5 [Source:MGI Symbol;Acc:MGI:2685542]	613.951	0.383704	0.127736	3.00389	0.00266556	0.11635	445.559	526.643	586.059	745.135	744.474	635.838
ENSMUSG00000018042.18	Cyb5r3	cytochrome b5 reductase 3 [Source:MGI Symbol;Acc:MGI:94893]	3655.8	-0.30885	0.102809	-3.00411	0.0026636	0.11635	4020.59	3800.64	4426.55	3221.98	3704.14	2760.91
ENSMUSG00000026395.16	Ptprc	protein tyrosine phosphatase, receptor type, C [Source:MGI Symbol;Acc:MGI:97810]	75.1635	-0.531397	0.176992	-3.00238	0.00267876	0.116793	165.765	49.4289	114.402	22.7233	31.3996	67.2622
ENSMUSG00000036432.8	Siah2	siah E3 ubiquitin protein ligase 2 [Source:MGI Symbol;Acc:MGI:108062]	498.824	0.399715	0.133263	2.99944	0.00270478	0.117682	440.28	457.442	354.245	523.583	633.056	584.341
ENSMUSG00000029869.7	Ephb6	Eph receptor B6 [Source:MGI Symbol;Acc:MGI:1096338]	67.6936	-0.545948	0.18202	-2.99938	0.00270529	0.117682	123.532	62.9095	96.3385	32.1914	34.4383	56.7525
ENSMUSG00000047180.8	Neurl3	neuralized E3 ubiquitin protein ligase 3 [Source:MGI Symbol;Acc:MGI:2429944]	2660.31	0.376601	0.125598	2.99847	0.00271339	0.1179	2719.81	1814.49	2249.91	3200.2	3506.63	2470.84
ENSMUSG00000026979.16	Psd4	pleckstrin and Sec7 domain containing 4 [Source:MGI Symbol;Acc:MGI:2674093]	49.9597	-0.526145	0.175695	-2.99466	0.00274753	0.118226	55.9588	83.5798	81.2856	34.085	9.11601	35.7331
ENSMUSG00000074743.4	Thbd	thrombomodulin [Source:MGI Symbol;Acc:MGI:98736]	22534.4	-0.250778	0.0837226	-2.99534	0.00274135	0.118226	26207.7	25522.4	22077.6	19935.9	21838.9	19623.8
ENSMUSG00000103094.1	Gm37558	predicted gene, 37558 [Source:MGI Symbol;Acc:MGI:5610786]	562.716	0.393474	0.131352	2.99557	0.00273935	0.118226	525.802	410.709	482.696	640.987	579.373	736.732
ENSMUSG00000035547.14	Capn5	calpain 5 [Source:MGI Symbol;Acc:MGI:1100859]	1558.89	-0.3	0.100157	-2.9953	0.00274173	0.118226	1817.08	1705.75	1681.91	1518.67	1246.87	1383.08
ENSMUSG00000097075.3	Cdiptos	CDIP transferase, opposite strand [Source:MGI Symbol;Acc:MGI:2443610]	148.259	0.508425	0.169772	2.99475	0.00274669	0.118226	110.862	102.453	119.42	213.031	192.449	151.34
ENSMUSG00000060487.7	Samd5	sterile alpha motif domain containing 5 [Source:MGI Symbol;Acc:MGI:2444815]	44.1477	-0.538764	0.179854	-2.99556	0.00273937	0.118226	57.0146	53.0237	79.2785	19.8829	28.3609	27.3253
ENSMUSG00000034758.12	Tle6	transducin-like enhancer of split 6 [Source:MGI Symbol;Acc:MGI:2149593]	92.449	0.533641	0.178205	2.99453	0.00274866	0.118226	64.4054	64.707	66.2327	132.553	117.495	109.301
ENSMUSG00000021823.10	Vcl	vinculin [Source:MGI Symbol;Acc:MGI:98927]	10165.4	-0.226301	0.0755698	-2.99459	0.00274814	0.118226	11701.7	10845.6	10447.7	9128.14	9359.11	9510.25
ENSMUSG00000046329.14	Slc25a23	solute carrier family 25 (mitochondrial carrier; phosphate carrier), member 23 [Source:MGI Symbol;Acc:MGI:1914222]	806.43	-0.33561	0.111997	-2.99661	0.00273003	0.118226	965.025	919.378	847.979	757.444	661.417	687.336
ENSMUSG00000031870.16	Pgr	progesterone receptor [Source:MGI Symbol;Acc:MGI:97567]	772.998	-0.338999	0.113233	-2.99381	0.0027552	0.118375	875.28	937.352	809.845	676.019	712.062	627.431
ENSMUSG00000063480.8	Snu13	SNU13 homolog, small nuclear ribonucleoprotein (U4/U6.U5) [Source:MGI Symbol;Acc:MGI:893586]	891.2	0.323834	0.108382	2.98788	0.0028092	0.12056	740.134	756.712	845.972	989.411	1055.43	959.538
ENSMUSG00000009863.14	Sdhb	succinate dehydrogenase complex, subunit B, iron sulfur (Ip) [Source:MGI Symbol;Acc:MGI:1914930]	1422.52	-0.295341	0.0989201	-2.98565	0.00282973	0.1211	1690.38	1428.05	1622.7	1276.29	1269.15	1248.56
ENSMUSG00000047501.3	Cldn4	claudin 4 [Source:MGI Symbol;Acc:MGI:1313314]	26.271	-0.481083	0.16114	-2.98549	0.00283127	0.1211	45.4005	39.5431	40.141	8.52124	4.05156	19.9685
ENSMUSG00000064339.1	mt-Rnr2	mitochondrially encoded 16S rRNA [Source:MGI Symbol;Acc:MGI:102492]	1.61505e+06	-0.237011	0.0793715	-2.9861	0.00282563	0.1211	1814624	1638393	1809901	1450150	1377091	1600117
ENSMUSG00000020102.15	Slc16a7	solute carrier family 16 (monocarboxylic acid transporters), member 7 [Source:MGI Symbol;Acc:MGI:1330284]	528.417	-0.500707	0.167743	-2.98496	0.00283611	0.121172	1105.45	575.173	752.644	244.276	110.405	382.554
ENSMUSG00000000794.9	Kcnn3	potassium intermediate/small conductance calcium-activated channel, subfamily N, member 3 [Source:MGI Symbol;Acc:MGI:2153183]	295.82	-0.434695	0.145678	-2.98395	0.00284553	0.121439	325.195	356.787	370.301	225.339	274.493	222.806
ENSMUSG00000025220.8	Mgea5	meningioma expressed antigen 5 (hyaluronidase) [Source:MGI Symbol;Acc:MGI:1932139]	8151.53	0.2629	0.0881505	2.9824	0.00285996	0.121919	6786.85	8371.46	6926.33	9014.53	8939.77	8870.21
ENSMUSG00000037185.9	Krt80	keratin 80 [Source:MGI Symbol;Acc:MGI:1921377]	2389.83	-0.359958	0.120752	-2.98095	0.00287351	0.122361	2320.71	3070.88	2791.81	1690.05	1985.27	2480.3
ENSMUSG00000078851.4	Hist3h2a	histone cluster 3, H2a [Source:MGI Symbol;Acc:MGI:2448458]	1162.59	0.396105	0.132917	2.98009	0.00288166	0.122571	776.033	1259.09	888.12	1299.02	1488.95	1264.32
ENSMUSG00000097828.2	6430562O15Rik	RIKEN cDNA 6430562O15 gene [Source:MGI Symbol;Acc:MGI:2444982]	305.53	0.472404	0.158579	2.97898	0.00289208	0.122878	250.231	201.31	267.941	409.966	430.478	273.253
ENSMUSG00000022091.6	Sorbs3	sorbin and SH3 domain containing 3 [Source:MGI Symbol;Acc:MGI:700013]	7671.73	-0.304701	0.102307	-2.97831	0.0028984	0.12301	8104.52	9760.86	7795.39	6344.54	6182.68	7842.36
ENSMUSG00000025823.9	Pdia4	protein disulfide isomerase associated 4 [Source:MGI Symbol;Acc:MGI:104864]	7025.14	-0.248597	0.0835191	-2.97652	0.00291536	0.123593	7794.11	7265.15	7933.87	6317.08	6936.27	5904.36
ENSMUSG00000028469.15	Npr2	natriuretic peptide receptor 2 [Source:MGI Symbol;Acc:MGI:97372]	4421.15	0.294629	0.099009	2.97578	0.00292241	0.123755	3783.03	4129.56	3884.65	4869.42	5645.85	4214.4
ENSMUSG00000103945.1	Gm38228	predicted gene, 38228 [Source:MGI Symbol;Acc:MGI:5611456]	89.5017	0.531368	0.178689	2.97371	0.00294223	0.124183	68.6287	63.8082	56.1974	118.351	115.469	114.556
ENSMUSG00000037313.16	Tacc3	transforming, acidic coiled-coil containing protein 3 [Source:MGI Symbol;Acc:MGI:1341163]	118.367	0.514256	0.172895	2.97438	0.00293583	0.124183	83.4103	83.5798	94.3314	136.34	156.998	155.544
ENSMUSG00000059981.12	Taok2	TAO kinase 2 [Source:MGI Symbol;Acc:MGI:1915919]	26876.3	0.247444	0.0832034	2.97396	0.00293979	0.124183	22325.5	27284.8	23720.3	28987.4	28864.3	30075.7
ENSMUSG00000005373.13	Mlxipl	MLX interacting protein-like [Source:MGI Symbol;Acc:MGI:1927999]	67.1175	0.52625	0.177007	2.97304	0.00294866	0.124317	31.6748	51.2263	26.0917	74.7976	47.6058	171.309
ENSMUSG00000107151.1	Gm43810	predicted gene 43810 [Source:MGI Symbol;Acc:MGI:5663947]	10.6697	0.38044	0.127983	2.97259	0.00295297	0.124362	2.11165	0.898708	2.00705	9.46805	24.3094	25.2233
ENSMUSG00000030649.18	Anapc15	anaphase prompoting complex C subunit 15 [Source:MGI Symbol;Acc:MGI:1922680]	488.497	0.407694	0.137194	2.97165	0.00296202	0.12447	365.316	496.985	355.248	587.019	565.193	561.219
ENSMUSG00000031511.16	Arhgef7	Rho guanine nucleotide exchange factor (GEF7) [Source:MGI Symbol;Acc:MGI:1860493]	13235.3	0.225712	0.0759546	2.97167	0.00296188	0.12447	12408.1	12709.5	11341.9	14787.2	14313.1	13851.8
ENSMUSG00000051316.8	Taf7	TATA-box binding protein associated factor 7 [Source:MGI Symbol;Acc:MGI:1346348]	2716.38	0.260978	0.0878856	2.96952	0.00298266	0.1252	2317.54	2507.39	2540.93	3066.7	3096.41	2769.31
ENSMUSG00000021850.14	ccdc198	coiled-coil domain containing 198 [Source:MGI Symbol;Acc:MGI:1914332]	133.8	-0.541804	0.182493	-2.9689	0.00298864	0.125313	238.617	167.16	137.483	81.4252	42.5414	135.575
ENSMUSG00000044026.3	Slc35g1	solute carrier family 35, member G1 [Source:MGI Symbol;Acc:MGI:2444789]	42.1732	-0.5185	0.174693	-2.96807	0.00299679	0.125518	87.6336	50.3276	49.1728	17.0425	14.1805	34.6821
ENSMUSG00000029380.11	Cxcl1	chemokine (C-X-C motif) ligand 1 [Source:MGI Symbol;Acc:MGI:108068]	382.939	0.449896	0.151614	2.96737	0.00300358	0.125528	361.093	328.927	231.814	473.402	513.535	388.86
ENSMUSG00000073274.4	Gm14636	predicted gene 14636 [Source:MGI Symbol;Acc:MGI:3641976]	806.215	0.377453	0.127192	2.96758	0.00300157	0.125528	593.375	753.117	705.479	833.188	853.866	1098.27
ENSMUSG00000054435.16	Gimap4	GTPase, IMAP family member 4 [Source:MGI Symbol;Acc:MGI:1349656]	25400.7	-0.203184	0.068538	-2.96454	0.00303134	0.12645	28054.4	26298.9	27409.3	23632.2	23643.9	23365.2
ENSMUSG00000025503.5	Taldo1	transaldolase 1 [Source:MGI Symbol;Acc:MGI:1274789]	2528.68	-0.296771	0.10011	-2.96445	0.00303225	0.12645	2978.49	2405.84	3048.71	2170.08	2197.97	2370.99
ENSMUSG00000047117.13	Ankdd1b	ankyrin repeat and death domain containing 1B [Source:MGI Symbol;Acc:MGI:2444730]	202.179	-0.4973	0.167858	-2.96263	0.00305021	0.127061	205.886	314.548	232.818	141.074	131.676	187.073
ENSMUSG00000111531.1	Gm32688	predicted gene, 32688 [Source:MGI Symbol;Acc:MGI:5591847]	358.597	0.408055	0.137844	2.96026	0.00307375	0.127764	306.19	266.916	321.128	444.051	423.388	389.911
ENSMUSG00000034751.17	Mast4	microtubule associated serine/threonine kinase family member 4 [Source:MGI Symbol;Acc:MGI:1918885]	5497.93	-0.2387	0.080629	-2.96047	0.00307169	0.127764	5524.08	6062.68	6341.28	4946.11	5117.12	4996.32
ENSMUSG00000022999.15	Lmbr1l	limb region 1 like [Source:MGI Symbol;Acc:MGI:1289247]	1266.1	0.377049	0.127402	2.95952	0.00308121	0.127935	867.889	1323.8	1031.62	1640.81	1315.74	1416.71
ENSMUSG00000002625.10	Akap8l	A kinase (PRKA) anchor protein 8-like [Source:MGI Symbol;Acc:MGI:1860606]	6330.05	0.293081	0.0990516	2.95888	0.00308762	0.128063	4943.38	6456.32	5501.33	7650.18	7022.37	6406.73
ENSMUSG00000054641.10	Mmrn1	multimerin 1 [Source:MGI Symbol;Acc:MGI:1918195]	668.785	-0.538694	0.182178	-2.95696	0.00310688	0.128722	1018.87	541.022	1212.26	402.392	321.086	517.078
ENSMUSG00000018322.10	Tomm34	translocase of outer mitochondrial membrane 34 [Source:MGI Symbol;Acc:MGI:1914395]	2182	0.257674	0.0871853	2.95548	0.00312183	0.129062	1915.27	2085	1924.76	2437.07	2418.78	2311.09
ENSMUSG00000029447.11	Cct6a	chaperonin containing Tcp1, subunit 6a (zeta) [Source:MGI Symbol;Acc:MGI:107943]	3140.14	-0.244199	0.0826246	-2.95552	0.00312139	0.129062	3348.03	3579.55	3332.71	2794.97	2795.58	2990.02
ENSMUSG00000059562.14	Ccdc154	coiled-coil domain containing 154 [Source:MGI Symbol;Acc:MGI:2685163]	44.8495	0.532521	0.180215	2.95493	0.00312743	0.129155	27.4515	30.5561	20.0705	71.0104	50.6445	69.3642
ENSMUSG00000000440.12	Pparg	peroxisome proliferator activated receptor gamma [Source:MGI Symbol;Acc:MGI:97747]	991.96	-0.354276	0.119936	-2.95388	0.00313811	0.129317	982.975	1100.92	1305.59	832.241	778.913	951.13
ENSMUSG00000072893.12	4933439C10Rik	RIKEN cDNA 4933439C10 gene [Source:MGI Symbol;Acc:MGI:1921726]	399.685	0.405682	0.13737	2.95321	0.00314485	0.129317	319.915	321.737	356.252	491.392	510.497	398.319
ENSMUSG00000022048.8	Dpysl2	dihydropyrimidinase-like 2 [Source:MGI Symbol;Acc:MGI:1349763]	13694	-0.23918	0.080965	-2.95412	0.00313561	0.129317	14624.2	13983.9	16057.4	12670.1	13129.1	11699.4
ENSMUSG00000024269.11	Tpgs2	tubulin polyglutamylase complex subunit 2 [Source:MGI Symbol;Acc:MGI:1913898]	760.768	-0.325576	0.110238	-2.95339	0.00314302	0.129317	825.656	873.544	868.05	680.753	621.915	694.693
ENSMUSG00000014313.15	Cox6c	cytochrome c oxidase subunit 6C [Source:MGI Symbol;Acc:MGI:104614]	2516.49	-0.295391	0.100039	-2.95276	0.00314949	0.129369	2827.5	2486.72	3073.8	2055.51	2443.09	2212.3
ENSMUSG00000108218.2	Olfr1372-ps1	olfactory receptor 1372, pseudogene 1 [Source:MGI Symbol;Acc:MGI:3031206]	916.695	0.400896	0.135829	2.95147	0.0031627	0.129722	734.855	931.061	629.211	1010.24	912.614	1282.19
ENSMUSG00000085762.1	Lrrc75aos2	leucine rich repeat containing 75A, opposite strand 2 [Source:MGI Symbol;Acc:MGI:1914079]	213.277	0.501514	0.169933	2.95125	0.00316486	0.129722	128.811	201.31	149.525	223.446	346.409	230.163
ENSMUSG00000027806.9	Tsc22d2	TSC22 domain family, member 2 [Source:MGI Symbol;Acc:MGI:1919283]	4718.98	0.2499	0.0847049	2.95024	0.00317525	0.129833	4549.56	4420.74	3889.67	4981.14	5175.87	5296.9
ENSMUSG00000051855.15	Mest	mesoderm specific transcript [Source:MGI Symbol;Acc:MGI:96968]	1770.18	0.350938	0.118949	2.95032	0.00317447	0.129833	1432.76	1611.38	1535.39	1560.33	2183.79	2297.43
ENSMUSG00000064345.1	mt-Nd2	mitochondrially encoded NADH dehydrogenase 2 [Source:MGI Symbol;Acc:MGI:102500]	17428.7	-0.320248	0.108559	-2.95	0.00317774	0.129833	20489.4	17706.3	20492	14122.5	12921.4	18840.8
ENSMUSG00000029369.17	Afm	afamin [Source:MGI Symbol;Acc:MGI:2429409]	25.4385	-0.46706	0.158438	-2.9479	0.00319936	0.130577	43.2889	20.6703	58.2045	7.57444	6.07734	16.8156
ENSMUSG00000029135.10	Fosl2	fos-like antigen 2 [Source:MGI Symbol;Acc:MGI:102858]	9019.05	0.310147	0.105257	2.94657	0.00321319	0.130724	7749.77	9156.03	6964.47	11558.6	8799.99	9885.45
ENSMUSG00000095123.1	Gm21781	predicted gene, 21781 [Source:MGI Symbol;Acc:MGI:5433945]	560.324	0.411966	0.139802	2.94678	0.00321102	0.130724	377.986	464.632	548.929	729.986	552.025	688.387
ENSMUSG00000025145.13	Lrrc45	leucine rich repeat containing 45 [Source:MGI Symbol;Acc:MGI:2387183]	2099.96	0.294425	0.0999059	2.94702	0.0032085	0.130724	1759.01	2012.21	1831.43	2517.55	2422.83	2056.75
ENSMUSG00000047671.8	Tctex1d4	Tctex1 domain containing 4 [Source:MGI Symbol;Acc:MGI:3045358]	36.1035	0.504604	0.171463	2.94292	0.00325128	0.131715	20.0607	9.88578	24.0846	68.1699	32.4125	62.0074
ENSMUSG00000033350.7	Chst2	carbohydrate sulfotransferase 2 [Source:MGI Symbol;Acc:MGI:1891160]	9874.74	0.239555	0.0813991	2.94297	0.00325082	0.131715	9244.82	9102.11	8687.52	9747.35	11013.2	11453.5
ENSMUSG00000020990.5	Cdkl1	cyclin-dependent kinase-like 1 (CDC2-related kinase) [Source:MGI Symbol;Acc:MGI:1918341]	150.56	-0.532007	0.180766	-2.94307	0.00324976	0.131715	285.073	142.894	165.582	76.6912	89.1343	143.983
ENSMUSG00000046727.13	Cystm1	cysteine-rich transmembrane module containing 1 [Source:MGI Symbol;Acc:MGI:1913310]	191.396	-0.472771	0.16063	-2.94323	0.00324809	0.131715	222.779	249.841	226.797	127.819	151.934	169.207
ENSMUSG00000024190.7	Dusp1	dual specificity phosphatase 1 [Source:MGI Symbol;Acc:MGI:105120]	30081.3	0.25474	0.0865729	2.94249	0.00325581	0.131759	24658.8	30685.5	26448.9	33679.7	33920.7	31094.1
ENSMUSG00000039116.7	Adgrg6	adhesion G protein-coupled receptor G6 [Source:MGI Symbol;Acc:MGI:1916151]	357.424	-0.430575	0.146358	-2.94193	0.00326178	0.131861	407.549	368.47	494.738	307.712	318.048	248.03
ENSMUSG00000078656.11	Vps25	vacuolar protein sorting 25 [Source:MGI Symbol;Acc:MGI:106354]	57.8927	0.534028	0.181582	2.94097	0.0032719	0.132131	29.5631	52.125	23.0811	80.4784	76.9797	85.1288
ENSMUSG00000050304.4	Slc25a2	solute carrier family 25 (mitochondrial carrier, ornithine transporter) member 2 [Source:MGI Symbol;Acc:MGI:2137907]	117.336	0.532649	0.181159	2.94023	0.00327969	0.132306	47.5122	101.554	90.3173	124.031	193.462	147.136
ENSMUSG00000002944.15	Cd36	CD36 molecule [Source:MGI Symbol;Acc:MGI:107899]	11069.8	-0.32176	0.109454	-2.93969	0.00328538	0.132372	13634.9	11854	11814.5	9796.59	11579.4	7739.36
ENSMUSG00000031355.16	Arhgap6	Rho GTPase activating protein 6 [Source:MGI Symbol;Acc:MGI:1196332]	424.035	-0.418331	0.142317	-2.93942	0.00328824	0.132372	530.025	446.658	519.826	317.18	304.88	425.644
ENSMUSG00000022757.19	Tfg	Trk-fused gene [Source:MGI Symbol;Acc:MGI:1338041]	1489.49	-0.275333	0.0937165	-2.93793	0.00330412	0.132872	1728.39	1570.94	1626.71	1293.34	1348.16	1369.42
ENSMUSG00000033538.13	Casp4	caspase 4, apoptosis-related cysteine peptidase [Source:MGI Symbol;Acc:MGI:107700]	644.318	0.35902	0.122295	2.93569	0.00332803	0.133693	547.974	558.097	552.943	793.422	784.99	628.481
ENSMUSG00000066258.13	Trim12a	tripartite motif-containing 12A [Source:MGI Symbol;Acc:MGI:1923931]	2438.6	0.278018	0.0947141	2.93534	0.00333183	0.133706	2116.93	2442.69	1998.02	2795.91	2625.41	2652.65
ENSMUSG00000064337.1	mt-Rnr1	mitochondrially encoded 12S rRNA [Source:MGI Symbol;Acc:MGI:102493]	874293	-0.25573	0.0871354	-2.93486	0.00333697	0.133772	986147	897286	986185	788641	701491	886007
ENSMUSG00000044134.9	Pheta1	PH domain containing endocytic trafficking adaptor 1 [Source:MGI Symbol;Acc:MGI:2442708]	358.563	0.423015	0.144164	2.93427	0.00334338	0.133889	253.398	336.117	292.026	368.307	452.762	448.765
ENSMUSG00000108714.1	Gm21057	predicted gene, 21057 [Source:MGI Symbol;Acc:MGI:5434414]	84.1086	0.532477	0.181529	2.93329	0.00335387	0.134169	66.5171	51.2263	53.1869	141.074	103.315	89.3327
ENSMUSG00000057530.14	Ece1	endothelin converting enzyme 1 [Source:MGI Symbol;Acc:MGI:1101357]	61647.9	-0.230362	0.078562	-2.93224	0.00336531	0.134461	69410	60763.4	70255.8	56718.3	54034.7	58705.2
ENSMUSG00000004980.16	Hnrnpa2b1	heterogeneous nuclear ribonucleoprotein A2/B1 [Source:MGI Symbol;Acc:MGI:104819]	29001.4	0.271689	0.0926643	2.93197	0.00336819	0.134461	22952.6	30450	24828.2	32334.3	31382.4	32061
ENSMUSG00000028571.15	Cyp2j13	cytochrome P450, family 2, subfamily j, polypeptide 13 [Source:MGI Symbol;Acc:MGI:2385197]	101.752	0.515447	0.17589	2.93051	0.00338411	0.134857	36.9539	53.9225	73.2574	61.5423	79.0054	305.833
ENSMUSG00000015377.10	Dennd6b	DENN/MADD domain containing 6B [Source:MGI Symbol;Acc:MGI:1916690]	861.175	0.406248	0.138632	2.93041	0.00338515	0.134857	582.816	858.266	705.479	1239.37	929.833	851.288
ENSMUSG00000015165.16	Hnrnpl	heterogeneous nuclear ribonucleoprotein L [Source:MGI Symbol;Acc:MGI:104816]	10804.8	0.244382	0.0834871	2.92718	0.00342048	0.135449	8876.33	10574.2	10064.4	12395.6	11474	11444
ENSMUSG00000005553.14	Atp4a	ATPase, H+/K+ exchanging, gastric, alpha polypeptide [Source:MGI Symbol;Acc:MGI:88113]	154.252	-0.453166	0.154752	-2.92834	0.00340776	0.135449	413.884	161.767	173.61	38.819	34.4383	102.995
ENSMUSG00000037710.8	Cisd1	CDGSH iron sulfur domain 1 [Source:MGI Symbol;Acc:MGI:1261855]	288.546	-0.453009	0.154759	-2.92719	0.00342035	0.135449	343.144	336.117	361.269	196.935	199.539	294.272
ENSMUSG00000060586.11	H2-Eb1	histocompatibility 2, class II antigen E beta [Source:MGI Symbol;Acc:MGI:95901]	914.526	-0.449596	0.153586	-2.92733	0.00341886	0.135449	1131.85	1314.81	844.969	941.124	766.758	487.651
ENSMUSG00000036225.15	Kctd1	potassium channel tetramerisation domain containing 1 [Source:MGI Symbol;Acc:MGI:1918269]	217.374	-0.458176	0.156451	-2.92856	0.00340539	0.135449	268.18	240.854	277.977	160.01	198.526	158.697
ENSMUSG00000031207.16	Msn	moesin [Source:MGI Symbol;Acc:MGI:97167]	37805.1	-0.209728	0.0716501	-2.92712	0.00342122	0.135449	42154.9	39712.1	40121	34536.6	36720.3	33585.9
ENSMUSG00000056481.7	Cd248	CD248 antigen, endosialin [Source:MGI Symbol;Acc:MGI:1917695]	121.317	-0.522457	0.178555	-2.92603	0.00343315	0.135781	202.719	114.136	153.539	78.5848	76.9797	101.944
ENSMUSG00000005640.11	Insrr	insulin receptor-related receptor [Source:MGI Symbol;Acc:MGI:1346037]	15.0256	-0.402751	0.137695	-2.92494	0.00344524	0.135979	40.1214	28.7586	10.0353	1.89361	3.03867	6.30584
ENSMUSG00000112875.1	Gm48074	predicted gene, 48074 [Source:MGI Symbol;Acc:MGI:6097407]	257.216	0.506729	0.173239	2.92503	0.00344424	0.135979	145.704	283.093	140.494	278.361	394.014	301.629
ENSMUSG00000020900.15	Myh10	myosin, heavy polypeptide 10, non-muscle [Source:MGI Symbol;Acc:MGI:1930780]	4725.85	-0.248761	0.0851145	-2.92267	0.00347048	0.136834	5416.39	4738.89	5316.68	4208.55	4560.03	4114.56
ENSMUSG00000021592.18	Arsk	arylsulfatase K [Source:MGI Symbol;Acc:MGI:1924291]	828.284	-0.324677	0.111227	-2.91904	0.00351115	0.138295	988.254	849.279	958.367	762.178	722.191	689.438
ENSMUSG00000024462.17	Gabbr1	gamma-aminobutyric acid (GABA) B receptor, 1 [Source:MGI Symbol;Acc:MGI:1860139]	5113.08	0.319512	0.109476	2.91855	0.00351667	0.13837	4106.11	5406.62	3947.87	6427.86	5179.92	5610.09
ENSMUSG00000097750.2	Gm4673	predicted gene 4673 [Source:MGI Symbol;Acc:MGI:3782854]	745.273	0.406494	0.139456	2.91485	0.00355862	0.139877	492.015	773.787	590.073	1017.82	798.158	799.79
ENSMUSG00000085069.2	Gm13111	predicted gene 13111 [Source:MGI Symbol;Acc:MGI:3651882]	66.5153	-0.528785	0.181617	-2.91154	0.00359648	0.140744	126.699	81.7824	69.2433	53.9679	24.3094	43.0899
ENSMUSG00000074141.13	Il4i1	interleukin 4 induced 1 [Source:MGI Symbol;Acc:MGI:109552]	127.272	0.530422	0.182154	2.91195	0.00359185	0.140744	98.1919	76.3902	63.2221	141.074	304.88	79.8739
ENSMUSG00000032115.14	Hyou1	hypoxia up-regulated 1 [Source:MGI Symbol;Acc:MGI:108030]	4151.83	-0.2557	0.0878392	-2.911	0.00360271	0.140744	4905.37	4271.56	4452.64	3877.16	3937.1	3467.16
ENSMUSG00000039952.15	Dag1	dystroglycan 1 [Source:MGI Symbol;Acc:MGI:101864]	9103.09	-0.244894	0.0841159	-2.91138	0.0035983	0.140744	10692.4	9063.47	10004.1	8336.61	8731.11	7790.86
ENSMUSG00000019866.15	Crybg1	crystallin beta-gamma domain containing 1 [Source:MGI Symbol;Acc:MGI:109544]	1966.14	-0.286906	0.0985293	-2.91188	0.00359258	0.140744	2040.91	2341.13	2149.55	1609.57	1722.93	1932.74
ENSMUSG00000003518.13	Dusp3	dual specificity phosphatase 3 (vaccinia virus phosphatase VH1-related) [Source:MGI Symbol;Acc:MGI:1919599]	14112.5	-0.240863	0.0827368	-2.91119	0.0036005	0.140744	15944	15757.9	14363.5	13455	13492.7	11661.6
ENSMUSG00000033726.8	Emx1	empty spiracles homeobox 1 [Source:MGI Symbol;Acc:MGI:95387]	33.9903	-0.500964	0.172231	-2.90868	0.00362959	0.141514	59.1263	46.7328	46.1622	10.4148	14.1805	27.3253
ENSMUSG00000036091.8	Hyal3	hyaluronoglucosaminidase 3 [Source:MGI Symbol;Acc:MGI:1330288]	80.5186	0.528321	0.181637	2.90866	0.00362979	0.141514	43.2889	53.9225	66.2327	89.9464	123.573	106.148
ENSMUSG00000068740.13	Celsr2	cadherin, EGF LAG seven-pass G-type receptor 2 [Source:MGI Symbol;Acc:MGI:1858235]	353.245	-0.459534	0.158129	-2.90606	0.00366007	0.142549	564.867	339.712	377.326	257.531	254.236	325.801
ENSMUSG00000041540.16	Sox5	SRY (sex determining region Y)-box 5 [Source:MGI Symbol;Acc:MGI:98367]	335.814	-0.438104	0.150801	-2.90517	0.00367055	0.142739	433.945	408.013	359.262	322.86	279.558	211.245
ENSMUSG00000097217.2	Gm26549	predicted gene, 26549 [Source:MGI Symbol;Acc:MGI:5477043]	181.588	0.475403	0.163649	2.90501	0.00367238	0.142739	115.085	165.362	141.497	214.925	231.952	220.704
ENSMUSG00000085168.2	Gm16252	predicted gene 16252 [Source:MGI Symbol;Acc:MGI:3826521]	658.409	0.362495	0.124833	2.90383	0.00368629	0.143134	505.741	581.464	603.119	861.592	706.997	691.54
ENSMUSG00000052767.5	Gm12703	predicted gene 12703 [Source:MGI Symbol;Acc:MGI:3650667]	608.834	0.428496	0.147613	2.90283	0.0036981	0.143448	426.554	665.044	396.393	807.624	655.34	702.05
ENSMUSG00000085956.1	4930481B07Rik	RIKEN cDNA 4930481B07 gene [Source:MGI Symbol;Acc:MGI:1922187]	189.158	0.489354	0.168609	2.90229	0.00370443	0.143548	122.476	190.526	117.412	247.116	245.119	212.296
ENSMUSG00000028573.18	Fggy	FGGY carbohydrate kinase domain containing [Source:MGI Symbol;Acc:MGI:1922828]	220.915	0.475632	0.163943	2.9012	0.00371739	0.143904	180.546	128.515	204.719	241.435	262.339	307.935
ENSMUSG00000102854.1	C130023A14Rik	RIKEN cDNA C130023A14 gene [Source:MGI Symbol;Acc:MGI:2442654]	192.974	0.487193	0.16795	2.90083	0.00372181	0.14393	136.202	138.401	166.585	293.51	178.269	244.877
ENSMUSG00000029208.16	Guf1	GUF1 homolog, GTPase [Source:MGI Symbol;Acc:MGI:2140726]	1235.16	0.328471	0.113261	2.90013	0.00373005	0.144103	899.564	1219.55	1114.92	1384.23	1334.99	1457.7
ENSMUSG00000033902.12	Mapkbp1	mitogen-activated protein kinase binding protein 1 [Source:MGI Symbol;Acc:MGI:1347004]	1703.63	0.286565	0.0988312	2.89953	0.00373718	0.144233	1379.96	1636.55	1544.43	2015.75	1780.66	1864.42
ENSMUSG00000011158.8	Brf1	BRF1, RNA polymerase III transcription initiation factor 90 kDa subunit [Source:MGI Symbol;Acc:MGI:1919558]	2997.76	0.281735	0.0971786	2.89915	0.00374178	0.144266	2525.54	3021.45	2497.78	3521.17	3040.7	3379.93
ENSMUSG00000003363.15	Pld3	phospholipase D family, member 3 [Source:MGI Symbol;Acc:MGI:1333782]	1596.38	-0.286614	0.0988996	-2.89803	0.00375521	0.144348	1902.6	1655.42	1746.13	1315.11	1440.33	1518.65
ENSMUSG00000010054.4	Tusc2	tumor suppressor 2, mitochondrial calcium regulator [Source:MGI Symbol;Acc:MGI:1931086]	626.874	0.349386	0.120559	2.89805	0.00375486	0.144348	523.69	567.983	529.862	631.519	753.59	754.598
ENSMUSG00000023991.16	Foxp4	forkhead box P4 [Source:MGI Symbol;Acc:MGI:1921373]	72.4886	-0.526092	0.181498	-2.89862	0.00374811	0.144348	90.8011	98.8578	97.342	53.9679	44.5672	49.3957
ENSMUSG00000005125.13	Ndrg1	N-myc downstream regulated gene 1 [Source:MGI Symbol;Acc:MGI:1341799]	12544.3	-0.280947	0.0969548	-2.89771	0.00375901	0.144349	12389.1	14269.7	14925.4	9820.26	11144.8	12716.8
ENSMUSG00000062563.15	Cys1	cystin 1 [Source:MGI Symbol;Acc:MGI:2177632]	56.1839	-0.528054	0.182262	-2.89722	0.00376481	0.144427	79.187	80.8837	71.2503	32.1914	27.348	46.2428
ENSMUSG00000030770.15	Parva	parvin, alpha [Source:MGI Symbol;Acc:MGI:1931144]	3953.5	-0.246786	0.0852303	-2.89552	0.0037853	0.144795	4396.46	3947.12	4591.13	3473.83	3611.97	3700.47
ENSMUSG00000032508.8	Myd88	myeloid differentiation primary response gene 88 [Source:MGI Symbol;Acc:MGI:108005]	2283.97	0.27965	0.0965738	2.89571	0.00378303	0.144795	1986.01	2259.35	1889.64	2371.75	2710.49	2486.6
ENSMUSG00000022912.8	Pros1	protein S (alpha) [Source:MGI Symbol;Acc:MGI:1095733]	5502.2	-0.244577	0.0844683	-2.89548	0.00378574	0.144795	6423.65	5556.71	6006.1	4708.46	5259.94	5058.33
ENSMUSG00000052459.13	Atp6v1a	ATPase, H+ transporting, lysosomal V1 subunit A [Source:MGI Symbol;Acc:MGI:1201780]	3056.88	-0.259463	0.0896783	-2.89326	0.00381263	0.145678	3514.85	3161.65	3372.85	2523.24	2825.96	2942.72
ENSMUSG00000035851.14	Ythdc1	YTH domain containing 1 [Source:MGI Symbol;Acc:MGI:2443713]	7487.7	0.253165	0.0875207	2.89263	0.00382036	0.145828	6480.66	7634.52	6252.97	7863.21	8298.61	8396.22
ENSMUSG00000020614.13	Fam20a	family with sequence similarity 20, member A [Source:MGI Symbol;Acc:MGI:2388266]	1080.35	-0.289128	0.0999993	-2.8913	0.00383656	0.146301	1216.31	1135.07	1242.37	973.315	974.4	940.62
ENSMUSG00000023032.12	Slc4a8	solute carrier family 4 (anion exchanger), member 8 [Source:MGI Symbol;Acc:MGI:1928745]	74.2507	-0.525375	0.181776	-2.89023	0.00384966	0.146517	136.202	60.2134	112.395	64.3827	33.4254	38.886
ENSMUSG00000031390.8	Avpr2	arginine vasopressin receptor 2 [Source:MGI Symbol;Acc:MGI:88123]	20.2891	-0.430654	0.149004	-2.89021	0.00384988	0.146517	55.9588	17.9742	27.0952	11.3617	3.03867	6.30584
ENSMUSG00000043036.13	Ccdc63	coiled-coil domain containing 63 [Source:MGI Symbol;Acc:MGI:3607777]	95.0988	0.517022	0.178929	2.88953	0.00385817	0.146687	68.6287	78.1876	55.1939	127.819	109.392	131.372
ENSMUSG00000053062.16	Jam2	junction adhesion molecule 2 [Source:MGI Symbol;Acc:MGI:1933820]	7117.72	-0.291178	0.100784	-2.88914	0.003863	0.146725	7764.55	7890.65	8039.24	6580.29	7250.27	5181.29
ENSMUSG00000050335.17	Lgals3	lectin, galactose binding, soluble 3 [Source:MGI Symbol;Acc:MGI:96778]	42.092	-0.501846	0.173837	-2.88687	0.0038909	0.147639	95.0244	52.125	39.1375	23.6701	13.1676	29.4272
ENSMUSG00000042306.11	S100a14	S100 calcium binding protein A14 [Source:MGI Symbol;Acc:MGI:1913416]	34.3252	0.493216	0.170873	2.88644	0.00389624	0.147695	7.39079	26.9612	17.0599	50.1806	47.6058	56.7525
ENSMUSG00000028248.15	Pnisr	PNN interacting serine/arginine-rich [Source:MGI Symbol;Acc:MGI:1913875]	10185.2	0.304659	0.105571	2.88582	0.00390391	0.147839	7612.51	10763.8	8640.36	12309.4	10294	11491.3
ENSMUSG00000031342.17	Gpm6b	glycoprotein m6b [Source:MGI Symbol;Acc:MGI:107672]	23.1219	-0.466886	0.161905	-2.88371	0.00393022	0.148689	23.2282	34.1509	51.1798	8.52124	11.1418	10.5097
ENSMUSG00000017009.3	Sdc4	syndecan 4 [Source:MGI Symbol;Acc:MGI:1349164]	749.339	-0.526067	0.182543	-2.88188	0.00395307	0.149354	1354.62	824.115	858.014	390.084	381.86	687.336
ENSMUSG00000056492.6	Adgrf5	adhesion G protein-coupled receptor F5 [Source:MGI Symbol;Acc:MGI:2182928]	136255	-0.220422	0.0764909	-2.88168	0.0039556	0.149354	146062	140466	154899	116030	131256	128816
ENSMUSG00000099931.1	Gm29358	predicted gene 29358 [Source:MGI Symbol;Acc:MGI:5580064]	526.914	0.439459	0.152646	2.87894	0.00399008	0.150242	294.576	501.479	476.675	569.976	564.18	754.598
ENSMUSG00000028035.13	Dnajb4	DnaJ heat shock protein family (Hsp40) member B4 [Source:MGI Symbol;Acc:MGI:1914285]	2249.47	0.256984	0.0892654	2.87888	0.00399088	0.150242	1911.05	2143.42	2053.21	2455.07	2577.81	2356.28
ENSMUSG00000031134.16	Rbmx	RNA binding motif protein, X chromosome [Source:MGI Symbol;Acc:MGI:1343044]	3303.56	0.249121	0.0865178	2.87942	0.00398413	0.150242	2739.87	3151.77	3110.93	3708.63	3625.13	3485.03
ENSMUSG00000087366.7	Junos	jun proto-oncogene, opposite strand [Source:MGI Symbol;Acc:MGI:2652837]	1262.75	0.319081	0.110872	2.87793	0.00400296	0.150257	1105.45	1179.1	1038.65	1445.77	1219.52	1588.02
ENSMUSG00000038521.17	C1s1	complement component 1, s subcomponent 1 [Source:MGI Symbol;Acc:MGI:1355312]	43.1786	-0.493765	0.171588	-2.87761	0.00400695	0.150257	73.9079	52.125	67.2362	30.2978	6.07734	29.4272
ENSMUSG00000003269.17	Cyth2	cytohesin 2 [Source:MGI Symbol;Acc:MGI:1334255]	3479.55	0.249952	0.0868598	2.87765	0.0040065	0.150257	3034.45	3424.08	3019.61	3686.86	4017.12	3695.22
ENSMUSG00000073639.6	Rab18	RAB18, member RAS oncogene family [Source:MGI Symbol;Acc:MGI:102790]	3206.43	-0.233784	0.0812255	-2.87821	0.00399944	0.150257	3643.66	3396.22	3399.95	2874.5	2909.02	3015.24
ENSMUSG00000108912.1	E230020D15Rik	RIKEN cDNA E230020D15 gene [Source:MGI Symbol;Acc:MGI:2442650]	2832.62	0.288369	0.100289	2.87538	0.00403537	0.151175	2320.71	2668.26	2587.09	3588.39	2839.13	2992.12
ENSMUSG00000032348.6	Gsta4	glutathione S-transferase, alpha 4 [Source:MGI Symbol;Acc:MGI:1309515]	80.743	-0.524181	0.182352	-2.87456	0.00404597	0.151283	123.532	100.655	99.349	41.6594	42.5414	76.721
ENSMUSG00000025010.14	Ccnj	cyclin J [Source:MGI Symbol;Acc:MGI:2443297]	658.654	0.38209	0.132922	2.87454	0.00404615	0.151283	503.629	657.854	505.777	731.88	881.215	671.571
ENSMUSG00000044197.8	Gpr146	G protein-coupled receptor 146 [Source:MGI Symbol;Acc:MGI:1933113]	4603.78	-0.25777	0.0896857	-2.87415	0.00405113	0.151321	4739.6	4986.03	5400.98	4524.78	3782.13	4189.18
ENSMUSG00000027715.9	Ccna2	cyclin A2 [Source:MGI Symbol;Acc:MGI:108069]	43.2663	0.512364	0.178343	2.87291	0.00406707	0.151521	22.1724	30.5561	21.074	59.6487	83.057	43.0899
ENSMUSG00000029708.9	Gcc1	golgi coiled coil 1 [Source:MGI Symbol;Acc:MGI:1921625]	3283.95	0.275032	0.0957267	2.87309	0.00406476	0.151521	2822.22	3285.68	2732.6	3897.99	3650.46	3314.77
ENSMUSG00000023262.13	Acy1	aminoacylase 1 [Source:MGI Symbol;Acc:MGI:87913]	161.316	0.480804	0.167363	2.87281	0.00406834	0.151521	116.141	141.996	112.395	207.35	220.81	169.207
ENSMUSG00000000823.16	Zfp512b	zinc finger protein 512B [Source:MGI Symbol;Acc:MGI:2685478]	2344.09	0.304718	0.106152	2.87058	0.00409725	0.152213	1799.13	2263.84	2153.57	2920.89	2596.04	2331.06
ENSMUSG00000065037.1	Rn7sk	RNA, 7SK, nuclear [Source:MGI Symbol;Acc:MGI:103186]	121852	0.276139	0.0962005	2.87045	0.00409882	0.152213	94181.8	106867	126818	138382	141420	123444
ENSMUSG00000025203.6	Scd2	stearoyl-Coenzyme A desaturase 2 [Source:MGI Symbol;Acc:MGI:98240]	5532	-0.338511	0.117913	-2.87085	0.00409368	0.152213	6452.16	4995.92	7344.81	5664.73	4506.35	4228.06
ENSMUSG00000020849.13	Ywhae	tyrosine 3-monooxygenase/tryptophan 5-monooxygenase activation protein, epsilon polypeptide [Source:MGI Symbol;Acc:MGI:894689]	12971.6	-0.23859	0.083222	-2.86691	0.00414504	0.153659	14256.8	13060.9	14993.7	11069.1	12798.9	11650
ENSMUSG00000022602.14	Arc	activity regulated cytoskeletal-associated protein [Source:MGI Symbol;Acc:MGI:88067]	2997.22	0.505836	0.176443	2.86685	0.00414578	0.153659	1746.34	2826.44	1968.92	2902.9	4063.72	4475.04
ENSMUSG00000035473.10	Galm	galactose mutarotase [Source:MGI Symbol;Acc:MGI:2442420]	218.348	-0.46486	0.162173	-2.86645	0.00415108	0.153706	268.18	237.259	292.026	165.691	136.74	210.195
ENSMUSG00000102411.1	Gm36936	predicted gene, 36936 [Source:MGI Symbol;Acc:MGI:5610164]	338.444	0.415724	0.14507	2.86568	0.00416117	0.153931	255.51	335.218	243.857	410.913	388.95	396.217
ENSMUSG00000103343.1	Gm37052	predicted gene, 37052 [Source:MGI Symbol;Acc:MGI:5610280]	425.582	0.397098	0.138611	2.86483	0.00417227	0.154193	357.925	405.317	302.061	496.126	448.71	543.353
ENSMUSG00000044916.10	1700029I15Rik	RIKEN cDNA 1700029I15 gene [Source:MGI Symbol;Acc:MGI:1916742]	140.422	0.508177	0.177411	2.8644	0.00417801	0.154256	86.5778	124.92	92.3244	219.659	123.573	195.481
ENSMUSG00000041921.16	Metap1d	methionyl aminopeptidase type 1D (mitochondrial) [Source:MGI Symbol;Acc:MGI:1913809]	869.032	0.370094	0.129262	2.86314	0.00419465	0.154573	622.938	925.669	668.348	1054.74	970.349	972.149
ENSMUSG00000031736.11	Crnde	colorectal neoplasia differentially expressed (non-protein coding) [Source:MGI Symbol;Acc:MGI:1918546]	488.23	0.372014	0.129924	2.86332	0.00419222	0.154573	395.935	414.304	434.527	640.987	530.755	512.875
ENSMUSG00000062175.13	Tgif2	TGFB-induced factor homeobox 2 [Source:MGI Symbol;Acc:MGI:1915299]	275.802	0.464783	0.162509	2.86004	0.00423588	0.154832	273.459	180.64	193.68	377.775	370.718	258.539
ENSMUSG00000001025.8	S100a6	S100 calcium binding protein A6 (calcyclin) [Source:MGI Symbol;Acc:MGI:1339467]	1715.99	-0.347352	0.12147	-2.85958	0.00424209	0.154832	1916.33	1616.78	2320.15	1321.74	1408.93	1712.03
ENSMUSG00000032667.17	Pon2	paraoxonase 2 [Source:MGI Symbol;Acc:MGI:106687]	1855.47	-0.266513	0.0931959	-2.85971	0.00424024	0.154832	2132.77	1916.94	2068.27	1619.04	1786.74	1609.04
ENSMUSG00000056445.8	Hoxaas2	Hoxa cluster antisense RNA 2 [Source:MGI Symbol;Acc:MGI:1913890]	105.976	0.521879	0.182366	2.86172	0.00421354	0.154832	66.5171	57.5173	87.3067	110.776	97.2375	216.5
ENSMUSG00000085589.7	A430078I02Rik	RIKEN cDNA A430078I02 gene [Source:MGI Symbol;Acc:MGI:2444132]	166.406	0.484226	0.169187	2.86208	0.00420877	0.154832	127.755	99.7566	152.536	235.754	193.462	189.175
ENSMUSG00000017781.17	Pitpna	phosphatidylinositol transfer protein, alpha [Source:MGI Symbol;Acc:MGI:99887]	6533.53	-0.2233	0.07808	-2.85988	0.00423799	0.154832	7426.68	6650.44	7113.99	5903.33	5881.85	6224.91
ENSMUSG00000010080.15	Epn3	epsin 3 [Source:MGI Symbol;Acc:MGI:1919139]	58.9986	-0.492576	0.172174	-2.86092	0.00422418	0.154832	125.643	73.694	63.2221	25.5637	9.11601	56.7525
ENSMUSG00000022439.9	Parvg	parvin, gamma [Source:MGI Symbol;Acc:MGI:2158329]	92.5942	0.518451	0.181235	2.86067	0.00422753	0.154832	65.4613	48.5302	77.2715	98.4677	113.444	152.391
ENSMUSG00000043458.5	Pcdhb12	protocadherin beta 12 [Source:MGI Symbol;Acc:MGI:2136747]	169.602	-0.494377	0.172788	-2.86117	0.0042208	0.154832	290.352	183.336	164.578	127.819	130.663	120.862
ENSMUSG00000034659.14	Tmem109	transmembrane protein 109 [Source:MGI Symbol;Acc:MGI:1915789]	3402.26	-0.259755	0.0908228	-2.86001	0.00423622	0.154832	4042.76	3490.58	3655.84	3309.08	3063.99	2851.29
ENSMUSG00000059146.12	Ntrk3	neurotrophic tyrosine kinase, receptor, type 3 [Source:MGI Symbol;Acc:MGI:97385]	30.9823	-0.471618	0.164961	-2.85897	0.00425024	0.154982	58.0705	45.8341	39.1375	19.8829	4.05156	18.9175
ENSMUSG00000095635.1	Gm22951	predicted gene, 22951 [Source:MGI Symbol;Acc:MGI:5452728]	244.819	0.440681	0.154156	2.85866	0.00425431	0.154983	191.105	174.349	224.79	264.159	287.661	326.852
ENSMUSG00000000753.15	Serpinf1	serine (or cysteine) peptidase inhibitor, clade F, member 1 [Source:MGI Symbol;Acc:MGI:108080]	116.586	-0.514685	0.180202	-2.85615	0.00428811	0.155918	158.374	121.326	174.613	57.7551	73.941	113.505
ENSMUSG00000021957.7	Tkt	transketolase [Source:MGI Symbol;Acc:MGI:105992]	3274.53	-0.25188	0.0881834	-2.85632	0.00428583	0.155918	3740.79	3218.27	3777.27	2953.08	3024.49	2933.26
ENSMUSG00000033770.13	Clcnka	chloride channel, voltage-sensitive Ka [Source:MGI Symbol;Acc:MGI:1329026]	74.7135	-0.507714	0.177906	-2.85384	0.00431944	0.156908	174.211	82.6811	64.2256	51.1275	18.232	57.8035
ENSMUSG00000113321.1	Gm8075	predicted gene 8075 [Source:MGI Symbol;Acc:MGI:3643190]	13.7176	0.378553	0.132668	2.85339	0.00432556	0.156982	0	7.18966	2.00705	25.5637	21.2707	26.2743
ENSMUSG00000044080.9	S100a1	S100 calcium binding protein A1 [Source:MGI Symbol;Acc:MGI:1338917]	1440.92	-0.326115	0.114326	-2.85249	0.00433776	0.157033	1636.53	1343.57	1889.64	1312.27	1201.29	1262.22
ENSMUSG00000082248.1	Gm13161	predicted gene 13161 [Source:MGI Symbol;Acc:MGI:3650656]	41.8547	0.505383	0.177142	2.85298	0.00433117	0.157033	31.6748	20.6703	18.0635	72.904	39.5027	68.3132
ENSMUSG00000048965.9	Mrgpre	MAS-related GPR, member E [Source:MGI Symbol;Acc:MGI:2441884]	999.969	-0.302042	0.105891	-2.85238	0.00433927	0.157033	1112.84	1031.72	1200.22	854.965	928.82	871.256
ENSMUSG00000105112.1	Gm42778	predicted gene 42778 [Source:MGI Symbol;Acc:MGI:5662915]	476.986	0.377043	0.132253	2.85093	0.00435921	0.157457	435	434.974	341.199	562.402	515.561	572.78
ENSMUSG00000000303.12	Cdh1	cadherin 1 [Source:MGI Symbol;Acc:MGI:88354]	392.696	-0.481521	0.168884	-2.8512	0.00435546	0.157457	914.346	417.899	441.551	114.563	164.088	303.731
ENSMUSG00000036390.8	Gadd45a	growth arrest and DNA-damage-inducible 45 alpha [Source:MGI Symbol;Acc:MGI:107799]	1111.73	0.333317	0.116965	2.84971	0.00437591	0.157912	893.229	864.557	1144.02	1153.21	1299.54	1315.82
ENSMUSG00000021458.17	2010111I01Rik	RIKEN cDNA 2010111I01 gene [Source:MGI Symbol;Acc:MGI:1919311]	11523.1	0.277394	0.0973575	2.84923	0.00438253	0.158002	8931.24	11707.5	10341.3	13367.9	11426.4	13364.2
ENSMUSG00000022555.12	Dgat1	diacylglycerol O-acyltransferase 1 [Source:MGI Symbol;Acc:MGI:1333825]	902.536	0.331547	0.116399	2.84836	0.00439453	0.158286	721.13	888.822	747.627	1089.77	1050.37	917.499
ENSMUSG00000024420.9	Zfp521	zinc finger protein 521 [Source:MGI Symbol;Acc:MGI:95459]	2307.95	0.274082	0.0962522	2.84754	0.0044059	0.158546	2114.82	2093.99	2007.05	2860.3	2457.27	2314.24
ENSMUSG00000105881.1	4932422M17Rik	RIKEN cDNA 4932422M17 gene [Source:MGI Symbol;Acc:MGI:1921616]	598.84	0.389667	0.136868	2.84703	0.00441294	0.15865	383.265	549.11	574.017	675.072	751.565	660.011
ENSMUSG00000029123.8	Stk32b	serine/threonine kinase 32B [Source:MGI Symbol;Acc:MGI:1927552]	35.161	-0.479243	0.168484	-2.84444	0.00444889	0.159619	67.5729	39.5431	52.1833	15.1489	7.09023	29.4272
ENSMUSG00000018909.15	Arrb1	arrestin, beta 1 [Source:MGI Symbol;Acc:MGI:99473]	7849.93	-0.245369	0.0862701	-2.8442	0.00445237	0.159619	8445.56	9066.16	8161.68	7884.04	6978.81	6563.32
ENSMUSG00000090582.1	Gm17024	predicted gene 17024 [Source:MGI Symbol;Acc:MGI:4937851]	166.652	0.507484	0.178421	2.8443	0.00445089	0.159619	98.1919	175.248	84.2962	183.68	188.398	270.1
ENSMUSG00000025132.13	Arhgdia	Rho GDP dissociation inhibitor (GDI) alpha [Source:MGI Symbol;Acc:MGI:2178103]	12657.5	-0.228586	0.0804226	-2.84231	0.00447877	0.160415	14595.8	12476.8	14064.4	11673.2	11965.3	11169.7
ENSMUSG00000027215.13	Cd82	CD82 antigen [Source:MGI Symbol;Acc:MGI:104651]	310.656	-0.45018	0.158446	-2.84122	0.00449408	0.160663	459.284	342.408	322.132	216.818	309.944	213.347
ENSMUSG00000086997.1	Gm12981	predicted gene 12981 [Source:MGI Symbol;Acc:MGI:3651528]	114.918	0.507682	0.178665	2.84152	0.00448989	0.160663	78.1312	106.047	62.2186	174.212	143.83	125.066
ENSMUSG00000038172.14	Ttc39b	tetratricopeptide repeat domain 39B [Source:MGI Symbol;Acc:MGI:1917113]	2499.83	0.245067	0.086283	2.84027	0.0045075	0.160993	2132.77	2319.56	2371.33	2687.98	2817.86	2669.47
ENSMUSG00000053552.14	Ebf4	early B cell factor 4 [Source:MGI Symbol;Acc:MGI:2385972]	589.199	0.369199	0.130056	2.83877	0.00452873	0.161361	462.452	508.668	532.872	798.156	636.095	596.952
ENSMUSG00000040857.15	Erf	Ets2 repressor factor [Source:MGI Symbol;Acc:MGI:109637]	2979.86	0.256288	0.090285	2.83865	0.00453044	0.161361	2461.13	2932.48	2697.48	3122.56	3263.53	3402
ENSMUSG00000022074.6	Tnfrsf10b	tumor necrosis factor receptor superfamily, member 10b [Source:MGI Symbol;Acc:MGI:1341090]	1615.47	0.273681	0.0963981	2.83908	0.00452443	0.161361	1433.81	1551.17	1365.8	1900.24	1736.09	1705.73
ENSMUSG00000034201.13	Gas2l1	growth arrest-specific 2 like 1 [Source:MGI Symbol;Acc:MGI:1926176]	3538.1	0.238107	0.0838986	2.83804	0.0045392	0.161523	3107.3	3340.5	3240.38	3685.91	4121.45	3733.05
ENSMUSG00000030357.10	Fkbp4	FK506 binding protein 4 [Source:MGI Symbol;Acc:MGI:95543]	2709.4	-0.286718	0.101133	-2.83506	0.00458165	0.162882	2910.91	3416.89	2677.41	2253.39	2616.3	2381.5
ENSMUSG00000097877.2	Gm26703	predicted gene, 26703 [Source:MGI Symbol;Acc:MGI:5477197]	123.244	0.499124	0.176116	2.83406	0.00459602	0.163028	80.2428	115.933	74.2609	173.265	155.985	139.779
ENSMUSG00000092915.1	Gm24083	predicted gene, 24083 [Source:MGI Symbol;Acc:MGI:5453860]	11.7257	0.363247	0.128179	2.83389	0.00459851	0.163028	3.16748	3.59483	0	23.6701	28.3609	11.5607
ENSMUSG00000023909.4	Paqr4	progestin and adipoQ receptor family member IV [Source:MGI Symbol;Acc:MGI:1923748]	1326.88	-0.288394	0.101762	-2.83401	0.00459679	0.163028	1568.96	1490.06	1354.76	1146.58	1273.2	1127.69
ENSMUSG00000039199.6	Zdhhc1	zinc finger, DHHC domain containing 1 [Source:MGI Symbol;Acc:MGI:1918046]	2276.46	0.293606	0.103641	2.83291	0.00461264	0.163378	1762.17	2351.92	1954.87	2616.02	2529.19	2444.56
ENSMUSG00000001750.16	Tcirg1	T cell, immune regulator 1, ATPase, H+ transporting, lysosomal V0 protein A3 [Source:MGI Symbol;Acc:MGI:1350931]	3668.95	0.264163	0.0932641	2.83242	0.00461967	0.163476	3052.39	3594.83	3278.52	3978.47	4411.14	3698.37
ENSMUSG00000081633.1	Gm8522	predicted gene 8522 [Source:MGI Symbol;Acc:MGI:3645035]	307.348	0.408094	0.144138	2.83127	0.00463631	0.163913	270.292	239.056	252.888	375.882	315.009	390.962
ENSMUSG00000024143.15	Rhoq	ras homolog family member Q [Source:MGI Symbol;Acc:MGI:1931553]	1633.06	-0.266882	0.0943417	-2.82888	0.00467105	0.164989	1851.92	1843.25	1690.94	1561.28	1406.9	1444.04
ENSMUSG00000108436.1	Gm44851	predicted gene 44851 [Source:MGI Symbol;Acc:MGI:5753427]	35.4813	0.500232	0.176966	2.82671	0.00470287	0.165351	17.949	20.6703	21.074	42.6062	49.6316	60.9564
ENSMUSG00000020646.17	Mboat2	membrane bound O-acyltransferase domain containing 2 [Source:MGI Symbol;Acc:MGI:1914466]	343.925	-0.397295	0.140519	-2.82734	0.00469359	0.165351	440.28	405.317	358.259	310.552	265.377	283.763
ENSMUSG00000021266.16	Wars	tryptophanyl-tRNA synthetase [Source:MGI Symbol;Acc:MGI:104630]	3953.11	-0.232877	0.082382	-2.82679	0.00470165	0.165351	4053.32	4225.72	4589.12	3567.56	3558.28	3724.65
ENSMUSG00000071042.12	Rasgrp3	RAS, guanyl releasing protein 3 [Source:MGI Symbol;Acc:MGI:3028579]	16764.6	-0.201617	0.0713176	-2.82703	0.00469824	0.165351	17467.6	18055.9	18423.7	15943.2	15815.3	14881.8
ENSMUSG00000064941.1	Gm23238	predicted gene, 23238 [Source:MGI Symbol;Acc:MGI:5453015]	37.8465	-0.416941	0.147474	-2.82722	0.00469536	0.165351	17.949	15.278	154.543	10.4148	14.1805	14.7136
ENSMUSG00000067653.12	Ankrd23	ankyrin repeat domain 23 [Source:MGI Symbol;Acc:MGI:1925571]	73.7572	0.515246	0.18244	2.82419	0.00474003	0.166352	35.8981	52.125	59.208	122.138	90.1472	83.0268
ENSMUSG00000031391.18	L1cam	L1 cell adhesion molecule [Source:MGI Symbol;Acc:MGI:96721]	390.703	-0.429911	0.152215	-2.82437	0.00473743	0.166352	539.527	426.886	428.505	311.499	395.027	242.775
ENSMUSG00000040990.17	Sh3kbp1	SH3-domain kinase binding protein 1 [Source:MGI Symbol;Acc:MGI:1889583]	422.811	-0.363255	0.128695	-2.82261	0.00476347	0.167022	469.843	494.289	489.721	350.318	386.924	345.77
ENSMUSG00000026930.15	Gpsm1	G-protein signalling modulator 1 (AGS3-like, C. elegans) [Source:MGI Symbol;Acc:MGI:1915089]	1728.08	0.316064	0.112013	2.82167	0.00477737	0.167327	1404.25	1765.06	1382.86	2189.96	1831.31	1795.06
ENSMUSG00000068917.12	Clk2	CDC-like kinase 2 [Source:MGI Symbol;Acc:MGI:1098669]	3786.68	0.307833	0.109105	2.82144	0.00478089	0.167327	2748.32	4038.79	3232.36	4375.18	4230.84	4094.59
ENSMUSG00000038612.16	Mcl1	myeloid cell leukemia sequence 1 [Source:MGI Symbol;Acc:MGI:101769]	21843.3	0.258256	0.0915766	2.82011	0.00480076	0.167716	18301.7	23015.9	17940	23417.3	23901.2	24483.5
ENSMUSG00000061898.10	Rbak	RB-associated KRAB zinc finger [Source:MGI Symbol;Acc:MGI:1927369]	1181.24	0.305608	0.108358	2.82036	0.00479693	0.167716	906.955	1171.02	1050.69	1325.53	1326.89	1306.36
ENSMUSG00000060470.7	Adgrg3	adhesion G protein-coupled receptor G3 [Source:MGI Symbol;Acc:MGI:1859670]	1310.94	0.318116	0.112836	2.81927	0.0048133	0.168001	1085.39	1226.74	1136.99	1501.63	1242.82	1672.1
ENSMUSG00000022892.11	App	amyloid beta (A4) precursor protein [Source:MGI Symbol;Acc:MGI:88059]	115669	-0.231748	0.082211	-2.81894	0.00481829	0.168022	132510	114228	129650	104096	114221	99312.7
ENSMUSG00000025418.7	Bsnd	barttin CLCNK type accessory beta subunit [Source:MGI Symbol;Acc:MGI:2153465]	75.2782	-0.512237	0.181831	-2.8171	0.00484599	0.168681	162.597	82.6811	65.2292	39.7658	42.5414	58.8545
ENSMUSG00000030671.9	Pde3b	phosphodiesterase 3B, cGMP-inhibited [Source:MGI Symbol;Acc:MGI:1333863]	231.76	-0.493974	0.175334	-2.81734	0.00484236	0.168681	394.879	213.892	268.945	128.765	239.042	145.034
ENSMUSG00000037773.14	Pced1a	PC-esterase domain containing 1A [Source:MGI Symbol;Acc:MGI:2442177]	735.387	0.339873	0.120701	2.81582	0.00486522	0.16886	603.933	696.498	610.144	821.827	937.936	741.987
ENSMUSG00000029148.15	Nrbp1	nuclear receptor binding protein 1 [Source:MGI Symbol;Acc:MGI:2183436]	5624.86	0.209158	0.0742773	2.81591	0.00486388	0.16886	5165.1	5356.3	5076.84	6159.91	6025.68	5965.32
ENSMUSG00000108120.1	9930120I10Rik	RIKEN cDNA 9930120I10 gene [Source:MGI Symbol;Acc:MGI:1924996]	120.758	0.501214	0.178001	2.81578	0.00486584	0.16886	99.2477	105.149	57.201	164.744	146.869	151.34
ENSMUSG00000078619.10	Smarcd2	SWI/SNF related, matrix associated, actin dependent regulator of chromatin, subfamily d, member 2 [Source:MGI Symbol;Acc:MGI:1933621]	3659.22	0.259534	0.0921775	2.81559	0.00486877	0.16886	3089.35	3589.44	3241.39	3963.32	4379.74	3692.07
ENSMUSG00000032289.15	Thsd4	thrombospondin, type I, domain containing 4 [Source:MGI Symbol;Acc:MGI:2672033]	1025.08	-0.337564	0.120021	-2.81254	0.00491514	0.170298	1290.22	1059.58	1133.98	854.965	1038.21	773.516
ENSMUSG00000006288.8	Ttc5	tetratricopeptide repeat domain 5 [Source:MGI Symbol;Acc:MGI:2683584]	1411.97	0.296352	0.105378	2.81228	0.0049191	0.170298	1076.94	1336.38	1344.72	1526.25	1623.66	1563.85
ENSMUSG00000074934.3	Grem1	gremlin 1, DAN family BMP antagonist [Source:MGI Symbol;Acc:MGI:1344337]	35.7423	-0.483273	0.171995	-2.80981	0.00495708	0.171362	43.2889	70.9979	44.1551	22.7233	9.11601	24.1724
ENSMUSG00000036733.16	Rbm42	RNA binding motif protein 42 [Source:MGI Symbol;Acc:MGI:1915285]	48.1484	0.505173	0.179796	2.8097	0.00495878	0.171362	30.619	34.1509	21.074	74.7976	83.057	45.1918
ENSMUSG00000042814.8	Mcts2	malignant T cell amplified sequence 2 [Source:MGI Symbol;Acc:MGI:1913655]	348.243	0.412518	0.146963	2.80696	0.00500114	0.172515	232.282	345.104	280.987	386.296	424.401	420.389
ENSMUSG00000010122.14	Slc47a1	solute carrier family 47, member 1 [Source:MGI Symbol;Acc:MGI:1914723]	115.273	0.503568	0.179395	2.80703	0.00500012	0.172515	48.568	69.2005	86.3032	88.0528	80.0183	319.496
ENSMUSG00000037552.17	Plekhg2	pleckstrin homology domain containing, family G (with RhoGef domain) member 2 [Source:MGI Symbol;Acc:MGI:2141874]	5039.79	0.266527	0.0949907	2.80582	0.00501891	0.172972	4193.74	5270.02	4152.59	5682.72	5475.69	5464.01
ENSMUSG00000084866.2	A930006K02Rik	RIKEN cDNA A930006K02 gene [Source:MGI Symbol;Acc:MGI:1925683]	301.808	0.40308	0.14368	2.80541	0.00502528	0.173036	223.835	270.511	255.899	380.615	335.267	344.719
ENSMUSG00000073987.4	Ggh	gamma-glutamyl hydrolase [Source:MGI Symbol;Acc:MGI:1329035]	1405.82	-0.293677	0.104725	-2.80427	0.00504303	0.173257	1661.87	1360.64	1665.85	1294.28	1193.18	1259.07
ENSMUSG00000062713.8	Sim2	single-minded family bHLH transcription factor 2 [Source:MGI Symbol;Acc:MGI:98307]	31.0083	-0.449753	0.16039	-2.80413	0.00504526	0.173257	82.3545	27.8599	35.1234	19.8829	5.06445	15.7646
ENSMUSG00000024866.10	Acy3	aspartoacylase (aminoacylase) 3 [Source:MGI Symbol;Acc:MGI:1918920]	904.686	0.40567	0.144661	2.80428	0.00504293	0.173257	581.76	727.054	935.286	851.177	1014.92	1317.92
ENSMUSG00000026365.15	Cfh	complement component factor h [Source:MGI Symbol;Acc:MGI:88385]	507.122	-0.395268	0.141013	-2.80306	0.00506203	0.173522	572.258	505.972	696.447	501.807	388.95	377.299
ENSMUSG00000015932.8	Dstn	destrin [Source:MGI Symbol;Acc:MGI:1929270]	5069.48	-0.255803	0.0912521	-2.80325	0.00505902	0.173522	5746.86	4977.04	5925.82	4289.02	4991.52	4486.6
ENSMUSG00000044148.6	1810030O07Rik	RIKEN cDNA 1810030O07 gene [Source:MGI Symbol;Acc:MGI:1916405]	1226.17	-0.27832	0.0993349	-2.80183	0.00508134	0.174028	1303.95	1324.69	1434.04	1039.59	1107.09	1147.66
ENSMUSG00000026096.14	Osgepl1	O-sialoglycoprotein endopeptidase-like 1 [Source:MGI Symbol;Acc:MGI:1919335]	370.068	0.396383	0.141501	2.80128	0.00509002	0.17417	261.845	311.852	351.234	468.668	427.44	399.37
ENSMUSG00000022338.8	Eny2	ENY2 transcription and export complex 2 subunit [Source:MGI Symbol;Acc:MGI:1919286]	1246.59	0.294163	0.105078	2.79947	0.00511859	0.174991	977.695	1146.75	1197.21	1455.24	1354.23	1348.4
ENSMUSG00000052942.13	Glis3	GLIS family zinc finger 3 [Source:MGI Symbol;Acc:MGI:2444289]	247.506	-0.460009	0.164386	-2.79834	0.00513666	0.175452	386.433	259.726	258.91	172.319	171.179	236.469
ENSMUSG00000105199.1	Gm43581	predicted gene 43581 [Source:MGI Symbol;Acc:MGI:5663718]	40.9066	0.465214	0.166441	2.79506	0.00518897	0.175884	7.39079	28.7586	23.0811	60.5955	97.2375	28.3763
ENSMUSG00000000409.14	Lck	lymphocyte protein tyrosine kinase [Source:MGI Symbol;Acc:MGI:96756]	237.767	0.481667	0.172267	2.79605	0.00517313	0.175884	128.811	224.677	183.645	204.51	370.718	314.241
ENSMUSG00000029263.15	Pigg	phosphatidylinositol glycan anchor biosynthesis, class G [Source:MGI Symbol;Acc:MGI:3576484]	989.543	-0.306559	0.10965	-2.7958	0.00517717	0.175884	1125.51	1102.71	1088.83	762.178	924.769	933.264
ENSMUSG00000029705.17	Cux1	cut-like homeobox 1 [Source:MGI Symbol;Acc:MGI:88568]	9044.32	-0.205155	0.0733985	-2.79509	0.00518856	0.175884	9982.84	9488.56	9672.98	8673.68	8410.03	8037.84
ENSMUSG00000059851.15	Kmt5c	lysine methyltransferase 5C [Source:MGI Symbol;Acc:MGI:2385262]	1192.82	0.366443	0.131064	2.7959	0.00517552	0.175884	823.545	1316.61	905.18	1457.13	1349.17	1305.31
ENSMUSG00000001833.17	Sept7	septin 7 [Source:MGI Symbol;Acc:MGI:1335094]	10421.1	-0.216101	0.0773182	-2.79496	0.0051906	0.175884	11568.7	10565.2	11581.7	9159.39	9572.83	10078.8
ENSMUSG00000058258.14	Idi1	isopentenyl-diphosphate delta isomerase [Source:MGI Symbol;Acc:MGI:2442264]	179.758	0.460324	0.164636	2.79601	0.00517371	0.175884	130.923	155.476	134.472	254.69	183.333	219.653
ENSMUSG00000021367.8	Edn1	endothelin 1 [Source:MGI Symbol;Acc:MGI:95283]	1678.98	-0.377004	0.134875	-2.7952	0.00518674	0.175884	1433.81	2014	2368.32	1251.68	1306.63	1699.42
ENSMUSG00000005251.15	Ripk4	receptor-interacting serine-threonine kinase 4 [Source:MGI Symbol;Acc:MGI:1919638]	16.995	-0.408428	0.146069	-2.79613	0.00517191	0.175884	46.4564	16.1767	22.0776	3.78722	5.06445	8.40778
ENSMUSG00000113328.1	Gm47260	predicted gene, 47260 [Source:MGI Symbol;Acc:MGI:6096093]	440.153	0.438914	0.157066	2.79446	0.00519861	0.176	278.738	496.087	281.991	533.998	498.342	551.76
ENSMUSG00000041515.10	Irf8	interferon regulatory factor 8 [Source:MGI Symbol;Acc:MGI:96395]	1709.98	0.331532	0.118667	2.7938	0.00520927	0.176064	1540.45	1752.48	1170.11	1829.23	2063.26	1904.36
ENSMUSG00000073207.1	Ccdc160	coiled-coil domain containing 160 [Source:MGI Symbol;Acc:MGI:3588225]	55.7339	-0.508909	0.182158	-2.79377	0.00520971	0.176064	79.187	65.6057	83.2926	30.2978	46.593	29.4272
ENSMUSG00000103170.1	Gm37170	predicted gene, 37170 [Source:MGI Symbol;Acc:MGI:5610398]	38.6096	0.499443	0.178898	2.79178	0.00524193	0.176841	25.3398	22.4677	20.0705	51.1275	50.6445	62.0074
ENSMUSG00000029622.16	Arpc1b	actin related protein 2/3 complex, subunit 1B [Source:MGI Symbol;Acc:MGI:1343142]	5290.96	-0.237774	0.0851667	-2.79187	0.00524052	0.176841	5254.85	5695.11	6307.16	4768.11	4777.8	4942.72
ENSMUSG00000034837.12	Gnat1	guanine nucleotide binding protein, alpha transducing 1 [Source:MGI Symbol;Acc:MGI:95778]	103.864	0.500847	0.179471	2.79069	0.00525961	0.177282	69.6846	96.1617	56.1974	122.138	126.611	152.391
ENSMUSG00000025492.6	Ifitm3	interferon induced transmembrane protein 3 [Source:MGI Symbol;Acc:MGI:1913391]	7482.49	-0.22863	0.0819601	-2.78953	0.00527848	0.177761	8362.15	7404.45	8556.06	6711.9	7179.37	6681.03
ENSMUSG00000040537.17	Adam22	a disintegrin and metallopeptidase domain 22 [Source:MGI Symbol;Acc:MGI:1340046]	42.9142	-0.449099	0.161012	-2.78923	0.00528337	0.17777	101.359	41.3406	57.201	9.46805	6.07734	42.0389
ENSMUSG00000047861.2	Foxi1	forkhead box I1 [Source:MGI Symbol;Acc:MGI:1096329]	17.9906	-0.428501	0.153649	-2.78883	0.00528989	0.177833	34.8423	19.7716	32.1128	5.68083	6.07734	9.45875
ENSMUSG00000034220.7	Gpc1	glypican 1 [Source:MGI Symbol;Acc:MGI:1194891]	35.5701	-0.460644	0.16531	-2.78654	0.00532732	0.178813	88.6894	28.7586	45.1587	12.3085	10.1289	28.3763
ENSMUSG00000022217.14	Emc9	ER membrane protein complex subunit 9 [Source:MGI Symbol;Acc:MGI:1934682]	202.95	0.43892	0.157518	2.78648	0.00532837	0.178813	169.988	168.957	148.522	269.839	221.823	238.571
ENSMUSG00000000001.4	Gnai3	guanine nucleotide binding protein (G protein), alpha inhibiting 3 [Source:MGI Symbol;Acc:MGI:95773]	4246.9	-0.227873	0.0818742	-2.78321	0.00538241	0.180301	4951.83	4356.94	4492.78	3829.82	3904.69	3945.35
ENSMUSG00000031538.6	Plat	plasminogen activator, tissue [Source:MGI Symbol;Acc:MGI:97610]	28428.4	-0.48943	0.175833	-2.78349	0.00537778	0.180301	29343.5	40687.2	37556.9	18025.3	16959.8	27997.9
ENSMUSG00000020566.19	Atp6v1c2	ATPase, H+ transporting, lysosomal V1 subunit C2 [Source:MGI Symbol;Acc:MGI:1916025]	14.0085	-0.383573	0.137844	-2.78266	0.00539152	0.180301	31.6748	21.569	19.067	7.57444	1.01289	3.15292
ENSMUSG00000056999.15	Ide	insulin degrading enzyme [Source:MGI Symbol;Acc:MGI:96412]	525.689	-0.345399	0.124115	-2.78288	0.00538781	0.180301	542.695	637.184	613.154	441.211	439.594	480.294
ENSMUSG00000107676.1	Gm44178	predicted gene, 44178 [Source:MGI Symbol;Acc:MGI:5690570]	45.8881	0.500777	0.179999	2.7821	0.00540077	0.180449	24.284	34.1509	24.0846	65.3295	47.6058	79.8739
ENSMUSG00000036054.15	Sugp2	SURP and G patch domain containing 2 [Source:MGI Symbol;Acc:MGI:2678085]	2015.64	0.300964	0.108189	2.78183	0.00540538	0.180449	1587.96	2061.64	1700.98	2491.04	2180.75	2071.47
ENSMUSG00000104316.1	Gm37909	predicted gene, 37909 [Source:MGI Symbol;Acc:MGI:5611137]	167.67	0.476624	0.171383	2.78104	0.0054185	0.180451	96.0802	161.767	123.434	225.339	222.836	176.563
ENSMUSG00000014867.9	Surf4	surfeit gene 4 [Source:MGI Symbol;Acc:MGI:98445]	2385.07	-0.248479	0.0893585	-2.7807	0.00542426	0.180451	2636.4	2512.79	2663.36	2295.05	2209.11	1993.69
ENSMUSG00000040841.5	Six5	sine oculis-related homeobox 5 [Source:MGI Symbol;Acc:MGI:106220]	717.785	0.340716	0.122503	2.7813	0.0054142	0.180451	554.309	718.067	590.073	877.688	794.106	772.465
ENSMUSG00000105167.1	Snord43	small nucleolar RNA, C/D box 43 [Source:MGI Symbol;Acc:MGI:3819534]	113.238	0.49209	0.176956	2.78086	0.00542153	0.180451	62.2938	98.8578	87.3067	147.702	152.946	130.321
ENSMUSG00000050860.6	Phospho1	phosphatase, orphan 1 [Source:MGI Symbol;Acc:MGI:2447348]	332.224	-0.410175	0.147589	-2.77916	0.0054499	0.181147	369.539	372.065	431.516	236.701	329.189	254.335
ENSMUSG00000028709.3	Mob3c	MOB kinase activator 3C [Source:MGI Symbol;Acc:MGI:2140623]	739.643	0.344997	0.124158	2.7787	0.00545773	0.181151	581.76	755.813	576.024	783.008	872.098	869.154
ENSMUSG00000028964.14	Park7	Parkinson disease (autosomal recessive, early onset) 7 [Source:MGI Symbol;Acc:MGI:2135637]	1807.93	-0.247411	0.0890417	-2.77859	0.00545949	0.181151	1955.39	1893.58	2070.27	1629.45	1652.02	1646.87
ENSMUSG00000028893.8	Sesn2	sestrin 2 [Source:MGI Symbol;Acc:MGI:2651874]	487.266	0.374626	0.134902	2.77703	0.00548576	0.181708	406.493	412.507	417.467	462.988	649.263	574.882
ENSMUSG00000024965.9	Fermt3	fermitin family member 3 [Source:MGI Symbol;Acc:MGI:2147790]	486.115	-0.424483	0.152854	-2.77706	0.00548538	0.181708	482.513	664.145	585.056	332.328	327.164	525.486
ENSMUSG00000030270.11	Cpne9	copine family member IX [Source:MGI Symbol;Acc:MGI:2443052]	46.0983	0.488829	0.176059	2.7765	0.00549473	0.181756	36.9539	30.5561	10.0353	58.7019	68.8765	71.4661
ENSMUSG00000046532.8	Ar	androgen receptor [Source:MGI Symbol;Acc:MGI:88064]	3947.34	-0.26797	0.0965176	-2.77639	0.00549668	0.181756	4031.15	4214.94	4781.8	3475.72	3964.45	3215.98
ENSMUSG00000088491.1	Mir1953	microRNA 1953 [Source:MGI Symbol;Acc:MGI:3837034]	42.4645	0.496949	0.179088	2.77488	0.00552217	0.181946	27.4515	29.6574	18.0635	52.0743	73.941	53.5996
ENSMUSG00000027514.14	Zbp1	Z-DNA binding protein 1 [Source:MGI Symbol;Acc:MGI:1927449]	1328.81	0.317129	0.114295	2.77465	0.00552617	0.181946	1117.06	1258.19	1120.94	1452.4	1744.2	1280.08
ENSMUSG00000049504.12	Proser1	proline and serine rich 1 [Source:MGI Symbol;Acc:MGI:1919933]	1973.33	0.26713	0.0962746	2.77467	0.00552583	0.181946	1668.21	1915.15	1745.13	2080.13	2363.07	2068.31
ENSMUSG00000066735.8	Vkorc1l1	vitamin K epoxide reductase complex, subunit 1-like 1 [Source:MGI Symbol;Acc:MGI:1916818]	1504.66	-0.259624	0.0935649	-2.7748	0.00552352	0.181946	1713.61	1634.75	1601.63	1354.88	1424.12	1299
ENSMUSG00000048612.16	Myof	myoferlin [Source:MGI Symbol;Acc:MGI:1919192]	418.328	-0.423704	0.152704	-2.77468	0.00552564	0.181946	484.624	449.354	555.953	240.488	370.718	408.828
ENSMUSG00000041624.10	Gucy1a2	guanylate cyclase 1, soluble, alpha 2 [Source:MGI Symbol;Acc:MGI:2660877]	48.9501	-0.489042	0.176274	-2.77433	0.0055316	0.181968	82.3545	68.3018	60.2115	13.2553	22.2836	47.2938
ENSMUSG00000000308.14	Ckmt1	creatine kinase, mitochondrial 1, ubiquitous [Source:MGI Symbol;Acc:MGI:99441]	74.6176	-0.485228	0.174991	-2.77287	0.00555648	0.182097	157.318	50.3276	116.409	35.9786	16.2062	71.4661
ENSMUSG00000029209.15	Gnpda2	glucosamine-6-phosphate deaminase 2 [Source:MGI Symbol;Acc:MGI:1915230]	885.624	-0.315817	0.113913	-2.77243	0.00556397	0.182097	921.737	1005.65	1053.7	684.54	833.609	814.504
ENSMUSG00000031812.16	Map1lc3b	microtubule-associated protein 1 light chain 3 beta [Source:MGI Symbol;Acc:MGI:1914693]	5277.96	0.251635	0.0907579	2.77259	0.00556115	0.182097	4208.52	5274.52	4875.13	5764.15	5996.31	5549.14
ENSMUSG00000035773.6	Kiss1r	KISS1 receptor [Source:MGI Symbol;Acc:MGI:2148793]	62.2023	0.505409	0.182273	2.77282	0.00555729	0.182097	36.9539	36.847	46.1622	87.106	109.392	56.7525
ENSMUSG00000032673.5	Prorsd1	prolyl-tRNA synthetase domain containing 1 [Source:MGI Symbol;Acc:MGI:1915189]	126.336	-0.479385	0.172925	-2.77222	0.00556756	0.182097	147.816	140.198	184.649	99.4145	86.0957	99.8424
ENSMUSG00000075029.7	4930558J22Rik	RIKEN cDNA 4930558J22 gene [Source:MGI Symbol;Acc:MGI:3590517]	49.8959	0.489437	0.176555	2.77215	0.00556878	0.182097	15.8374	48.5302	20.0705	70.0636	88.1214	56.7525
ENSMUSG00000023013.5	Aqp2	aquaporin 2 [Source:MGI Symbol;Acc:MGI:1096865]	117.264	-0.369624	0.133261	-2.77369	0.00554246	0.182097	405.437	114.136	94.3314	31.2446	11.1418	47.2938
ENSMUSG00000027452.11	Acss1	acyl-CoA synthetase short-chain family member 1 [Source:MGI Symbol;Acc:MGI:1915988]	1247.02	-0.337987	0.121939	-2.77176	0.00557543	0.182139	1435.92	1683.28	1120.94	1124.8	1075.69	1041.51
ENSMUSG00000021577.14	Sdha	succinate dehydrogenase complex, subunit A, flavoprotein (Fp) [Source:MGI Symbol;Acc:MGI:1914195]	8471.71	-0.219658	0.0792555	-2.77152	0.00557955	0.182139	9186.75	8517.05	9743.23	7750.54	7532.86	8099.85
ENSMUSG00000006362.16	Cbfa2t3	CBFA2/RUNX1 translocation partner 3 [Source:MGI Symbol;Acc:MGI:1338013]	15219.1	-0.231518	0.0835975	-2.76944	0.0056153	0.18315	17627	16530.8	15370	15218	13185.8	13383.1
ENSMUSG00000040852.6	Plekhh2	pleckstrin homology domain containing, family H (with MyTH4 domain) member 2 [Source:MGI Symbol;Acc:MGI:2146813]	226.645	-0.482221	0.174174	-2.76861	0.00562956	0.183459	260.789	328.927	261.92	253.744	135.727	118.76
ENSMUSG00000106184.1	Gm43463	predicted gene 43463 [Source:MGI Symbol;Acc:MGI:5663600]	104.322	0.492205	0.177852	2.76749	0.00564897	0.183514	89.7453	70.9979	67.2362	132.553	152.946	112.454
ENSMUSG00000104347.1	Gm37689	predicted gene, 37689 [Source:MGI Symbol;Acc:MGI:5610917]	87.8675	0.498996	0.180312	2.76741	0.00565041	0.183514	57.0146	66.5044	63.2221	139.18	97.2375	104.046
ENSMUSG00000115810.1	Gm49066	predicted gene, 49066 [Source:MGI Symbol;Acc:MGI:6118447]	196.06	0.472351	0.170661	2.76778	0.00564397	0.183514	100.303	183.336	164.578	268.892	252.21	207.042
ENSMUSG00000024357.10	Sil1	endoplasmic reticulum chaperone SIL1 homolog (S. cerevisiae) [Source:MGI Symbol;Acc:MGI:1932040]	715.114	-0.327044	0.11815	-2.76804	0.00563941	0.183514	770.753	736.042	913.208	624.891	604.696	641.093
ENSMUSG00000033998.9	Kcnk1	potassium channel, subfamily K, member 1 [Source:MGI Symbol;Acc:MGI:109322]	40.4644	-0.456916	0.165142	-2.76681	0.00566072	0.183693	91.8569	64.707	28.0987	23.6701	6.07734	28.3763
ENSMUSG00000097527.2	1700112J16Rik	RIKEN cDNA 1700112J16 gene [Source:MGI Symbol;Acc:MGI:1923878]	23.6575	0.447166	0.161668	2.76595	0.00567578	0.183745	12.6699	13.4806	6.02115	26.5105	49.6316	33.6311
ENSMUSG00000061313.8	Ddhd2	DDHD domain containing 2 [Source:MGI Symbol;Acc:MGI:1919358]	1711.39	0.285365	0.103154	2.76638	0.00566816	0.183745	1340.9	1620.37	1617.68	1777.15	2055.15	1857.07
ENSMUSG00000045287.6	Rtn4rl1	reticulon 4 receptor-like 1 [Source:MGI Symbol;Acc:MGI:2661375]	59.152	-0.497909	0.180017	-2.76589	0.00567671	0.183745	81.2986	79.0863	87.3067	17.0425	33.4254	56.7525
ENSMUSG00000006818.5	Sod2	superoxide dismutase 2, mitochondrial [Source:MGI Symbol;Acc:MGI:98352]	1608.25	-0.248901	0.0900448	-2.76419	0.00570647	0.184552	1790.68	1740.8	1737.1	1435.36	1434.25	1511.3
ENSMUSG00000044646.15	Zbtb7c	zinc finger and BTB domain containing 7C [Source:MGI Symbol;Acc:MGI:2443302]	375.329	-0.385394	0.139447	-2.76373	0.00571448	0.184656	429.721	477.214	400.407	358.839	296.777	289.017
ENSMUSG00000049354.8	Dcaf7	DDB1 and CUL4 associated factor 7 [Source:MGI Symbol;Acc:MGI:1919083]	5281.21	-0.223356	0.0808443	-2.76279	0.00573093	0.185031	5922.13	5446.17	5766.26	4679.11	5179.92	4693.64
ENSMUSG00000025272.16	Tro	trophinin [Source:MGI Symbol;Acc:MGI:1928994]	329.048	-0.396287	0.143531	-2.76099	0.00576272	0.185901	366.372	406.216	380.336	278.361	232.965	310.037
ENSMUSG00000041248.9	Kcnj1	potassium inwardly-rectifying channel, subfamily J, member 1 [Source:MGI Symbol;Acc:MGI:1927248]	451.36	-0.470909	0.170658	-2.75938	0.00579111	0.18666	1006.2	576.072	419.474	252.797	122.56	331.056
ENSMUSG00000036169.6	Sostdc1	sclerostin domain containing 1 [Source:MGI Symbol;Acc:MGI:1913292]	120.324	-0.501915	0.181948	-2.75856	0.0058057	0.186766	235.449	104.25	134.472	96.5741	59.7605	91.4346
ENSMUSG00000022622.5	Acr	acrosin prepropeptide [Source:MGI Symbol;Acc:MGI:87884]	192.32	0.488529	0.17708	2.75881	0.00580121	0.186766	107.694	124.022	191.673	316.233	162.062	252.233
ENSMUSG00000086324.8	Gm15564	predicted gene 15564 [Source:MGI Symbol;Acc:MGI:3783013]	377.167	-0.476507	0.172749	-2.75837	0.00580902	0.186766	438.168	271.41	699.457	340.85	245.119	267.998
ENSMUSG00000028794.13	A3galt2	alpha 1,3-galactosyltransferase 2 (isoglobotriaosylceramide synthase) [Source:MGI Symbol;Acc:MGI:2685279]	217.416	0.458284	0.166172	2.7579	0.00581744	0.18688	150.983	204.007	152.536	260.371	207.643	328.954
ENSMUSG00000115469.1	Gm49227	predicted gene, 49227 [Source:MGI Symbol;Acc:MGI:6118687]	347.491	-0.406088	0.147292	-2.75702	0.00583303	0.187224	372.707	389.14	463.629	333.275	288.674	237.52
ENSMUSG00000000278.10	Scpep1	serine carboxypeptidase 1 [Source:MGI Symbol;Acc:MGI:1921867]	1364.86	-0.287765	0.104436	-2.75543	0.00586148	0.187979	1600.63	1407.38	1533.39	1083.14	1251.93	1312.66
ENSMUSG00000028134.11	Ptbp2	polypyrimidine tract binding protein 2 [Source:MGI Symbol;Acc:MGI:1860489]	1725.71	0.300142	0.109044	2.75249	0.00591432	0.188569	1347.23	1722.82	1511.31	2139.78	1736.09	1897.01
ENSMUSG00000111539.1	Gm48372	predicted gene, 48372 [Source:MGI Symbol;Acc:MGI:6097846]	291.851	0.413251	0.150129	2.75265	0.0059115	0.188569	256.566	257.03	203.716	360.733	295.764	377.299
ENSMUSG00000087291.1	Gm11946	predicted gene 11946 [Source:MGI Symbol;Acc:MGI:3650071]	345.84	0.418588	0.152025	2.75341	0.00589772	0.188569	203.774	324.433	317.114	416.594	400.092	413.032
ENSMUSG00000018217.12	Pmp22	peripheral myelin protein 22 [Source:MGI Symbol;Acc:MGI:97631]	4453.03	-0.222537	0.0808109	-2.7538	0.0058907	0.188569	5155.6	4729.9	4558.01	4028.65	4106.26	4139.78
ENSMUSG00000050919.9	Zfp366	zinc finger protein 366 [Source:MGI Symbol;Acc:MGI:2178429]	16823.2	-0.246984	0.0897227	-2.75275	0.0059097	0.188569	16537.4	20208.3	18327.4	13818.6	15766.6	16280.6
ENSMUSG00000116226.1	Gm49502	predicted gene, 49502 [Source:MGI Symbol;Acc:MGI:6155188]	169.026	0.45386	0.164871	2.75282	0.00590852	0.188569	117.197	138.401	141.497	232.914	181.307	202.838
ENSMUSG00000022840.9	Adcy5	adenylate cyclase 5 [Source:MGI Symbol;Acc:MGI:99673]	44.6674	-0.497481	0.180678	-2.75341	0.00589776	0.188569	73.9079	54.8212	57.201	29.351	23.2965	29.4272
ENSMUSG00000008140.18	Emc10	ER membrane protein complex subunit 10 [Source:MGI Symbol;Acc:MGI:1916933]	1619.56	-0.317273	0.115288	-2.752	0.00592318	0.188665	2007.13	1553.87	1897.67	1489.32	1563.9	1205.46
ENSMUSG00000108353.1	Gm45205	predicted gene 45205 [Source:MGI Symbol;Acc:MGI:5753781]	186.008	0.493928	0.179494	2.75178	0.00592718	0.188665	96.0802	202.209	101.356	191.255	204.604	320.547
ENSMUSG00000010047.12	Hyal2	hyaluronoglucosaminidase 2 [Source:MGI Symbol;Acc:MGI:1196334]	3778.07	-0.241011	0.0876097	-2.75096	0.00594211	0.188671	4390.13	3870.73	4080.34	3484.24	3658.56	3184.45
ENSMUSG00000022391.16	Rangap1	RAN GTPase activating protein 1 [Source:MGI Symbol;Acc:MGI:103071]	1842.58	-0.273339	0.0993536	-2.75117	0.00593826	0.188671	1868.81	2193.74	2032.14	1626.61	1803.96	1530.22
ENSMUSG00000117634.1	AC090479.2	novel transcript, antisense to Rbbp8	254.088	0.430577	0.156495	2.75138	0.0059344	0.188671	195.328	203.108	215.758	360.733	308.932	240.673
ENSMUSG00000107017.1	Gm43196	predicted gene 43196 [Source:MGI Symbol;Acc:MGI:5663333]	245.693	0.423557	0.153999	2.75039	0.0059525	0.188688	193.216	214.791	189.666	298.243	246.132	332.107
ENSMUSG00000034863.9	Ano8	anoctamin 8 [Source:MGI Symbol;Acc:MGI:2687327]	1098.16	0.346362	0.125926	2.75052	0.00595009	0.188688	808.763	1120.69	908.191	1178.77	1460.59	1111.93
ENSMUSG00000086308.1	G630016G05Rik	RIKEN cDNA G630016G05 gene [Source:MGI Symbol;Acc:MGI:3603178]	330.001	0.381644	0.138787	2.74985	0.00596219	0.188777	269.236	299.27	263.927	405.232	381.86	360.484
ENSMUSG00000052305.6	Hbb-bs	hemoglobin, beta adult s chain [Source:MGI Symbol;Acc:MGI:5474852]	114.64	-0.498811	0.181406	-2.74969	0.00596516	0.188777	143.592	174.349	154.543	79.5316	21.2707	114.556
ENSMUSG00000102719.1	Gm37760	predicted gene, 37760 [Source:MGI Symbol;Acc:MGI:5610988]	430.509	0.395872	0.144031	2.74851	0.00598667	0.188933	326.25	369.369	378.329	565.242	388.95	554.913
ENSMUSG00000042918.17	Mamstr	MEF2 activating motif and SAP domain containing transcriptional regulator [Source:MGI Symbol;Acc:MGI:1921740]	1185.99	0.335529	0.122066	2.74874	0.00598252	0.188933	862.61	1234.82	987.469	1358.66	1209.39	1462.95
ENSMUSG00000043243.15	Fam129c	family with sequence similarity 129, member C [Source:MGI Symbol;Acc:MGI:3686743]	57.3013	0.499862	0.181887	2.74819	0.00599244	0.188933	26.3957	49.4289	33.1163	78.5848	92.173	64.1093
ENSMUSG00000115276.1	9930017N22Rik	RIKEN cDNA 9930017N22 gene [Source:MGI Symbol;Acc:MGI:2443961]	470.503	0.360659	0.131254	2.7478	0.00599968	0.188933	387.488	425.987	391.375	616.37	497.329	504.467
ENSMUSG00000016758.4	Bik	BCL2-interacting killer [Source:MGI Symbol;Acc:MGI:1206591]	736.718	0.322054	0.117202	2.74784	0.00599888	0.188933	657.78	596.742	678.383	839.816	903.498	744.088
ENSMUSG00000038965.17	Ube2l3	ubiquitin-conjugating enzyme E2L 3 [Source:MGI Symbol;Acc:MGI:109240]	1151.29	-0.28205	0.102631	-2.7482	0.00599234	0.188933	1274.38	1188.99	1358.77	998.879	992.633	1094.06
ENSMUSG00000068417.8	Pnp2	purine-nucleoside phosphorylase 2 [Source:MGI Symbol;Acc:MGI:3712328]	104.692	0.496784	0.180824	2.74734	0.0060081	0.189043	54.903	98.8578	67.2362	130.659	109.392	167.105
ENSMUSG00000034908.16	Sidt2	SID1 transmembrane family, member 2 [Source:MGI Symbol;Acc:MGI:2446134]	2763.76	0.265011	0.096506	2.74606	0.00603165	0.189628	2393.56	2741.96	2334.2	3175.58	3205.8	2731.48
ENSMUSG00000032437.10	Stt3b	STT3, subunit of the oligosaccharyltransferase complex, homolog B (S. cerevisiae) [Source:MGI Symbol;Acc:MGI:1915542]	3954.45	-0.254169	0.0925734	-2.7456	0.00604011	0.189739	4101.89	4568.13	4311.15	3171.8	3650.46	3923.28
ENSMUSG00000021248.9	Tmed10	transmembrane p24 trafficking protein 10 [Source:MGI Symbol;Acc:MGI:1915831]	2993.48	-0.235485	0.0857841	-2.74509	0.00604935	0.189873	3257.22	3079.87	3420.02	2578.15	2829	2796.64
ENSMUSG00000020719.14	Ddx5	DEAD (Asp-Glu-Ala-Asp) box polypeptide 5 [Source:MGI Symbol;Acc:MGI:105037]	71181.9	0.235959	0.0859829	2.74425	0.00606486	0.190204	57483.4	73231.2	64319	78588.6	76320.3	77148.7
ENSMUSG00000009246.14	Trpm5	transient receptor potential cation channel, subfamily M, member 5 [Source:MGI Symbol;Acc:MGI:1861718]	34.4002	0.468337	0.1707	2.74363	0.00607647	0.190412	30.619	14.3793	9.03173	51.1275	46.593	54.6506
ENSMUSG00000029439.14	Sfswap	splicing factor SWAP [Source:MGI Symbol;Acc:MGI:101760]	6474.38	0.249939	0.091141	2.74233	0.00610043	0.191007	5300.25	6547.98	5776.29	7632.19	6836	6753.55
ENSMUSG00000038244.14	Mical2	microtubule associated monooxygenase, calponin and LIM domain containing 2 [Source:MGI Symbol;Acc:MGI:2444947]	371.273	-0.441212	0.160946	-2.74137	0.00611832	0.191411	459.284	504.175	378.329	305.818	198.526	381.503
ENSMUSG00000026276.20	Sept2	septin 2 [Source:MGI Symbol;Acc:MGI:97298]	594.391	0.359014	0.131025	2.74003	0.00614327	0.192035	473.01	601.235	448.576	739.455	619.889	684.183
ENSMUSG00000074457.10	S100a16	S100 calcium binding protein A16 [Source:MGI Symbol;Acc:MGI:1915110]	2373.92	-0.278766	0.101761	-2.73942	0.00615486	0.19224	2465.36	2403.14	3002.55	2017.64	2302.3	2052.55
ENSMUSG00000030894.5	Tpp1	tripeptidyl peptidase I [Source:MGI Symbol;Acc:MGI:1336194]	3316.93	-0.226603	0.0827522	-2.73833	0.00617522	0.192719	3462.05	3478.9	3834.47	3074.28	2980.94	3070.94
ENSMUSG00000108486.1	Gm44836	predicted gene 44836 [Source:MGI Symbol;Acc:MGI:5753412]	84.3049	0.499783	0.182541	2.73792	0.00618296	0.192804	54.903	77.2889	36.1269	148.648	92.173	96.6895
ENSMUSG00000074213.3	Gm10642	predicted gene 10642 [Source:MGI Symbol;Acc:MGI:3704338]	39.6128	0.491603	0.17967	2.73615	0.00621627	0.193579	23.2282	24.2651	24.0846	58.7019	50.6445	56.7525
ENSMUSG00000037965.14	Zc3h7a	zinc finger CCCH type containing 7 A [Source:MGI Symbol;Acc:MGI:2445044]	7197.39	0.302136	0.110427	2.73606	0.00621793	0.193579	5318.2	7777.42	5989.04	8612.14	7227.98	8259.59
ENSMUSG00000030020.13	Prickle2	prickle planar cell polarity protein 2 [Source:MGI Symbol;Acc:MGI:1925144]	9174.55	-0.262915	0.0961137	-2.73546	0.00622935	0.193777	9288.11	10955.2	9981.07	7609.47	7671.63	9541.78
ENSMUSG00000035885.5	Cox8a	cytochrome c oxidase subunit 8A [Source:MGI Symbol;Acc:MGI:105959]	1276.1	-0.284807	0.104128	-2.73518	0.00623471	0.193787	1439.09	1253.7	1549.44	1123.86	1161.79	1128.74
ENSMUSG00000110030.1	Gm45546	predicted gene 45546 [Source:MGI Symbol;Acc:MGI:5791382]	209.811	0.490521	0.17937	2.73468	0.00624409	0.193921	69.6846	209.399	173.61	241.435	297.79	266.947
ENSMUSG00000102380.1	Gm38140	predicted gene, 38140 [Source:MGI Symbol;Acc:MGI:5611368]	341.378	0.447792	0.163824	2.73337	0.00626903	0.194254	177.379	341.509	287.008	335.169	441.62	465.581
ENSMUSG00000026822.14	Lcn2	lipocalin 2 [Source:MGI Symbol;Acc:MGI:96757]	18.1436	-0.360019	0.131712	-2.73337	0.00626893	0.194254	67.5729	10.7845	17.0599	0.946805	3.03867	9.45875
ENSMUSG00000074909.5	Ranbp6	RAN binding protein 6 [Source:MGI Symbol;Acc:MGI:2683212]	940.368	-0.27942	0.102227	-2.73332	0.00627002	0.194254	1046.32	1028.12	1044.67	872.954	835.635	814.504
ENSMUSG00000100876.1	2810454H06Rik	RIKEN cDNA 2810454H06 gene [Source:MGI Symbol;Acc:MGI:1920063]	505.348	0.388192	0.142037	2.73303	0.00627542	0.194264	366.372	539.225	361.269	597.434	610.773	557.015
ENSMUSG00000040128.9	Pnrc1	proline-rich nuclear receptor coactivator 1 [Source:MGI Symbol;Acc:MGI:1917838]	8927.47	0.238359	0.0872314	2.73248	0.00628587	0.194431	8632.44	7899.64	7901.76	10013.4	10499.6	8617.97
ENSMUSG00000020840.10	Blmh	bleomycin hydrolase [Source:MGI Symbol;Acc:MGI:1345186]	2613.93	-0.255179	0.0934384	-2.73099	0.00631451	0.195159	2952.09	2679.05	2955.38	2403.94	2557.55	2135.58
ENSMUSG00000030963.6	Umod	uromodulin [Source:MGI Symbol;Acc:MGI:102674]	2340.84	-0.49119	0.179918	-2.73007	0.00633201	0.195542	4495.71	2382.47	2899.19	1810.29	776.887	1680.51
ENSMUSG00000026074.15	Map4k4	mitogen-activated protein kinase kinase kinase kinase 4 [Source:MGI Symbol;Acc:MGI:1349394]	20047.8	0.197148	0.0722227	2.72973	0.00633865	0.19559	18353.4	19689.8	17822.6	21853.2	21374	21193.9
ENSMUSG00000061111.8	Mcrip1	MAPK regulated corepressor interacting protein 1 [Source:MGI Symbol;Acc:MGI:2384752]	1087.16	-0.334668	0.122622	-2.72928	0.0063473	0.195699	1230.04	1019.13	1445.08	940.177	1036.19	852.339
ENSMUSG00000117628.1	AC154492.2	Novel transcript, sense intronic to Rhoq	251.003	0.424668	0.155618	2.72892	0.00635427	0.195756	185.826	237.259	185.652	275.52	346.409	275.355
ENSMUSG00000043029.2	Trpv3	transient receptor potential cation channel, subfamily V, member 3 [Source:MGI Symbol;Acc:MGI:2181407]	299.313	0.430899	0.157927	2.72846	0.00636304	0.195869	277.682	244.448	199.702	370.201	427.44	276.406
ENSMUSG00000013698.12	Pea15a	phosphoprotein enriched in astrocytes 15A [Source:MGI Symbol;Acc:MGI:104799]	9807.41	-0.226891	0.0831911	-2.72735	0.00638448	0.196279	11259.3	9671.89	10934.4	8702.08	9579.92	8696.8
ENSMUSG00000041124.11	Msantd4	Myb/SANT-like DNA-binding domain containing 4 with coiled-coils [Source:MGI Symbol;Acc:MGI:1925350]	2275.76	-0.248408	0.091095	-2.72691	0.00639297	0.196279	2362.94	2460.66	2631.24	1931.48	2202.02	2066.21
ENSMUSG00000020571.13	Pdia6	protein disulfide isomerase associated 6 [Source:MGI Symbol;Acc:MGI:1919103]	4613.65	-0.227972	0.0835912	-2.72722	0.00638704	0.196279	5137.65	4828.76	5030.67	4409.27	4411.14	3864.43
ENSMUSG00000041736.7	Tspo	translocator protein [Source:MGI Symbol;Acc:MGI:88222]	808.753	-0.343766	0.126073	-2.72671	0.00639683	0.196279	901.676	799.85	1058.72	710.104	778.913	603.258
ENSMUSG00000040896.16	Kcnd3	potassium voltage-gated channel, Shal-related family, member 3 [Source:MGI Symbol;Acc:MGI:1928743]	59.7662	-0.495648	0.181885	-2.72506	0.00642895	0.196792	87.6336	102.453	54.1904	47.3402	35.4512	31.5292
ENSMUSG00000019822.12	Smpd2	sphingomyelin phosphodiesterase 2, neutral [Source:MGI Symbol;Acc:MGI:1278330]	714.035	0.331158	0.121521	2.7251	0.00642828	0.196792	525.802	698.296	637.239	827.507	782.964	812.402
ENSMUSG00000020402.11	Vdac1	voltage-dependent anion channel 1 [Source:MGI Symbol;Acc:MGI:106919]	1971.62	-0.255809	0.0938708	-2.72512	0.00642775	0.196792	2151.77	2015.8	2310.12	1675.84	1792.82	1883.34
ENSMUSG00000063659.11	Zbtb18	zinc finger and BTB domain containing 18 [Source:MGI Symbol;Acc:MGI:1353609]	989.721	0.279026	0.102429	2.72408	0.006448	0.197138	923.848	901.404	830.919	1102.08	1080.75	1099.32
ENSMUSG00000028618.11	Tmem59	transmembrane protein 59 [Source:MGI Symbol;Acc:MGI:1929278]	6800.01	-0.261722	0.0960816	-2.72395	0.00645056	0.197138	7904.97	6341.28	8148.63	5950.67	6583.79	5870.73
ENSMUSG00000061613.13	U2af1	U2 small nuclear ribonucleoprotein auxiliary factor (U2AF) 1 [Source:MGI Symbol;Acc:MGI:98884]	1245.94	0.309478	0.113652	2.72304	0.00646848	0.197528	1061.11	1230.33	998.508	1592.53	1302.58	1290.59
ENSMUSG00000074364.6	Ehd2	EH-domain containing 2 [Source:MGI Symbol;Acc:MGI:2154274]	9287.22	-0.252441	0.0927449	-2.72189	0.00649099	0.198046	10465.4	9940.6	10068.4	9130.98	8992.44	7125.59
ENSMUSG00000031461.4	Myom2	myomesin 2 [Source:MGI Symbol;Acc:MGI:1328358]	106.547	-0.496095	0.182278	-2.72165	0.00649577	0.198046	99.2477	145.591	186.656	44.4998	45.5801	117.709
ENSMUSG00000102844.1	Gm38034	predicted gene, 38034 [Source:MGI Symbol;Acc:MGI:5611262]	492.921	0.397513	0.146237	2.71828	0.00656231	0.199916	413.884	471.822	340.195	604.061	450.736	676.826
ENSMUSG00000106110.1	Gm43571	predicted gene 43571 [Source:MGI Symbol;Acc:MGI:5663708]	213.551	0.4219	0.155274	2.71713	0.00658512	0.200451	161.542	176.147	181.638	282.148	236.003	243.826
ENSMUSG00000038775.14	Vill	villin-like [Source:MGI Symbol;Acc:MGI:1201781]	155.15	-0.453119	0.166826	-2.71612	0.00660519	0.200903	179.49	199.513	188.663	121.191	103.315	138.728
ENSMUSG00000050821.14	Fam131a	family with sequence similarity 131, member A [Source:MGI Symbol;Acc:MGI:1925658]	431.962	0.385227	0.141869	2.71537	0.00662018	0.201039	347.367	402.621	335.178	511.274	585.451	409.879
ENSMUSG00000042271.13	Nxt2	nuclear transport factor 2-like export factor 2 [Source:MGI Symbol;Acc:MGI:2147914]	367.294	-0.392369	0.144486	-2.71563	0.00661503	0.201039	379.042	417	489.721	264.159	303.867	349.974
ENSMUSG00000109398.2	Gm3854	predicted gene 3854 [Source:MGI Symbol;Acc:MGI:3782026]	9.84199	-0.341208	0.125718	-2.71406	0.00664632	0.201673	14.7816	23.3664	15.0529	3.78722	1.01289	1.05097
ENSMUSG00000027313.3	Chac1	ChaC, cation transport regulator 1 [Source:MGI Symbol;Acc:MGI:1916315]	525.599	0.373365	0.13761	2.7132	0.00666361	0.202038	394.879	502.378	434.527	522.636	722.191	576.984
ENSMUSG00000046994.9	Mars2	methionine-tRNA synthetase 2 (mitochondrial) [Source:MGI Symbol;Acc:MGI:2444136]	764.307	0.306885	0.113142	2.71238	0.00668025	0.202243	668.338	706.384	646.271	933.549	833.609	797.688
ENSMUSG00000022234.15	Cct5	chaperonin containing Tcp1, subunit 5 (epsilon) [Source:MGI Symbol;Acc:MGI:107185]	3886.22	-0.220643	0.0813556	-2.71208	0.00668619	0.202243	4325.72	4285.94	3986	3621.53	3694.01	3404.1
ENSMUSG00000039529.9	Atp8b1	ATPase, class I, type 8B, member 1 [Source:MGI Symbol;Acc:MGI:1859665]	435.954	-0.368568	0.135889	-2.71227	0.00668232	0.202243	532.137	540.123	434.527	409.02	336.28	363.637
ENSMUSG00000086782.2	E130102H24Rik	RIKEN cDNA E130102H24 gene [Source:MGI Symbol;Acc:MGI:1925116]	431.817	0.393578	0.145139	2.71172	0.00669347	0.202303	297.743	434.076	345.213	564.296	516.574	433.001
ENSMUSG00000069170.14	Adgrv1	adhesion G protein-coupled receptor V1 [Source:MGI Symbol;Acc:MGI:1274784]	15.0602	-0.341861	0.126084	-2.71137	0.0067005	0.202356	54.903	8.08837	18.0635	0	4.05156	5.25486
ENSMUSG00000074224.3	4932431P20Rik	RIKEN cDNA 4932431P20 gene [Source:MGI Symbol;Acc:MGI:2149781]	14.6262	-0.307194	0.113343	-2.7103	0.00672223	0.202853	73.9079	1.79741	8.02821	0.946805	2.02578	1.05097
ENSMUSG00000047547.14	Cltb	clathrin, light polypeptide (Lcb) [Source:MGI Symbol;Acc:MGI:1921575]	4070.64	-0.221325	0.0816737	-2.70987	0.00673092	0.202955	4617.13	4108.89	4473.72	3781.54	3813.53	3629.01
ENSMUSG00000027499.12	Pkia	protein kinase inhibitor, alpha [Source:MGI Symbol;Acc:MGI:104747]	436.124	-0.383677	0.141777	-2.7062	0.00680579	0.205026	478.289	453.847	588.066	346.531	429.466	320.547
ENSMUSG00000075602.10	Ly6a	lymphocyte antigen 6 complex, locus A [Source:MGI Symbol;Acc:MGI:107527]	9674.44	-0.213206	0.0787908	-2.70598	0.00681031	0.205026	10519.2	9881.29	10873.2	8329.04	9102.84	9341.04
ENSMUSG00000043432.7	Leng9	leukocyte receptor cluster (LRC) member 9 [Source:MGI Symbol;Acc:MGI:2444509]	654.643	0.389927	0.144139	2.70522	0.00682596	0.205175	405.437	674.929	556.957	880.528	737.384	672.622
ENSMUSG00000055254.15	Ntrk2	neurotrophic tyrosine kinase, receptor, type 2 [Source:MGI Symbol;Acc:MGI:97384]	25.3333	-0.418924	0.154854	-2.70528	0.00682467	0.205175	57.0146	26.9612	36.1269	3.78722	7.09023	21.0194
ENSMUSG00000018585.9	Atox1	antioxidant 1 copper chaperone [Source:MGI Symbol;Acc:MGI:1333855]	931.199	-0.322576	0.119268	-2.70463	0.00683803	0.205327	1196.25	894.214	1057.72	836.029	859.944	743.038
ENSMUSG00000031145.15	Prickle3	prickle planar cell polarity protein 3 [Source:MGI Symbol;Acc:MGI:1859635]	1125.73	0.272595	0.100795	2.70445	0.00684174	0.205327	947.076	998.464	1084.81	1256.41	1231.67	1235.94
ENSMUSG00000082318.3	Gm14162	predicted gene 14162 [Source:MGI Symbol;Acc:MGI:3649237]	58.925	0.474401	0.175693	2.70018	0.0069302	0.207819	19.0049	61.1121	20.0705	59.6487	74.9539	118.76
ENSMUSG00000021719.9	Rgs7bp	regulator of G-protein signalling 7 binding protein [Source:MGI Symbol;Acc:MGI:106334]	134.536	-0.458105	0.16976	-2.69855	0.00696428	0.208678	159.43	152.78	183.645	107.936	96.2246	107.199
ENSMUSG00000032643.12	Fhl3	four and a half LIM domains 3 [Source:MGI Symbol;Acc:MGI:1341092]	343.417	0.417001	0.154626	2.69684	0.00700018	0.20959	330.474	246.246	261.92	432.69	478.084	311.088
ENSMUSG00000030660.9	Pik3c2a	phosphatidylinositol-4-phosphate 3-kinase catalytic subunit type 2 alpha [Source:MGI Symbol;Acc:MGI:1203729]	6887.35	-0.21891	0.081181	-2.69656	0.00700594	0.209598	7273.59	7362.21	7675.97	6075.65	6030.75	6905.94
ENSMUSG00000020123.6	Avpr1a	arginine vasopressin receptor 1A [Source:MGI Symbol;Acc:MGI:1859216]	14.2745	-0.334036	0.12389	-2.69622	0.00701314	0.20965	53.8471	12.5819	11.0388	0	6.07734	2.10195
ENSMUSG00000009894.15	Snap47	synaptosomal-associated protein, 47 [Source:MGI Symbol;Acc:MGI:1915076]	874.1	-0.321541	0.119271	-2.6959	0.00701993	0.209689	959.746	844.785	1149.04	752.71	762.706	775.618
ENSMUSG00000029076.14	Sdf4	stromal cell derived factor 4 [Source:MGI Symbol;Acc:MGI:108079]	9467.51	-0.216464	0.0803134	-2.69523	0.0070339	0.20978	10499.1	9497.54	10647.4	8655.69	9244.65	8260.64
ENSMUSG00000024401.14	Tnf	tumor necrosis factor [Source:MGI Symbol;Acc:MGI:104798]	67.025	0.492	0.182543	2.69526	0.00703345	0.20978	40.1214	42.2393	52.1833	63.4359	104.328	99.8424
ENSMUSG00000016386.15	Mpped2	metallophosphoesterase domain containing 2 [Source:MGI Symbol;Acc:MGI:1924265]	471.594	-0.377102	0.139979	-2.694	0.00706006	0.209907	554.309	494.289	590.073	414.7	459.852	316.343
ENSMUSG00000029027.9	Dffb	DNA fragmentation factor, beta subunit [Source:MGI Symbol;Acc:MGI:1196287]	441.178	0.363389	0.134859	2.69458	0.00704771	0.209907	316.748	424.19	384.35	520.743	517.587	483.447
ENSMUSG00000035954.10	Dock4	dedicator of cytokinesis 4 [Source:MGI Symbol;Acc:MGI:1918006]	14313.8	0.204101	0.0757545	2.69424	0.00705499	0.209907	13580	13520.2	12666.5	16343.7	15089	14683.1
ENSMUSG00000021338.17	Carmil1	capping protein regulator and myosin 1 linker 1 [Source:MGI Symbol;Acc:MGI:1915982]	613.818	-0.311367	0.115578	-2.69401	0.00705982	0.209907	692.622	690.207	681.394	528.317	517.587	572.78
ENSMUSG00000078931.4	Pdf	peptide deformylase (mitochondrial) [Source:MGI Symbol;Acc:MGI:1915273]	198.822	0.42631	0.158294	2.69315	0.00707811	0.210117	139.369	167.16	173.61	254.69	226.887	231.214
ENSMUSG00000052373.14	Mpp3	membrane protein, palmitoylated 3 (MAGUK p55 subfamily member 3) [Source:MGI Symbol;Acc:MGI:1328354]	483.437	0.367655	0.136511	2.69323	0.00707635	0.210117	368.483	492.492	368.294	583.232	577.347	510.773
ENSMUSG00000035125.10	Gcfc2	GC-rich sequence DNA binding factor 2 [Source:MGI Symbol;Acc:MGI:2141656]	820.215	0.323923	0.12029	2.69285	0.0070844	0.210141	786.591	638.981	722.538	1040.54	905.524	827.115
ENSMUSG00000029009.17	Mthfr	methylenetetrahydrofolate reductase [Source:MGI Symbol;Acc:MGI:106639]	1801.78	0.278102	0.103317	2.69173	0.00710822	0.210685	1535.17	1706.65	1594.6	2218.36	2020.72	1735.16
ENSMUSG00000027254.13	Map1a	microtubule-associated protein 1 A [Source:MGI Symbol;Acc:MGI:1306776]	310.389	-0.382433	0.142166	-2.69005	0.00714414	0.211586	356.869	340.61	384.35	284.988	238.029	257.488
ENSMUSG00000023236.7	Scg5	secretogranin V [Source:MGI Symbol;Acc:MGI:98289]	21.5737	-0.429121	0.159565	-2.68932	0.00715984	0.211887	41.1772	36.847	22.0776	7.57444	8.10312	13.6626
ENSMUSG00000034573.14	Ptpn13	protein tyrosine phosphatase, non-receptor type 13 [Source:MGI Symbol;Acc:MGI:103293]	235.065	-0.475215	0.176732	-2.6889	0.00716873	0.211986	372.707	252.537	261.92	177.999	98.2504	246.978
ENSMUSG00000025537.12	Phkg1	phosphorylase kinase gamma 1 [Source:MGI Symbol;Acc:MGI:97579]	108.294	0.483912	0.180042	2.68777	0.00719299	0.212376	63.3496	73.694	96.3385	106.042	131.676	178.665
ENSMUSG00000062825.15	Actg1	actin, gamma, cytoplasmic 1 [Source:MGI Symbol;Acc:MGI:87906]	6992.94	-0.243994	0.0907764	-2.68785	0.00719126	0.212376	8592.32	7183.37	7098.94	6499.81	6683.05	5900.16
ENSMUSG00000079242.2	C730034F03Rik	RIKEN cDNA C730034F03 gene [Source:MGI Symbol;Acc:MGI:2441921]	149.927	0.455319	0.169458	2.68691	0.00721167	0.212764	108.75	127.617	111.391	186.52	151.934	213.347
ENSMUSG00000022346.16	Myc	myelocytomatosis oncogene [Source:MGI Symbol;Acc:MGI:97250]	168.841	0.467986	0.174202	2.68645	0.00722162	0.212893	153.095	123.123	106.374	192.201	279.558	158.697
ENSMUSG00000097048.7	1600020E01Rik	RIKEN cDNA 1600020E01 gene [Source:MGI Symbol;Acc:MGI:1919262]	932.146	0.324728	0.120913	2.68563	0.00723943	0.213254	716.906	975.098	745.62	1097.35	1059.48	998.424
ENSMUSG00000067586.4	S1pr3	sphingosine-1-phosphate receptor 3 [Source:MGI Symbol;Acc:MGI:1339365]	110.858	-0.490168	0.182542	-2.68523	0.00724791	0.21334	174.211	127.617	140.494	63.4359	37.4769	121.913
ENSMUSG00000017723.11	Wfdc2	WAP four-disulfide core domain 2 [Source:MGI Symbol;Acc:MGI:1914951]	53.7136	-0.452893	0.16868	-2.68493	0.00725458	0.213373	138.313	31.4548	69.2433	32.1914	11.1418	39.937
ENSMUSG00000068479.5	Mfap1a	microfibrillar-associated protein 1A [Source:MGI Symbol;Acc:MGI:1914782]	880.286	-0.279749	0.104239	-2.68372	0.00728073	0.21365	1015.71	947.238	958.367	796.263	774.861	789.28
ENSMUSG00000032314.14	Etfa	electron transferring flavoprotein, alpha polypeptide [Source:MGI Symbol;Acc:MGI:106092]	768.622	-0.320147	0.119292	-2.68373	0.00728066	0.21365	901.676	754.914	939.3	653.295	630.018	732.528
ENSMUSG00000005124.10	Wisp1	WNT1 inducible signaling pathway protein 1 [Source:MGI Symbol;Acc:MGI:1197008]	431.139	0.389486	0.145125	2.68379	0.00727933	0.21365	386.433	303.763	388.364	468.668	609.76	429.848
ENSMUSG00000025935.10	Tram1	translocating chain-associating membrane protein 1 [Source:MGI Symbol;Acc:MGI:1919515]	3622.02	-0.230366	0.0858805	-2.6824	0.00730964	0.2139	4090.27	3646.96	4049.23	3287.31	3509.66	3148.71
ENSMUSG00000028044.6	Cks1b	CDC28 protein kinase 1b [Source:MGI Symbol;Acc:MGI:1889208]	62.0782	0.479395	0.178684	2.68293	0.00729812	0.2139	15.8374	50.3276	45.1587	59.6487	119.521	81.9758
ENSMUSG00000029394.11	Cdk2ap1	CDK2 (cyclin-dependent kinase 2)-associated protein 1 [Source:MGI Symbol;Acc:MGI:1202069]	321.741	0.39639	0.147779	2.68231	0.0073116	0.2139	223.835	267.815	308.082	420.381	366.666	343.668
ENSMUSG00000044393.15	Dsg2	desmoglein 2 [Source:MGI Symbol;Acc:MGI:1196466]	26.9339	-0.389425	0.145174	-2.68248	0.00730793	0.2139	102.415	15.278	15.0529	12.3085	7.09023	9.45875
ENSMUSG00000007033.4	Hspa1l	heat shock protein 1-like [Source:MGI Symbol;Acc:MGI:96231]	202.108	0.443115	0.165271	2.68114	0.00733713	0.214484	129.867	142.894	204.719	228.18	268.416	238.571
ENSMUSG00000035632.16	Cnot3	CCR4-NOT transcription complex, subunit 3 [Source:MGI Symbol;Acc:MGI:2385261]	3759.42	0.218694	0.0816208	2.67939	0.00737561	0.215444	3291.01	3542.71	3543.45	3951.02	4269.33	3959.01
ENSMUSG00000036964.14	Trim17	tripartite motif-containing 17 [Source:MGI Symbol;Acc:MGI:1861440]	67.5504	0.486335	0.181529	2.6791	0.00738209	0.215469	27.4515	70.0992	31.1093	103.202	83.057	90.3836
ENSMUSG00000030160.7	Tmem52b	transmembrane protein 52B [Source:MGI Symbol;Acc:MGI:2442838]	619.952	-0.447402	0.167056	-2.67816	0.00740287	0.215911	1368.35	743.231	661.323	233.861	185.359	527.588
ENSMUSG00000026688.5	Mgst3	microsomal glutathione S-transferase 3 [Source:MGI Symbol;Acc:MGI:1913697]	237.646	-0.425031	0.158783	-2.67681	0.00743271	0.21654	322.027	230.069	300.054	174.212	219.797	179.716
ENSMUSG00000023043.7	Krt18	keratin 18 [Source:MGI Symbol;Acc:MGI:96692]	25.9647	-0.450532	0.168318	-2.67667	0.00743573	0.21654	48.568	35.0496	32.1128	14.2021	11.1418	14.7136
ENSMUSG00000063568.11	Jazf1	JAZF zinc finger 1 [Source:MGI Symbol;Acc:MGI:2141450]	183.35	-0.43937	0.164319	-2.67388	0.00749785	0.218018	194.272	212.095	258.91	162.85	145.856	126.117
ENSMUSG00000018698.15	Lhx1	LIM homeobox protein 1 [Source:MGI Symbol;Acc:MGI:99783]	43.5248	-0.466342	0.174402	-2.67395	0.00749637	0.218018	61.2379	78.1876	48.1692	12.3085	20.2578	40.9879
ENSMUSG00000087938.1	Gm26049	predicted gene, 26049 [Source:MGI Symbol;Acc:MGI:5455826]	74.5915	0.485807	0.181732	2.67321	0.00751298	0.218292	47.5122	63.8082	45.1587	92.7869	93.1859	105.097
ENSMUSG00000018543.8	1700001P01Rik	RIKEN cDNA 1700001P01 gene [Source:MGI Symbol;Acc:MGI:1919465]	55.0851	0.48286	0.180659	2.67278	0.00752265	0.218407	27.4515	51.2263	24.0846	58.7019	88.1214	80.9249
ENSMUSG00000020092.9	Pald1	phosphatase domain containing, paladin 1 [Source:MGI Symbol;Acc:MGI:1351623]	3631.84	0.277322	0.103806	2.67155	0.00755028	0.219044	3266.73	3530.12	2953.38	3874.32	4656.26	3510.25
ENSMUSG00000087396.7	4933407K13Rik	RIKEN cDNA 4933407K13 gene [Source:MGI Symbol;Acc:MGI:1921646]	341.1	0.400567	0.149977	2.67086	0.0075658	0.219328	227.003	350.496	265.934	417.541	376.795	408.828
ENSMUSG00000073436.11	Eme2	essential meiotic structure-specific endonuclease subunit 2 [Source:MGI Symbol;Acc:MGI:1919889]	1183.44	0.337106	0.126246	2.67023	0.00757991	0.219571	782.367	1202.47	1085.82	1450.51	1275.23	1304.26
ENSMUSG00000026578.6	Ccdc181	coiled-coil domain containing 181 [Source:MGI Symbol;Acc:MGI:1922145]	406.843	-0.358363	0.134249	-2.6694	0.00759864	0.219947	518.411	441.265	440.548	355.999	318.048	366.789
ENSMUSG00000032068.14	Plet1	placenta expressed transcript 1 [Source:MGI Symbol;Acc:MGI:1923759]	32.2056	-0.465218	0.174369	-2.668	0.00763033	0.220596	57.0146	45.8341	36.1269	16.0957	19.2449	18.9175
ENSMUSG00000020392.8	Cdkn2aipnl	CDKN2A interacting protein N-terminal like [Source:MGI Symbol;Acc:MGI:1261797]	881.826	-0.295621	0.110807	-2.66791	0.00763256	0.220596	917.513	1060.47	967.399	717.678	812.338	815.555
ENSMUSG00000038147.13	Cd84	CD84 antigen [Source:MGI Symbol;Acc:MGI:1336885]	172.08	-0.463121	0.173621	-2.66742	0.00764366	0.22075	203.774	158.173	278.98	157.17	111.418	122.964
ENSMUSG00000018819.10	Lsp1	lymphocyte specific 1 [Source:MGI Symbol;Acc:MGI:96832]	37.8298	-0.460168	0.17258	-2.66641	0.00766655	0.221245	63.3496	33.2522	68.2398	23.6701	11.1418	27.3253
ENSMUSG00000025223.15	Ldb1	LIM domain binding 1 [Source:MGI Symbol;Acc:MGI:894762]	7238.79	0.221718	0.0831656	2.66598	0.00767639	0.221362	6083.67	7227.41	6642.34	7871.73	8061.59	7545.98
ENSMUSG00000001924.15	Uba1	ubiquitin-like modifier activating enzyme 1 [Source:MGI Symbol;Acc:MGI:98890]	8968.6	-0.196589	0.0737888	-2.66421	0.00771697	0.222365	9694.6	9374.42	9749.25	8592.25	8479.92	7921.18
ENSMUSG00000039263.16	Npepl1	aminopeptidase-like 1 [Source:MGI Symbol;Acc:MGI:2448523]	1878.26	0.268522	0.100827	2.66318	0.00774062	0.222711	1546.79	1723.72	1794.3	2205.11	2161.51	1838.15
ENSMUSG00000040048.14	Ndufb10	NADH:ubiquinone oxidoreductase subunit B10 [Source:MGI Symbol;Acc:MGI:1915592]	1896.32	-0.307507	0.115465	-2.6632	0.0077401	0.222711	2289.03	1780.34	2300.08	1451.45	1914.36	1642.67
ENSMUSG00000088891.1	Gm22516	predicted gene, 22516 [Source:MGI Symbol;Acc:MGI:5452293]	26.8009	0.432196	0.162329	2.66247	0.00775694	0.223013	19.0049	14.3793	5.01763	45.4466	49.6316	27.3253
ENSMUSG00000042672.15	Dcst1	DC-STAMP domain containing 1 [Source:MGI Symbol;Acc:MGI:1925022]	143.852	0.467653	0.175678	2.66199	0.00776804	0.223165	139.369	93.4656	91.3208	216.818	181.307	140.83
ENSMUSG00000044813.15	Shb	src homology 2 domain-containing transforming protein B [Source:MGI Symbol;Acc:MGI:98294]	1621.37	0.294856	0.110796	2.66126	0.00778499	0.223485	1643.92	1464.89	1204.23	1868.05	1870.81	1676.3
ENSMUSG00000001741.12	Il16	interleukin 16 [Source:MGI Symbol;Acc:MGI:1270855]	2432.88	0.330515	0.124235	2.6604	0.00780472	0.223883	1905.77	2160.49	2272.99	2856.51	3339.5	2062.01
ENSMUSG00000047242.14	Taf9b	TATA-box binding protein associated factor 9B [Source:MGI Symbol;Acc:MGI:3039562]	1012.24	-0.310588	0.11678	-2.65959	0.00782347	0.224253	1157.19	1011.05	1236.34	769.752	977.439	921.703
ENSMUSG00000021171.8	Esyt2	extended synaptotagmin-like protein 2 [Source:MGI Symbol;Acc:MGI:1261845]	7571.97	-0.195068	0.0733652	-2.65886	0.0078405	0.224574	8420.22	7970.64	7925.85	6890.85	7033.51	7190.75
ENSMUSG00000048668.16	Rhno1	RAD9-HUS1-RAD1 interacting nuclear orphan 1 [Source:MGI Symbol;Acc:MGI:1915315]	747.913	0.316285	0.119009	2.65766	0.00786847	0.225038	633.496	752.218	579.034	854.018	844.75	823.962
ENSMUSG00000031751.14	Amfr	autocrine motility factor receptor [Source:MGI Symbol;Acc:MGI:1345634]	4467.59	-0.224603	0.0845056	-2.65785	0.00786414	0.225038	5047.91	4402.77	5056.77	4098.72	4228.82	3970.57
ENSMUSG00000014686.8	Ceacam16	carcinoembryonic antigen-related cell adhesion molecule 16 [Source:MGI Symbol;Acc:MGI:2685615]	12.8482	0.373031	0.140459	2.6558	0.00791206	0.226116	4.22331	5.39225	3.01058	16.0957	27.348	21.0194
ENSMUSG00000085696.8	Hoxaas3	Hoxa cluster antisense RNA 3 [Source:MGI Symbol;Acc:MGI:1919878]	143.216	0.45732	0.172236	2.65519	0.00792637	0.226356	88.6894	136.604	103.363	175.159	161.05	194.43
ENSMUSG00000031488.14	Rab11fip1	RAB11 family interacting protein 1 (class I) [Source:MGI Symbol;Acc:MGI:1923017]	61.7641	-0.470462	0.17723	-2.65453	0.007942	0.226634	127.755	76.3902	57.201	19.8829	27.348	62.0074
ENSMUSG00000064210.7	Ano6	anoctamin 6 [Source:MGI Symbol;Acc:MGI:2145890]	13132.9	-0.186318	0.0702422	-2.65251	0.00798958	0.227822	14146	13780.8	14114.6	12610.5	11859.9	12285.9
ENSMUSG00000078234.6	Klhdc7a	kelch domain containing 7A [Source:MGI Symbol;Acc:MGI:2444612]	115.345	-0.479812	0.180955	-2.65156	0.00801212	0.228256	249.175	106.047	118.416	42.6062	47.6058	128.219
ENSMUSG00000039405.7	Prss23	protease, serine 23 [Source:MGI Symbol;Acc:MGI:1923703]	963.865	-0.355458	0.134066	-2.65136	0.00801673	0.228256	1007.26	878.037	1428.02	797.21	823.48	849.186
ENSMUSG00000000782.16	Tcf7	transcription factor 7, T cell specific [Source:MGI Symbol;Acc:MGI:98507]	121.489	-0.464981	0.175401	-2.65096	0.00802636	0.228361	152.039	123.123	179.631	88.0528	82.0441	104.046
ENSMUSG00000020315.18	Sptbn1	spectrin beta, non-erythrocytic 1 [Source:MGI Symbol;Acc:MGI:98388]	204175	-0.177276	0.0669125	-2.64936	0.00806432	0.229271	218214	216756	216494	189911	198000	185677
ENSMUSG00000039542.16	Ncam1	neural cell adhesion molecule 1 [Source:MGI Symbol;Acc:MGI:97281]	354.719	-0.427458	0.161367	-2.64897	0.00807364	0.229366	511.02	346.901	418.47	277.414	205.617	368.891
ENSMUSG00000062209.15	Erbb4	erb-b2 receptor tyrosine kinase 4 [Source:MGI Symbol;Acc:MGI:104771]	118.268	-0.479817	0.181269	-2.64699	0.00812117	0.230408	237.561	81.7824	164.578	76.6912	34.4383	114.556
ENSMUSG00000052713.9	Zfp608	zinc finger protein 608 [Source:MGI Symbol;Acc:MGI:2442338]	7047.7	0.266972	0.10086	2.64694	0.00812236	0.230408	6564.07	6243.32	6209.82	8328.09	8630.84	6310.04
ENSMUSG00000104947.1	Gm43721	predicted gene 43721 [Source:MGI Symbol;Acc:MGI:5663858]	181.599	0.435543	0.16458	2.64638	0.00813574	0.230447	154.151	132.11	145.511	236.701	176.243	244.877
ENSMUSG00000022032.14	Scara5	scavenger receptor class A, member 5 [Source:MGI Symbol;Acc:MGI:1918395]	8.06981	-0.294884	0.111429	-2.64639	0.00813567	0.230447	24.284	8.98708	13.0458	0	0	2.10195
ENSMUSG00000033420.12	Antxr1	anthrax toxin receptor 1 [Source:MGI Symbol;Acc:MGI:1916788]	310.374	-0.370933	0.140204	-2.64567	0.00815283	0.23061	377.986	357.686	340.195	247.116	276.519	262.743
ENSMUSG00000038060.15	Dlec1	deleted in lung and esophageal cancer 1 [Source:MGI Symbol;Acc:MGI:2443671]	96.6937	-0.481253	0.181904	-2.64564	0.00815356	0.23061	156.262	120.427	100.353	68.1699	44.5672	90.3836
ENSMUSG00000000732.9	Icosl	icos ligand [Source:MGI Symbol;Acc:MGI:1354701]	989.758	-0.31579	0.119447	-2.64376	0.00819909	0.231727	1274.38	1042.5	1021.59	986.571	831.583	781.923
ENSMUSG00000090942.1	F830016B08Rik	RIKEN cDNA F830016B08 gene [Source:MGI Symbol;Acc:MGI:3588218]	987.28	0.305303	0.115533	2.64256	0.00822824	0.23238	886.894	896.91	825.902	1020.65	1003.77	1289.54
ENSMUSG00000102543.5	Pcdhgc5	protocadherin gamma subfamily C, 5 [Source:MGI Symbol;Acc:MGI:1935205]	224.745	0.433095	0.163908	2.64231	0.00823431	0.23238	175.267	217.487	142.501	289.722	220.81	302.68
ENSMUSG00000036199.9	Ndufa13	NADH:ubiquinone oxidoreductase subunit A13 [Source:MGI Symbol;Acc:MGI:1914434]	1324.82	-0.272244	0.103047	-2.64194	0.00824332	0.232463	1466.54	1312.11	1605.64	1149.42	1227.62	1187.6
ENSMUSG00000014873.15	Surf2	surfeit gene 2 [Source:MGI Symbol;Acc:MGI:98444]	1133.2	0.272035	0.102984	2.64153	0.00825328	0.232573	972.416	1117.09	959.371	1235.58	1236.74	1277.98
ENSMUSG00000028795.15	Ccdc28b	coiled coil domain containing 28B [Source:MGI Symbol;Acc:MGI:1913514]	1778.51	0.325152	0.123127	2.64079	0.0082712	0.232906	1226.87	1842.35	1577.54	2194.69	2099.72	1729.9
ENSMUSG00000028419.5	Chmp5	charged multivesicular body protein 5 [Source:MGI Symbol;Acc:MGI:1924209]	2927.14	-0.240646	0.091193	-2.63887	0.00831834	0.233814	3080.9	2954.05	3529.4	2555.43	2736.83	2706.25
ENSMUSG00000053886.4	Sh2d4a	SH2 domain containing 4A [Source:MGI Symbol;Acc:MGI:1919531]	42.1126	-0.434348	0.164638	-2.6382	0.00833479	0.233814	107.694	44.0367	38.134	18.9361	7.09023	36.784
ENSMUSG00000020180.10	Snrpd3	small nuclear ribonucleoprotein D3 [Source:MGI Symbol;Acc:MGI:1914582]	763.75	-0.289514	0.109748	-2.63798	0.00834005	0.233814	864.722	814.229	867.046	664.657	718.139	653.705
ENSMUSG00000020456.17	Ogdh	oxoglutarate (alpha-ketoglutarate) dehydrogenase (lipoamide) [Source:MGI Symbol;Acc:MGI:1098267]	8063.34	-0.193895	0.0734791	-2.63878	0.00832047	0.233814	8878.44	8295.97	8710.6	7332.06	7699.99	7462.95
ENSMUSG00000018363.16	Smurf2	SMAD specific E3 ubiquitin protein ligase 2 [Source:MGI Symbol;Acc:MGI:1913563]	7513.58	-0.214422	0.081277	-2.63817	0.00833557	0.233814	8064.4	8233.96	8006.13	7174.89	6277.89	7324.23
ENSMUSG00000008859.8	Rala	v-ral simian leukemia viral oncogene A (ras related) [Source:MGI Symbol;Acc:MGI:1927243]	2078.4	-0.24017	0.0910319	-2.6383	0.00833217	0.233814	2372.44	2119.15	2299.08	1935.27	1960.96	1783.5
ENSMUSG00000089662.1	Gm14057	predicted gene 14057 [Source:MGI Symbol;Acc:MGI:3705433]	112.601	0.469963	0.178253	2.6365	0.00837671	0.23467	76.0195	109.642	63.2221	154.329	134.714	137.677
ENSMUSG00000079610.9	Ankrd39	ankyrin repeat domain 39 [Source:MGI Symbol;Acc:MGI:1914816]	425.037	0.376858	0.142973	2.63587	0.00839224	0.2349	304.078	428.684	338.188	535.891	513.535	429.848
ENSMUSG00000079020.9	Slc45a4	solute carrier family 45, member 4 [Source:MGI Symbol;Acc:MGI:2146236]	1136.72	-0.480063	0.182141	-2.63567	0.00839715	0.2349	1014.65	1735.4	1833.44	574.71	600.644	1061.48
ENSMUSG00000030541.16	Idh2	isocitrate dehydrogenase 2 (NADP+), mitochondrial [Source:MGI Symbol;Acc:MGI:96414]	3190.27	-0.234701	0.0890851	-2.63457	0.00842428	0.235487	3444.11	3241.64	3715.05	2938.88	3088.3	2713.61
ENSMUSG00000070284.10	Gmppb	GDP-mannose pyrophosphorylase B [Source:MGI Symbol;Acc:MGI:2660880]	536.943	0.315679	0.119903	2.63278	0.00846886	0.23656	458.229	479.011	473.664	619.21	621.915	569.627
ENSMUSG00000025352.6	Gdf11	growth differentiation factor 11 [Source:MGI Symbol;Acc:MGI:1338027]	143.602	-0.460717	0.175095	-2.63125	0.00850723	0.237459	171.044	140.198	224.79	90.8932	103.315	131.372
ENSMUSG00000032369.13	Plscr1	phospholipid scramblase 1 [Source:MGI Symbol;Acc:MGI:893575]	3343.23	-0.24705	0.0939169	-2.63052	0.00852548	0.237795	3410.32	3628.98	3912.75	3150.97	3256.44	2699.95
ENSMUSG00000027314.6	Dll4	delta like canonical Notch ligand 4 [Source:MGI Symbol;Acc:MGI:1859388]	21632.9	0.20775	0.0790431	2.62831	0.00858104	0.239171	18694.5	21545.6	19751.4	22113.6	24450.2	23242.3
ENSMUSG00000101939.1	Gm28438	predicted gene 28438 [Source:MGI Symbol;Acc:MGI:5579144]	403.527	-0.4176	0.158936	-2.62747	0.00860225	0.239588	458.229	493.39	490.724	323.807	216.758	438.255
ENSMUSG00000039865.8	Slc44a3	solute carrier family 44, member 3 [Source:MGI Symbol;Acc:MGI:2384860]	18.2496	-0.383707	0.146095	-2.62642	0.0086287	0.24015	41.1772	20.6703	27.0952	2.84041	4.05156	13.6626
ENSMUSG00000056268.15	Dennd1b	DENN/MADD domain containing 1B [Source:MGI Symbol;Acc:MGI:2447812]	1401.21	0.247992	0.0944547	2.62551	0.0086519	0.240276	1249.04	1301.33	1264.44	1456.19	1532.5	1603.78
ENSMUSG00000062729.11	Ppox	protoporphyrinogen oxidase [Source:MGI Symbol;Acc:MGI:104968]	1220.22	0.319298	0.121612	2.62554	0.0086512	0.240276	876.336	1295.04	1026.61	1463.76	1353.22	1306.36
ENSMUSG00000042677.7	Zc3h12a	zinc finger CCCH type containing 12A [Source:MGI Symbol;Acc:MGI:2385891]	984.654	0.32841	0.125096	2.62526	0.00865831	0.240276	893.229	954.428	719.528	1304.7	1026.06	1009.99
ENSMUSG00000029426.8	Scarb2	scavenger receptor class B, member 2 [Source:MGI Symbol;Acc:MGI:1196458]	8319.94	-0.208385	0.0793699	-2.62549	0.00865241	0.240276	9272.27	8651.86	8929.37	7368.98	8306.71	7390.44
ENSMUSG00000034917.8	Tjp3	tight junction protein 3 [Source:MGI Symbol;Acc:MGI:1351650]	27.0531	-0.376363	0.1434	-2.62456	0.00867604	0.24042	65.4613	30.5561	37.1305	0.946805	4.05156	24.1724
ENSMUSG00000102349.1	Gm37376	predicted gene, 37376 [Source:MGI Symbol;Acc:MGI:5610604]	303.188	0.458259	0.174594	2.62472	0.00867204	0.24042	143.592	319.041	226.797	421.328	251.197	457.173
ENSMUSG00000003184.15	Irf3	interferon regulatory factor 3 [Source:MGI Symbol;Acc:MGI:1859179]	3391.59	0.273249	0.104135	2.62399	0.00869066	0.240651	2527.65	3465.42	3125.98	3593.12	3997.88	3639.52
ENSMUSG00000024869.10	Gm49405	predicted gene, 49405 [Source:MGI Symbol;Acc:MGI:6155029]	83.9636	0.474414	0.180824	2.62363	0.00869982	0.240731	48.568	62.9095	69.2433	124.031	101.289	97.7404
ENSMUSG00000027422.15	Rrbp1	ribosome binding protein 1 [Source:MGI Symbol;Acc:MGI:1932395]	16866.5	-0.207741	0.079193	-2.62322	0.00871026	0.240846	19769.3	16923.6	17733.3	15501.1	16125.2	15146.6
ENSMUSG00000041439.15	Mfsd6	major facilitator superfamily domain containing 6 [Source:MGI Symbol;Acc:MGI:1922925]	2361.34	-0.220069	0.0839146	-2.62254	0.00872783	0.240984	2516.03	2643.1	2495.77	2200.37	2191.89	2120.86
ENSMUSG00000025130.11	P4hb	prolyl 4-hydroxylase, beta polypeptide [Source:MGI Symbol;Acc:MGI:97464]	11425.9	-0.224958	0.0857767	-2.6226	0.00872613	0.240984	13134.5	11372.2	12604.3	9896	11501.4	10047.3
ENSMUSG00000079560.13	Hoxa3	homeobox A3 [Source:MGI Symbol;Acc:MGI:96175]	642.283	0.318189	0.121347	2.62214	0.00873787	0.241087	533.192	525.744	626.2	724.306	776.887	667.367
ENSMUSG00000021814.17	Anxa7	annexin A7 [Source:MGI Symbol;Acc:MGI:88031]	4202.77	-0.198808	0.0758404	-2.6214	0.00875686	0.241437	4483.04	4538.47	4494.79	3810.89	3974.58	3914.87
ENSMUSG00000056579.18	Tug1	taurine upregulated gene 1 [Source:MGI Symbol;Acc:MGI:2144114]	6217.94	0.231016	0.0881382	2.62107	0.00876555	0.241503	5100.7	6308.03	5654.87	6492.24	6964.63	6787.18
ENSMUSG00000031232.17	Magt1	magnesium transporter 1 [Source:MGI Symbol;Acc:MGI:1914325]	1899.35	-0.234505	0.0894876	-2.62053	0.00877921	0.241706	2186.62	1981.65	2024.11	1770.53	1742.17	1691.02
ENSMUSG00000019039.14	Dalrd3	DALR anticodon binding domain containing 3 [Source:MGI Symbol;Acc:MGI:1915039]	994.788	0.314367	0.119995	2.61984	0.00879717	0.242026	723.241	1029.92	861.025	1093.56	1109.12	1151.87
ENSMUSG00000000290.13	Itgb2	integrin beta 2 [Source:MGI Symbol;Acc:MGI:96611]	120.422	-0.475979	0.181712	-2.61942	0.00880803	0.242151	291.408	89.8708	107.377	51.1275	87.1086	95.6385
ENSMUSG00000004951.10	Hspb1	heat shock protein 1 [Source:MGI Symbol;Acc:MGI:96240]	6707.27	0.29146	0.111309	2.61847	0.00883242	0.242648	5258.02	6944.31	5659.89	6536.74	8884.06	6960.59
ENSMUSG00000039953.13	Clstn1	calsyntenin 1 [Source:MGI Symbol;Acc:MGI:1929895]	10742.2	-0.198863	0.0759865	-2.61709	0.00886839	0.243461	11854.8	11349.8	11344.9	9535.27	10654.6	9714.14
ENSMUSG00000024299.17	Adamts10	a disintegrin-like and metallopeptidase (reprolysin type) with thrombospondin type 1 motif, 10 [Source:MGI Symbol;Acc:MGI:2449112]	4033.98	0.286417	0.109464	2.61655	0.00888236	0.24367	3163.26	4285.94	3322.67	5058.78	4273.38	4099.84
ENSMUSG00000097120.1	Gm26887	predicted gene, 26887 [Source:MGI Symbol;Acc:MGI:5477381]	255	0.415621	0.15891	2.61545	0.00891093	0.244279	165.765	211.196	241.85	278.361	359.576	273.253
ENSMUSG00000030556.13	Lrrc28	leucine rich repeat containing 28 [Source:MGI Symbol;Acc:MGI:1915689]	677.808	0.304065	0.116273	2.61508	0.00892061	0.24437	555.365	598.539	638.242	713.891	751.565	809.249
ENSMUSG00000032328.12	Tmem30a	transmembrane protein 30A [Source:MGI Symbol;Acc:MGI:106402]	13876.5	-0.193798	0.0741461	-2.61373	0.00895595	0.245163	15597.7	13992	14957.5	12587.8	12948.8	13175
ENSMUSG00000054400.16	Cklf	chemokine-like factor [Source:MGI Symbol;Acc:MGI:1922708]	326.213	0.359424	0.137614	2.61183	0.00900584	0.246177	270.292	281.296	280.987	393.871	352.486	378.35
ENSMUSG00000024098.6	Twsg1	twisted gastrulation BMP signaling modulator 1 [Source:MGI Symbol;Acc:MGI:2137520]	1452.79	-0.271121	0.103803	-2.61189	0.0090044	0.246177	1694.6	1449.62	1662.84	1313.22	1409.94	1186.55
ENSMUSG00000101122.1	Gm17971	predicted gene, 17971 [Source:MGI Symbol;Acc:MGI:5010156]	133.088	0.455387	0.174411	2.611	0.00902773	0.246303	74.9637	114.136	114.402	180.84	169.153	145.034
ENSMUSG00000028226.15	Mmp16	matrix metallopeptidase 16 [Source:MGI Symbol;Acc:MGI:1276107]	162.479	-0.427855	0.163874	-2.61088	0.00903108	0.246303	216.444	190.526	179.631	131.606	133.702	122.964
ENSMUSG00000043923.8	Ccdc84	coiled-coil domain containing 84 [Source:MGI Symbol;Acc:MGI:2685960]	642.663	0.323943	0.124092	2.6105	0.00904109	0.246303	470.899	621.906	586.059	713.891	747.513	715.712
ENSMUSG00000050157.6	Gm867	predicted gene 867 [Source:MGI Symbol;Acc:MGI:2685713]	341.217	0.451577	0.172951	2.61101	0.0090275	0.246303	160.486	225.576	188.663	429.849	806.261	236.469
ENSMUSG00000033949.12	Trim36	tripartite motif-containing 36 [Source:MGI Symbol;Acc:MGI:106264]	21.2727	-0.413586	0.158435	-2.61044	0.00904258	0.246303	46.4564	28.7586	23.0811	7.57444	8.10312	13.6626
ENSMUSG00000056267.14	Cep70	centrosomal protein 70 [Source:MGI Symbol;Acc:MGI:1915371]	739.13	0.295776	0.113328	2.60992	0.00905631	0.246501	603.933	656.955	702.468	813.305	791.067	867.052
ENSMUSG00000037355.14	Uvssa	UV stimulated scaffold protein A [Source:MGI Symbol;Acc:MGI:1918351]	3106.89	0.266788	0.102281	2.60838	0.00909722	0.247439	2342.88	3142.78	2894.17	3504.12	3225.04	3532.32
ENSMUSG00000027784.10	Ppm1l	protein phosphatase 1 (formerly 2C)-like [Source:MGI Symbol;Acc:MGI:2139740]	3724.25	-0.202757	0.0777839	-2.60667	0.00914272	0.248324	4067.04	3903.99	4025.14	3533.47	3374.95	3440.88
ENSMUSG00000054622.4	D730045B01Rik	RIKEN cDNA D730045B01 gene [Source:MGI Symbol;Acc:MGI:1925117]	81.6621	0.474355	0.181966	2.60684	0.00913822	0.248324	44.3447	67.4031	60.2115	80.4784	111.418	126.117
ENSMUSG00000005087.17	Cd44	CD44 antigen [Source:MGI Symbol;Acc:MGI:88338]	40.5408	-0.422078	0.161969	-2.60592	0.00916267	0.24869	128.811	22.4677	33.1163	21.7765	20.2578	16.8156
ENSMUSG00000022843.17	Clcn2	chloride channel, voltage-sensitive 2 [Source:MGI Symbol;Acc:MGI:105061]	205.541	0.429143	0.164727	2.60517	0.00918287	0.249062	119.308	197.716	172.606	248.063	237.016	258.539
ENSMUSG00000105613.1	Gm43684	predicted gene 43684 [Source:MGI Symbol;Acc:MGI:5663821]	92.5906	0.475077	0.182426	2.60422	0.00920839	0.249259	41.1772	77.2889	73.2574	126.872	154.972	81.9758
ENSMUSG00000107000.1	Gm43481	predicted gene 43481 [Source:MGI Symbol;Acc:MGI:5663618]	444.228	0.360824	0.138543	2.60442	0.00920288	0.249259	394.879	423.291	314.103	564.296	508.471	460.326
ENSMUSG00000002833.11	Hdgfl2	HDGF like 2 [Source:MGI Symbol;Acc:MGI:1194492]	4349.58	0.231106	0.0887447	2.60417	0.00920966	0.249259	3682.72	4420.74	3831.46	4857.11	4804.14	4501.31
ENSMUSG00000027996.13	Sfrp2	secreted frizzled-related protein 2 [Source:MGI Symbol;Acc:MGI:108078]	406.606	-0.427293	0.164103	-2.60381	0.00921941	0.249347	702.125	519.453	606.13	169.478	84.0699	358.382
ENSMUSG00000024529.14	Lox	lysyl oxidase [Source:MGI Symbol;Acc:MGI:96817]	138.921	-0.459141	0.176473	-2.60175	0.00927483	0.250669	185.826	141.996	192.677	87.106	140.792	85.1288
ENSMUSG00000021794.16	Glud1	glutamate dehydrogenase 1 [Source:MGI Symbol;Acc:MGI:95753]	7382.95	-0.212266	0.0816073	-2.60107	0.0092934	0.250994	8042.23	7479.05	8344.32	6331.28	7186.46	6914.35
ENSMUSG00000029687.16	Ezh2	enhancer of zeste 2 polycomb repressive complex 2 subunit [Source:MGI Symbol;Acc:MGI:107940]	417.867	0.363293	0.13979	2.59886	0.00935352	0.25244	316.748	413.406	332.167	456.36	542.909	445.612
ENSMUSG00000032841.15	Prr5l	proline rich 5 like [Source:MGI Symbol;Acc:MGI:1919696]	789.936	0.30596	0.117763	2.59809	0.00937428	0.252822	719.018	700.093	667.345	875.794	1001.75	775.618
ENSMUSG00000102258.1	Gm38257	predicted gene, 38257 [Source:MGI Symbol;Acc:MGI:5611485]	274.879	0.386322	0.148743	2.59724	0.00939755	0.253093	236.505	249.841	199.702	325.701	346.409	291.119
ENSMUSG00000093553.1	Gm20633	predicted gene 20633 [Source:MGI Symbol;Acc:MGI:5313080]	321.407	0.420473	0.161885	2.59735	0.00939468	0.253093	176.323	315.446	281.991	343.69	456.813	354.178
ENSMUSG00000019179.10	Mdh2	malate dehydrogenase 2, NAD (mitochondrial) [Source:MGI Symbol;Acc:MGI:97050]	3961.35	-0.217412	0.0837168	-2.597	0.00940425	0.253096	4157.85	4052.27	4620.23	3532.53	3659.57	3745.67
ENSMUSG00000106115.1	Gm43420	predicted gene 43420 [Source:MGI Symbol;Acc:MGI:5663557]	31.1858	0.454375	0.174985	2.59666	0.00941362	0.25317	19.0049	17.9742	17.0599	46.3934	42.5414	44.1408
ENSMUSG00000026616.16	Cr2	complement receptor 2 [Source:MGI Symbol;Acc:MGI:88489]	16.0814	-0.318927	0.122925	-2.59448	0.00947349	0.254423	70.7404	3.59483	12.0423	1.89361	5.06445	3.15292
ENSMUSG00000001827.12	Folr1	folate receptor 1 (adult) [Source:MGI Symbol;Acc:MGI:95568]	54.3821	0.440727	0.169871	2.59448	0.00947342	0.254423	11.6141	33.2522	43.1516	41.6594	53.6832	142.932
ENSMUSG00000085938.1	Gm14371	predicted gene 14371 [Source:MGI Symbol;Acc:MGI:3651566]	12.2577	0.333365	0.128544	2.59338	0.00950365	0.254612	0	6.29095	3.01058	17.0425	30.3867	16.8156
ENSMUSG00000028851.6	Nudc	nudC nuclear distribution protein [Source:MGI Symbol;Acc:MGI:106014]	2897.51	-0.228784	0.0882388	-2.59278	0.00952037	0.254612	3278.34	2894.74	3253.43	2580.99	2802.67	2574.88
ENSMUSG00000058355.8	Abce1	ATP-binding cassette, sub-family E (OABP), member 1 [Source:MGI Symbol;Acc:MGI:1195458]	3265.11	-0.207888	0.0801773	-2.59285	0.00951838	0.254612	3552.86	3560.68	3424.03	3046.82	3103.5	2902.79
ENSMUSG00000118487.1			118.366	0.454376	0.175193	2.59357	0.00949854	0.254612	78.1312	91.6682	99.349	127.819	138.766	174.461
ENSMUSG00000021877.12	Arf4	ADP-ribosylation factor 4 [Source:MGI Symbol;Acc:MGI:99433]	1019.8	-0.267422	0.103115	-2.59343	0.0095024	0.254612	1161.41	1046.1	1162.08	941.124	883.24	924.856
ENSMUSG00000021939.8	Ctsb	cathepsin B [Source:MGI Symbol;Acc:MGI:88561]	8724.43	-0.240915	0.0929049	-2.59314	0.00951048	0.254612	9986.01	8220.48	10310.2	7532.78	8562.97	7734.11
ENSMUSG00000025981.13	Coq10b	coenzyme Q10B [Source:MGI Symbol;Acc:MGI:1915126]	1158.26	0.2756	0.106315	2.59229	0.00953406	0.2548	974.528	1152.14	982.452	1299.02	1197.24	1344.19
ENSMUSG00000026475.7	Rgs16	regulator of G-protein signaling 16 [Source:MGI Symbol;Acc:MGI:108407]	366.817	0.433246	0.167166	2.59171	0.00954996	0.25501	234.393	332.522	301.058	489.498	572.283	271.151
ENSMUSG00000043131.14	Mob1a	MOB kinase activator 1A [Source:MGI Symbol;Acc:MGI:2442631]	5981.02	-0.190886	0.0736579	-2.59152	0.00955524	0.25501	6415.2	6255.01	6510.88	5510.4	5711.69	5482.92
ENSMUSG00000028648.13	Ndufs5	NADH:ubiquinone oxidoreductase core subunit S5 [Source:MGI Symbol;Acc:MGI:1890889]	347.449	-0.363774	0.140387	-2.59121	0.00956383	0.255055	345.255	431.38	424.491	299.19	278.545	305.833
ENSMUSG00000021495.10	Fam193b	family with sequence similarity 193, member B [Source:MGI Symbol;Acc:MGI:2385851]	6906.04	0.266762	0.102967	2.59074	0.00957688	0.255055	5470.24	7335.25	5820.45	8323.36	7538.94	6947.98
ENSMUSG00000016534.15	Lamp2	lysosomal-associated membrane protein 2 [Source:MGI Symbol;Acc:MGI:96748]	8021.18	-0.194326	0.0750054	-2.59082	0.0095747	0.255055	8709.51	8198.91	8848.09	7181.51	7675.68	7513.4
ENSMUSG00000029823.16	Luc7l2	LUC7-like 2 (S. cerevisiae) [Source:MGI Symbol;Acc:MGI:2183260]	10751	0.210673	0.0813295	2.59037	0.00958733	0.255156	9493.99	10775.5	9502.39	11972.4	10875.4	11886.5
ENSMUSG00000034820.4	Cpsf7	cleavage and polyadenylation specific factor 7 [Source:MGI Symbol;Acc:MGI:1917826]	3314.08	0.244378	0.0944124	2.58841	0.00964193	0.256431	2852.84	3408.8	2774.75	3814.68	3542.08	3491.33
ENSMUSG00000027828.12	Ssr3	signal sequence receptor, gamma [Source:MGI Symbol;Acc:MGI:1914687]	4978.26	-0.212735	0.0822141	-2.58757	0.00966563	0.256883	5708.85	4971.65	5416.03	4419.68	4704.88	4648.45
ENSMUSG00000027864.9	Ptgfrn	prostaglandin F2 receptor negative regulator [Source:MGI Symbol;Acc:MGI:1277114]	58.0253	-0.469966	0.181711	-2.58634	0.00970011	0.257553	82.3545	62.0108	90.3173	27.4573	32.4125	53.5996
ENSMUSG00000064798.1	n-R5s193	nuclear encoded rRNA 5S 193 [Source:MGI Symbol;Acc:MGI:4422058]	39.1356	-0.421867	0.163123	-2.58619	0.00970429	0.257553	44.3447	18.8729	113.398	19.8829	15.1934	23.1214
ENSMUSG00000036503.13	Rnf13	ring finger protein 13 [Source:MGI Symbol;Acc:MGI:1346341]	2917.37	-0.233011	0.0901132	-2.58576	0.00971655	0.2577	3306.85	2851.6	3348.76	2714.49	2562.61	2719.92
ENSMUSG00000022961.18	Son	Son DNA binding protein [Source:MGI Symbol;Acc:MGI:98353]	44885.8	0.201102	0.0777869	2.58529	0.00972974	0.257872	38987.4	45131.3	40700	49738.5	45994.3	48763
ENSMUSG00000080152.4	Gm12260	predicted gene 12260 [Source:MGI Symbol;Acc:MGI:3651326]	36.5819	0.444282	0.171892	2.58466	0.00974757	0.258166	11.6141	34.1509	15.0529	55.8615	60.7734	42.0389
ENSMUSG00000037492.16	Zmat4	zinc finger, matrin type 4 [Source:MGI Symbol;Acc:MGI:2443497]	10.8742	-0.319886	0.123902	-2.58178	0.00982935	0.260152	27.4515	12.5819	18.0635	1.89361	0	5.25486
ENSMUSG00000029335.5	Bmp3	bone morphogenetic protein 3 [Source:MGI Symbol;Acc:MGI:88179]	11.5242	-0.324962	0.125934	-2.58042	0.00986814	0.260818	39.0656	9.88578	12.0423	0.946805	4.05156	3.15292
ENSMUSG00000006373.10	Pgrmc1	progesterone receptor membrane component 1 [Source:MGI Symbol;Acc:MGI:1858305]	4122.21	-0.224945	0.0871688	-2.58056	0.00986394	0.260818	4852.58	4026.21	4512.85	3709.58	3804.42	3827.64
ENSMUSG00000103507.1	Gm38375	predicted gene, 38375 [Source:MGI Symbol;Acc:MGI:5611603]	262.339	0.390018	0.151275	2.5782	0.00993159	0.262182	219.612	244.448	187.659	329.488	277.532	315.292
ENSMUSG00000021360.16	Gcnt2	glucosaminyl (N-acetyl) transferase 2, I-branching enzyme [Source:MGI Symbol;Acc:MGI:1100870]	4725.68	-0.234987	0.0911461	-2.57814	0.00993341	0.262182	5378.38	4995.02	5037.7	4280.5	3847.97	4814.51
ENSMUSG00000078812.10	Eif5a	eukaryotic translation initiation factor 5A [Source:MGI Symbol;Acc:MGI:106248]	3356.38	-0.233736	0.090681	-2.57756	0.00995008	0.262441	3865.38	3328.81	3747.16	3064.81	3278.73	2853.39
ENSMUSG00000020612.16	Prkar1a	protein kinase, cAMP dependent regulatory, type I, alpha [Source:MGI Symbol;Acc:MGI:104878]	17810.8	-0.192868	0.0748331	-2.5773	0.00995741	0.262454	20266.6	17810.6	19086.1	16831.3	16440.2	16429.8
ENSMUSG00000038745.15	Nlrp6	NLR family, pyrin domain containing 6 [Source:MGI Symbol;Acc:MGI:2141990]	29.5585	0.404402	0.157018	2.57551	0.0100091	0.26318	12.6699	9.88578	18.0635	14.2021	39.5027	83.0268
ENSMUSG00000097042.2	Gm17491	predicted gene, 17491 [Source:MGI Symbol;Acc:MGI:4937125]	417.652	0.351586	0.136517	2.57541	0.0100122	0.26318	346.311	408.013	316.111	520.743	464.917	449.816
ENSMUSG00000022477.13	Aco2	aconitase 2, mitochondrial [Source:MGI Symbol;Acc:MGI:87880]	5127.48	-0.209135	0.0812049	-2.5754	0.0100124	0.26318	5897.85	5205.31	5454.16	4662.07	4932.78	4612.72
ENSMUSG00000075033.4	Nxpe3	neurexophilin and PC-esterase domain family, member 3 [Source:MGI Symbol;Acc:MGI:2686598]	665.758	-0.335477	0.130245	-2.57574	0.0100026	0.26318	799.261	642.576	826.905	505.594	558.102	662.113
ENSMUSG00000006498.16	Ptbp1	polypyrimidine tract binding protein 1 [Source:MGI Symbol;Acc:MGI:97791]	11116.9	0.212492	0.0825598	2.57379	0.0100591	0.263863	9746.33	10096.1	10917.4	12170.2	12787.7	10983.7
ENSMUSG00000021223.13	Papln	papilin, proteoglycan-like sulfated glycoprotein [Source:MGI Symbol;Acc:MGI:2386139]	394.148	0.402534	0.156397	2.5738	0.0100588	0.263863	386.433	266.017	315.107	380.615	603.683	413.032
ENSMUSG00000072966.11	Gprasp2	G protein-coupled receptor associated sorting protein 2 [Source:MGI Symbol;Acc:MGI:2442071]	84.0405	-0.464118	0.180294	-2.57423	0.0100463	0.263863	99.2477	114.136	107.377	71.9572	52.6703	58.8545
ENSMUSG00000002820.6	Atg4d	autophagy related 4D, cysteine peptidase [Source:MGI Symbol;Acc:MGI:2444308]	1119.38	0.294094	0.114303	2.57294	0.0100839	0.264333	960.802	1149.45	864.036	1211.91	1331.95	1198.11
ENSMUSG00000102577.1	Gm37969	predicted gene, 37969 [Source:MGI Symbol;Acc:MGI:5611197]	206.822	0.416791	0.162058	2.57186	0.0101155	0.264402	145.704	208.5	144.508	244.276	257.274	240.673
ENSMUSG00000113724.1	Gm48398	predicted gene, 48398 [Source:MGI Symbol;Acc:MGI:6097885]	9.85869	0.320321	0.124543	2.57198	0.0101119	0.264402	2.11165	3.59483	1.00353	26.5105	9.11601	16.8156
ENSMUSG00000115332.1	Gm48952	predicted gene, 48952 [Source:MGI Symbol;Acc:MGI:6118279]	12.5473	0.359711	0.139888	2.57143	0.0101279	0.264402	4.22331	2.69612	6.02115	17.9893	22.2836	22.0704
ENSMUSG00000009585.18	Apobec3	apolipoprotein B mRNA editing enzyme, catalytic polypeptide 3 [Source:MGI Symbol;Acc:MGI:1933111]	5417.48	0.274412	0.106706	2.57167	0.010121	0.264402	4134.62	5868.56	4546.98	5726.27	5803.86	6424.6
ENSMUSG00000092586.8	Ly6g6c	lymphocyte antigen 6 complex, locus G6C [Source:MGI Symbol;Acc:MGI:2148930]	22.2188	0.41311	0.160651	2.57147	0.0101267	0.264402	12.6699	14.3793	5.01763	33.1382	33.4254	34.6821
ENSMUSG00000023960.13	Enpp5	ectonucleotide pyrophosphatase/phosphodiesterase 5 [Source:MGI Symbol;Acc:MGI:1933830]	1718.96	-0.275402	0.107086	-2.57179	0.0101175	0.264402	1829.75	1660.81	2208.76	1519.62	1601.38	1493.43
ENSMUSG00000097160.2	A630072L19Rik	RIKEN cDNA A630072L19 gene [Source:MGI Symbol;Acc:MGI:3641830]	35.211	0.42767	0.166545	2.5679	0.0102316	0.266927	28.5073	10.7845	16.0564	71.0104	61.7863	23.1214
ENSMUSG00000044748.8	Defb1	defensin beta 1 [Source:MGI Symbol;Acc:MGI:1096878]	271.767	-0.403088	0.157001	-2.56743	0.0102457	0.267112	475.122	415.203	363.276	79.5316	54.6961	242.775
ENSMUSG00000020671.9	Rab10	RAB10, member RAS oncogene family [Source:MGI Symbol;Acc:MGI:105066]	5390.03	-0.20029	0.0780357	-2.56665	0.0102687	0.267532	5846.11	5701.4	5799.38	4742.55	5295.39	4955.34
ENSMUSG00000029580.14	Actb	actin, beta [Source:MGI Symbol;Acc:MGI:87904]	82233.4	-0.222311	0.0866503	-2.56561	0.0102996	0.268153	99655.2	83799.1	83421.1	75136.5	81138.6	70250.1
ENSMUSG00000085705.1	Gm16046	predicted gene 16046 [Source:MGI Symbol;Acc:MGI:3802093]	404.574	0.36885	0.143858	2.56399	0.0103478	0.269225	282.962	402.621	337.185	526.423	456.813	421.44
ENSMUSG00000037072.15	Selenof	selenoprotein F [Source:MGI Symbol;Acc:MGI:1927947]	4614.34	-0.232754	0.090802	-2.56331	0.010368	0.269568	5326.65	4359.63	5350.8	4182.04	4268.32	4198.64
ENSMUSG00000102850.1	Gm37082	predicted gene, 37082 [Source:MGI Symbol;Acc:MGI:5610310]	1183.41	0.291561	0.113815	2.56172	0.0104155	0.27062	1129.73	1045.2	974.423	1351.09	1121.27	1478.72
ENSMUSG00000002981.10	Clptm1	cleft lip and palate associated transmembrane protein 1 [Source:MGI Symbol;Acc:MGI:1927155]	6003.49	-0.210204	0.0820935	-2.56054	0.010451	0.27099	6860.76	6097.73	6436.61	5716.81	5731.95	5177.09
ENSMUSG00000095087.1	Gm25328	predicted gene, 25328 [Source:MGI Symbol;Acc:MGI:5455105]	30.1039	0.436184	0.17033	2.56081	0.0104429	0.27099	12.6699	20.6703	16.0564	29.351	57.7347	44.1408
ENSMUSG00000036904.6	Fzd8	frizzled class receptor 8 [Source:MGI Symbol;Acc:MGI:108460]	2487.79	0.272785	0.106532	2.5606	0.010449	0.27099	2208.79	2053.55	2425.52	2586.67	3211.88	2440.36
ENSMUSG00000021754.17	Map3k1	mitogen-activated protein kinase kinase kinase 1 [Source:MGI Symbol;Acc:MGI:1346872]	9172.45	0.234024	0.0914234	2.55979	0.0104737	0.271211	9206.81	8269.91	7654.89	10372.2	10634.3	8896.48
ENSMUSG00000043969.4	Emx2	empty spiracles homeobox 2 [Source:MGI Symbol;Acc:MGI:95388]	42.3736	-0.441756	0.172567	-2.55991	0.0104701	0.271211	85.522	37.7457	59.208	21.7765	12.1547	37.835
ENSMUSG00000026941.16	Mamdc4	MAM domain containing 4 [Source:MGI Symbol;Acc:MGI:2685841]	126.953	0.452344	0.176766	2.559	0.0104975	0.2716	112.973	106.946	67.2362	182.733	148.895	142.932
ENSMUSG00000057497.8	Fam136a	family with sequence similarity 136, member A [Source:MGI Symbol;Acc:MGI:1913738]	456.863	-0.332697	0.13002	-2.55881	0.0105031	0.2716	503.629	479.91	572.01	425.115	373.757	386.758
ENSMUSG00000032547.12	Ryk	receptor-like tyrosine kinase [Source:MGI Symbol;Acc:MGI:101766]	2124.6	-0.23529	0.0919609	-2.55858	0.0105099	0.2716	2188.73	2242.28	2498.78	1836.8	1986.28	1994.75
ENSMUSG00000034109.15	Golim4	golgi integral membrane protein 4 [Source:MGI Symbol;Acc:MGI:1920374]	8314.83	-0.19323	0.0755318	-2.55826	0.0105197	0.271669	9159.3	8358.88	9173.23	7731.61	7886.36	7579.61
ENSMUSG00000039167.12	Adgrl4	adhesion G protein-coupled receptor L4 [Source:MGI Symbol;Acc:MGI:2655562]	54139.6	-0.188913	0.0738891	-2.55671	0.0105669	0.272552	58955.2	53525.2	61031.4	50824.5	49810.9	50690.5
ENSMUSG00000024048.15	Myl12a	myosin, light chain 12A, regulatory, non-sarcomeric [Source:MGI Symbol;Acc:MGI:1914518]	2131.27	-0.228208	0.0892601	-2.55666	0.0105681	0.272552	2277.42	2203.63	2451.61	1876.57	1944.75	2033.63
ENSMUSG00000029632.7	Ndufa4	Ndufa4, mitochondrial complex associated [Source:MGI Symbol;Acc:MGI:107686]	554.779	-0.308126	0.120542	-2.55618	0.010583	0.272752	657.78	570.679	638.242	480.03	494.29	487.651
ENSMUSG00000029638.17	Glcci1	glucocorticoid induced transcript 1 [Source:MGI Symbol;Acc:MGI:2179717]	121.245	0.445084	0.174175	2.55538	0.0106071	0.273069	86.5778	99.7566	92.3244	129.712	178.269	140.83
ENSMUSG00000039485.8	Tspyl4	TSPY-like 4 [Source:MGI Symbol;Acc:MGI:106393]	710.596	-0.326353	0.127735	-2.55492	0.0106214	0.273069	807.707	757.611	846.976	738.508	592.541	520.231
ENSMUSG00000033039.10	Micall1	microtubule associated monooxygenase, calponin and LIM domain containing -like 1 [Source:MGI Symbol;Acc:MGI:105870]	15400.6	0.175328	0.068617	2.55517	0.0106137	0.273069	14445.8	14728.9	14116.6	16571	16260.9	16280.6
ENSMUSG00000031246.14	Sh3bgrl	SH3-binding domain glutamic acid-rich protein like [Source:MGI Symbol;Acc:MGI:1930849]	3031.38	-0.231083	0.0904492	-2.55484	0.0106238	0.273069	3304.74	3027.75	3539.43	2583.83	2893.83	2838.68
ENSMUSG00000058793.14	Cds2	CDP-diacylglycerol synthase (phosphatidate cytidylyltransferase) 2 [Source:MGI Symbol;Acc:MGI:1332236]	19444.5	-0.174713	0.0684064	-2.55404	0.0106481	0.27351	20660.4	20442	20892.4	18221.3	18691.9	17759.3
ENSMUSG00000023150.14	Ivns1abp	influenza virus NS1A binding protein [Source:MGI Symbol;Acc:MGI:2152389]	16422.4	0.272681	0.106812	2.5529	0.0106829	0.274036	13548.4	17571.5	13022.8	19539.2	15558	19294.8
ENSMUSG00000001062.18	Vps9d1	VPS9 domain containing 1 [Source:MGI Symbol;Acc:MGI:1914143]	1049.06	0.258504	0.101259	2.55291	0.0106828	0.274036	895.341	972.402	972.416	1195.81	1122.28	1136.1
ENSMUSG00000000416.16	Cttnbp2	cortactin binding protein 2 [Source:MGI Symbol;Acc:MGI:1353467]	588.89	-0.352525	0.138136	-2.552	0.0107105	0.274562	533.192	745.927	746.623	574.71	485.174	447.714
ENSMUSG00000015222.18	Map2	microtubule-associated protein 2 [Source:MGI Symbol;Acc:MGI:97175]	79.3647	-0.46166	0.180937	-2.5515	0.010726	0.274775	107.694	107.845	88.3103	59.6487	49.6316	63.0583
ENSMUSG00000031021.13	Tmem9b	TMEM9 domain family, member B [Source:MGI Symbol;Acc:MGI:1915254]	1297.62	-0.243571	0.0954988	-2.55052	0.0107563	0.275366	1474.99	1372.33	1399.92	1219.48	1159.76	1159.22
ENSMUSG00000050936.5	Gm42743	predicted gene 42743 [Source:MGI Symbol;Acc:MGI:5662880]	136.424	0.440207	0.172636	2.54991	0.0107751	0.27548	98.1919	106.946	111.391	162.85	203.591	135.575
ENSMUSG00000110516.1	Gm45758	predicted gene 45758 [Source:MGI Symbol;Acc:MGI:5804873]	15.8257	0.349884	0.137203	2.55012	0.0107686	0.27548	1.05583	3.59483	11.0388	29.351	14.1805	35.7331
ENSMUSG00000044583.13	Tlr7	toll-like receptor 7 [Source:MGI Symbol;Acc:MGI:2176882]	18.7789	-0.353599	0.138713	-2.54914	0.0107989	0.275904	48.568	10.7845	34.1199	6.62763	1.01289	11.5607
ENSMUSG00000014158.12	Trpv4	transient receptor potential cation channel, subfamily V, member 4 [Source:MGI Symbol;Acc:MGI:1926945]	597.294	-0.306834	0.120393	-2.54859	0.0108158	0.276153	640.887	682.119	685.408	565.242	472.007	538.098
ENSMUSG00000044792.7	Isca1	iron-sulfur cluster assembly 1 [Source:MGI Symbol;Acc:MGI:1916296]	912.734	0.276261	0.108466	2.54699	0.0108656	0.277239	745.413	861.861	840.955	1010.24	1060.5	957.436
ENSMUSG00000036989.16	Trim3	tripartite motif-containing 3 [Source:MGI Symbol;Acc:MGI:1860040]	4254.97	0.25115	0.0986245	2.54652	0.0108802	0.277428	3400.82	4446.81	3713.05	4965.04	4600.55	4403.57
ENSMUSG00000093989.1	Rnasek	ribonuclease, RNase K [Source:MGI Symbol;Acc:MGI:106369]	139.667	0.440989	0.17322	2.54584	0.0109016	0.277789	101.359	131.211	90.3173	149.595	201.565	163.952
ENSMUSG00000070348.5	Ccnd1	cyclin D1 [Source:MGI Symbol;Acc:MGI:88313]	4503.04	-0.266872	0.104863	-2.54497	0.0109288	0.277927	5828.16	4730.8	4320.18	3841.19	4488.12	3809.78
ENSMUSG00000020063.16	Sirt1	sirtuin 1 [Source:MGI Symbol;Acc:MGI:2135607]	2775.35	0.27156	0.106699	2.5451	0.0109246	0.277927	2375.61	2813.85	2272.99	2652	3086.28	3451.39
ENSMUSG00000021290.6	Atp5mpl	ATP synthase membrane subunit 6.8PL [Source:MGI Symbol;Acc:MGI:1917507]	1111.84	-0.279841	0.109954	-2.54508	0.0109251	0.277927	1274.38	1134.17	1285.52	894.73	1111.14	971.099
ENSMUSG00000047459.14	Dynlrb1	dynein light chain roadblock-type 1 [Source:MGI Symbol;Acc:MGI:1914318]	917.578	-0.297102	0.116768	-2.54438	0.0109472	0.278209	1052.66	931.96	1087.82	816.146	909.576	707.304
ENSMUSG00000030562.17	Nox4	NADPH oxidase 4 [Source:MGI Symbol;Acc:MGI:1354184]	137.639	0.464141	0.182442	2.54405	0.0109577	0.278291	115.085	51.2263	113.398	108.882	138.766	298.476
ENSMUSG00000029064.15	Gnb1	guanine nucleotide binding protein (G protein), beta 1 [Source:MGI Symbol;Acc:MGI:95781]	20892.7	-0.192199	0.0755818	-2.54292	0.0109929	0.279002	22768.9	21316.5	22957.7	19487.1	20551.5	18274.3
ENSMUSG00000097080.8	1700086O06Rik	RIKEN cDNA 1700086O06 gene [Source:MGI Symbol;Acc:MGI:1920766]	182.143	0.419009	0.164856	2.54166	0.0110326	0.279824	115.085	159.97	161.568	241.435	204.604	210.195
ENSMUSG00000028464.16	Tpm2	tropomyosin 2, beta [Source:MGI Symbol;Acc:MGI:98810]	133.843	-0.434132	0.170856	-2.54092	0.0110561	0.28005	160.486	164.464	164.578	110.776	86.0957	116.658
ENSMUSG00000020841.5	Cpd	carboxypeptidase D [Source:MGI Symbol;Acc:MGI:107265]	37262.7	-0.222125	0.0874151	-2.54104	0.0110524	0.28005	43432.5	35330.9	42171.2	34172.1	36340.5	32129.3
ENSMUSG00000017707.9	Serinc3	serine incorporator 3 [Source:MGI Symbol;Acc:MGI:1349457]	62166.6	-0.199686	0.0786631	-2.5385	0.0111328	0.28162	69121.8	64626.1	66296.9	52217.2	59623.8	61114.1
ENSMUSG00000020077.14	Srgn	serglycin [Source:MGI Symbol;Acc:MGI:97756]	10620.5	-0.241499	0.0951268	-2.5387	0.0111264	0.28162	11937.2	9987.34	12807	8837.48	9744	10409.9
ENSMUSG00000028426.10	Rad23b	RAD23 homolog B, nucleotide excision repair protein [Source:MGI Symbol;Acc:MGI:105128]	4620.46	-0.216041	0.0851216	-2.53802	0.011148	0.281818	5187.28	4616.66	5157.12	4054.22	4550.92	4156.6
ENSMUSG00000038296.14	Galnt18	polypeptide N-acetylgalactosaminyltransferase 18 [Source:MGI Symbol;Acc:MGI:2446239]	2275.76	-0.227929	0.0898177	-2.53768	0.011159	0.281911	2639.57	2412.13	2351.26	2044.15	2197.97	2009.46
ENSMUSG00000030536.10	Iqgap1	IQ motif containing GTPase activating protein 1 [Source:MGI Symbol;Acc:MGI:1352757]	28669.4	-0.186518	0.073507	-2.53741	0.0111675	0.281938	31976.8	29459.6	30369.7	27722.4	27196.1	25291.7
ENSMUSG00000021256.5	Vash1	vasohibin 1 [Source:MGI Symbol;Acc:MGI:2442543]	649.068	0.382822	0.150958	2.53595	0.0112142	0.282906	597.598	546.414	475.671	674.125	1035.17	565.423
ENSMUSG00000024096.17	Ralbp1	ralA binding protein 1 [Source:MGI Symbol;Acc:MGI:108466]	5992.81	-0.205439	0.0810171	-2.53575	0.0112206	0.282906	6172.36	6348.47	6804.91	5267.07	5902.11	5461.9
ENSMUSG00000103569.1	Gm38067	predicted gene, 38067 [Source:MGI Symbol;Acc:MGI:5611295]	181.666	0.439768	0.173498	2.53471	0.0112539	0.283226	106.638	196.817	116.409	255.637	212.707	201.787
ENSMUSG00000027994.14	Mcub	mitochondrial calcium uniporter dominant negative beta subunit [Source:MGI Symbol;Acc:MGI:1914065]	57.0344	-0.462517	0.182462	-2.53487	0.0112488	0.283226	76.0195	81.7824	68.2398	35.9786	47.6058	32.5802
ENSMUSG00000029571.14	Tmem106b	transmembrane protein 106B [Source:MGI Symbol;Acc:MGI:1919150]	5583.41	-0.211325	0.0833739	-2.53467	0.0112555	0.283226	6113.24	5687.02	6245.94	4783.26	5521.27	5149.77
ENSMUSG00000027599.9	Armc1	armadillo repeat containing 1 [Source:MGI Symbol;Acc:MGI:1921502]	1606.58	-0.245675	0.0969728	-2.53344	0.0112949	0.283847	1813.91	1632.95	1816.38	1402.22	1572.01	1402
ENSMUSG00000073139.9	Tmem185a	transmembrane protein 185A [Source:MGI Symbol;Acc:MGI:2448555]	622.561	-0.301665	0.119071	-2.5335	0.0112931	0.283847	735.911	647.968	705.479	565.242	577.347	503.416
ENSMUSG00000027796.2	Smad9	SMAD family member 9 [Source:MGI Symbol;Acc:MGI:1859993]	1192.37	-0.348442	0.137634	-2.53166	0.0113523	0.284632	1317.67	1340.87	1436.05	1021.6	722.191	1315.82
ENSMUSG00000028468.15	Rgp1	RAB6A GEF compex partner 1 [Source:MGI Symbol;Acc:MGI:1915956]	5078.7	0.221235	0.0873851	2.53172	0.0113503	0.284632	4288.77	4830.55	4875.13	5684.61	5768.41	5024.7
ENSMUSG00000039899.5	Fgl2	fibrinogen-like protein 2 [Source:MGI Symbol;Acc:MGI:103266]	44.0489	-0.445427	0.175966	-2.53132	0.0113633	0.284632	51.7355	57.5173	76.2679	24.6169	13.1676	40.9879
ENSMUSG00000106636.1	Gm43813	predicted gene 43813 [Source:MGI Symbol;Acc:MGI:5663950]	1033.87	0.333449	0.131688	2.53211	0.0113378	0.284632	941.797	971.503	766.694	1035.8	1012.89	1474.51
ENSMUSG00000086916.2	Gm15903	predicted gene 15903 [Source:MGI Symbol;Acc:MGI:3802037]	195.877	0.421852	0.166638	2.53154	0.0113562	0.284632	138.313	204.007	124.437	245.222	228.913	234.367
ENSMUSG00000078670.3	Fam174b	family with sequence similarity 174, member B [Source:MGI Symbol;Acc:MGI:3698178]	1980.39	-0.251214	0.099277	-2.53044	0.0113921	0.28486	2260.53	2119.15	2122.46	1680.58	2035.91	1663.69
ENSMUSG00000020664.10	Dld	dihydrolipoamide dehydrogenase [Source:MGI Symbol;Acc:MGI:107450]	2185.06	-0.212527	0.0839909	-2.53036	0.0113947	0.28486	2321.76	2384.27	2359.29	1970.3	2036.92	2037.84
ENSMUSG00000022265.7	Ank	progressive ankylosis [Source:MGI Symbol;Acc:MGI:3045421]	1360.43	-0.248758	0.098297	-2.53067	0.0113843	0.28486	1386.3	1532.3	1543.42	1305.64	1180.02	1214.92
ENSMUSG00000029385.14	Ccng2	cyclin G2 [Source:MGI Symbol;Acc:MGI:1095734]	1911.69	0.246993	0.0976609	2.52908	0.0114361	0.285708	1748.45	1624.86	1831.43	1975.98	2310.4	1978.98
ENSMUSG00000002015.5	Bcap31	B cell receptor associated protein 31 [Source:MGI Symbol;Acc:MGI:1350933]	1820.73	-0.246432	0.0974864	-2.52786	0.0114758	0.286515	1963.84	1818.98	2183.67	1562.23	1706.72	1688.91
ENSMUSG00000027533.10	Fabp5	fatty acid binding protein 5, epidermal [Source:MGI Symbol;Acc:MGI:101790]	1656.32	0.248328	0.0982646	2.52714	0.0114997	0.286549	1637.59	1525.11	1343.72	1814.08	1845.49	1771.94
ENSMUSG00000032020.15	Ubash3b	ubiquitin associated and SH3 domain containing, B [Source:MGI Symbol;Acc:MGI:1920078]	771.035	0.286285	0.113266	2.52754	0.0114866	0.286549	723.241	667.74	666.341	866.326	922.743	779.822
ENSMUSG00000039531.8	Zup1	zinc finger containing ubiquitin peptidase 1 [Source:MGI Symbol;Acc:MGI:1919830]	2210.66	0.22123	0.0875376	2.52726	0.0114957	0.286549	1964.89	2164.09	1961.89	2436.13	2341.8	2395.17
ENSMUSG00000006216.10	Clcnkb	chloride channel, voltage-sensitive Kb [Source:MGI Symbol;Acc:MGI:1930643]	300.062	-0.409008	0.161863	-2.52688	0.0115081	0.286573	720.074	287.587	342.202	128.765	80.0183	241.724
ENSMUSG00000042606.9	Hirip3	HIRA interacting protein 3 [Source:MGI Symbol;Acc:MGI:2142364]	1153.31	0.262999	0.104096	2.5265	0.0115206	0.286698	950.244	1117.09	1046.68	1280.08	1195.21	1330.53
ENSMUSG00000100672.1	Gm28404	predicted gene 28404 [Source:MGI Symbol;Acc:MGI:5579110]	6.67072	0.27478	0.108827	2.52493	0.0115722	0.287237	1.05583	0.898708	0	14.2021	8.10312	15.7646
ENSMUSG00000037894.13	H2afz	H2A histone family, member Z [Source:MGI Symbol;Acc:MGI:1888388]	980.902	0.2568	0.101691	2.52529	0.0115603	0.287237	874.224	913.986	869.053	1075.57	1113.17	1039.41
ENSMUSG00000004561.14	Mettl17	methyltransferase like 17 [Source:MGI Symbol;Acc:MGI:1098577]	547.523	0.340996	0.135049	2.52498	0.0115706	0.287237	398.047	551.807	461.622	679.806	644.198	549.659
ENSMUSG00000037010.7	Apln	apelin [Source:MGI Symbol;Acc:MGI:1353624]	2244	0.450365	0.178363	2.52499	0.0115703	0.287237	1693.55	1376.82	1963.9	2102.85	3773.02	2553.86
ENSMUSG00000043342.9	Hoxd9	homeobox D9 [Source:MGI Symbol;Acc:MGI:96210]	112.56	-0.44655	0.176923	-2.52398	0.0116034	0.287639	160.486	131.211	128.451	93.7337	65.8379	95.6385
ENSMUSG00000001123.15	Lgals9	lectin, galactose binding, soluble 9 [Source:MGI Symbol;Acc:MGI:109496]	6115.25	-0.208355	0.082548	-2.52405	0.0116011	0.287639	6631.65	6300.84	6810.93	5228.26	6082.41	5637.42
ENSMUSG00000091994.2	E130317F20Rik	RIKEN cDNA E130317F20 gene [Source:MGI Symbol;Acc:MGI:3041202]	427.096	0.389513	0.15435	2.52358	0.0116167	0.287782	253.398	445.759	358.259	582.285	472.007	450.867
ENSMUSG00000090622.1	A930033H14Rik	RIKEN cDNA A930033H14 gene [Source:MGI Symbol;Acc:MGI:2444562]	253.306	0.409259	0.162203	2.52313	0.0116317	0.287966	179.49	215.69	218.769	339.903	348.434	217.551
ENSMUSG00000030083.11	Abtb1	ankyrin repeat and BTB (POZ) domain containing 1 [Source:MGI Symbol;Acc:MGI:1933148]	1328.31	0.303376	0.120279	2.52227	0.0116601	0.288069	958.691	1345.37	1204.23	1606.73	1554.79	1300.05
ENSMUSG00000031485.15	Plpbp	pyridoxal phosphate binding protein [Source:MGI Symbol;Acc:MGI:1891207]	1962.39	0.25854	0.10251	2.52209	0.0116659	0.288069	1556.29	2021.19	1733.09	2238.25	2079.46	2146.09
ENSMUSG00000020143.15	Dock2	dedicator of cyto-kinesis 2 [Source:MGI Symbol;Acc:MGI:2149010]	55.65	-0.434939	0.172447	-2.52216	0.0116635	0.288069	121.42	70.9979	46.1622	12.3085	28.3609	54.6506
ENSMUSG00000058546.8	Rpl23a	ribosomal protein L23A [Source:MGI Symbol;Acc:MGI:3040672]	3015.13	-0.28319	0.112257	-2.52271	0.0116456	0.288069	3334.3	2839.02	3861.57	2602.77	3085.26	2367.84
ENSMUSG00000029767.16	Calu	calumenin [Source:MGI Symbol;Acc:MGI:1097158]	8253.6	-0.206245	0.0818005	-2.52132	0.0116916	0.288518	9326.12	8283.39	9017.68	7546.98	8160.86	7186.55
ENSMUSG00000074754.4	Smim26	small integral membrane protein 26 [Source:MGI Symbol;Acc:MGI:2685407]	80.8411	-0.455939	0.180936	-2.5199	0.011739	0.2895	122.476	88.0734	98.3455	58.7019	62.7992	54.6506
ENSMUSG00000031370.12	Zrsr2	zinc finger (CCCH type), RNA binding motif and serine/arginine rich 2 [Source:MGI Symbol;Acc:MGI:103287]	2423.49	0.217039	0.0861432	2.51951	0.0117517	0.289629	2117.99	2289.01	2283.02	2600.87	2727.71	2522.33
ENSMUSG00000021518.4	Ptdss1	phosphatidylserine synthase 1 [Source:MGI Symbol;Acc:MGI:1276575]	2613.37	-0.238414	0.0946491	-2.51893	0.0117712	0.289738	2926.75	2570.3	3040.68	2436.13	2512.98	2193.38
ENSMUSG00000033446.7	Lpar6	lysophosphatidic acid receptor 6 [Source:MGI Symbol;Acc:MGI:1914418]	2305.22	0.269513	0.106986	2.51915	0.0117637	0.289738	1804.41	1964.58	2435.56	2545.96	2700.36	2380.45
ENSMUSG00000054072.12	Iigp1	interferon inducible GTPase 1 [Source:MGI Symbol;Acc:MGI:1926259]	8882.42	0.222696	0.0884328	2.51825	0.011794	0.29011	7490.03	9156.93	7809.44	9026.84	9827.06	9984.24
ENSMUSG00000087679.2	Tmem250-ps	transmembrane protein 250, pseudogene [Source:MGI Symbol;Acc:MGI:1924939]	1367.91	-0.242489	0.0963216	-2.51749	0.0118193	0.290403	1521.45	1406.48	1548.44	1292.39	1245.86	1192.85
ENSMUSG00000031762.7	Mt2	metallothionein 2 [Source:MGI Symbol;Acc:MGI:97172]	60.2113	-0.442653	0.175834	-2.51744	0.011821	0.290403	117.197	88.9721	47.1657	24.6169	20.2578	63.0583
ENSMUSG00000028060.14	Khdc4	KH domain containing 4, pre-mRNA splicing factor [Source:MGI Symbol;Acc:MGI:1921450]	4480.61	0.24482	0.0973593	2.5146	0.0119166	0.292474	3722.84	4736.19	3749.17	5073.93	4645.11	4956.39
ENSMUSG00000028032.13	Papss1	3'-phosphoadenosine 5'-phosphosulfate synthase 1 [Source:MGI Symbol;Acc:MGI:1330587]	2420.12	-0.245565	0.0976601	-2.51449	0.0119206	0.292474	2618.45	2545.14	2765.72	2428.55	2237.47	1925.38
ENSMUSG00000040158.12	Tax1bp3	Tax1 (human T cell leukemia virus type I) binding protein 3 [Source:MGI Symbol;Acc:MGI:1923531]	793.498	0.320672	0.127594	2.51322	0.0119635	0.293153	645.11	685.714	742.609	772.593	1087.84	827.115
ENSMUSG00000021696.9	Elovl7	ELOVL family member 7, elongation of long chain fatty acids (yeast) [Source:MGI Symbol;Acc:MGI:1921809]	39.2361	-0.436355	0.173615	-2.51335	0.0119591	0.293153	71.7962	43.138	52.1833	12.3085	20.2578	35.7331
ENSMUSG00000031832.15	Taf1c	TATA-box binding protein associated factor, RNA polymerase I, C [Source:MGI Symbol;Acc:MGI:109576]	511.886	0.315275	0.125504	2.51207	0.0120027	0.293372	442.391	487.1	412.449	568.083	615.837	545.455
ENSMUSG00000020152.7	Actr2	ARP2 actin-related protein 2 [Source:MGI Symbol;Acc:MGI:1913963]	8444.21	-0.190912	0.076009	-2.5117	0.0120151	0.293372	9631.25	8612.32	8843.07	7910.55	7906.62	7761.43
ENSMUSG00000033880.11	Lgals3bp	lectin, galactoside-binding, soluble, 3 binding protein [Source:MGI Symbol;Acc:MGI:99554]	8558.48	-0.205818	0.0819127	-2.51265	0.0119828	0.293372	9474.99	8683.31	9448.19	7493.96	8602.48	7647.93
ENSMUSG00000024663.20	Rab3il1	RAB3A interacting protein (rabin3)-like 1 [Source:MGI Symbol;Acc:MGI:1922010]	693.659	0.359483	0.143129	2.5116	0.0120184	0.293372	673.617	473.619	617.168	826.561	956.168	614.819
ENSMUSG00000051984.13	Sec31b	Sec31 homolog B (S. cerevisiae) [Source:MGI Symbol;Acc:MGI:2685187]	225.913	0.420289	0.16731	2.51204	0.0120035	0.293372	165.765	184.235	188.663	280.254	348.434	188.124
ENSMUSG00000045103.19	Dmd	dystrophin, muscular dystrophy [Source:MGI Symbol;Acc:MGI:94909]	92.6945	-0.447198	0.178004	-2.51229	0.011995	0.293372	124.588	112.338	110.388	64.3827	70.9023	73.5681
ENSMUSG00000055172.10	C1ra	complement component 1, r subcomponent A [Source:MGI Symbol;Acc:MGI:1355313]	436.438	-0.33892	0.134979	-2.51091	0.012042	0.29376	552.197	493.39	446.569	364.52	419.337	342.617
ENSMUSG00000064351.1	mt-Co1	mitochondrially encoded cytochrome c oxidase I [Source:MGI Symbol;Acc:MGI:102504]	66873	-0.246808	0.0983284	-2.51003	0.0120719	0.294303	78743.5	68544.4	71904.6	57551.5	52750.3	71743.6
ENSMUSG00000104156.2	Gm38102	predicted gene, 38102 [Source:MGI Symbol;Acc:MGI:5611330]	139.562	0.439725	0.175233	2.50938	0.0120943	0.294543	74.9637	133.907	111.391	162.85	193.462	160.799
ENSMUSG00000029422.15	Rsrc2	arginine/serine-rich coiled-coil 2 [Source:MGI Symbol;Acc:MGI:1913489]	8889.16	0.196759	0.0784191	2.50907	0.0121048	0.294543	7843.73	8783.97	8130.56	9088.38	9947.59	9540.73
ENSMUSG00000024112.16	Cacna1h	calcium channel, voltage-dependent, T type, alpha 1H subunit [Source:MGI Symbol;Acc:MGI:1928842]	16.7363	-0.352708	0.140566	-2.50921	0.0121003	0.294543	47.5122	20.6703	14.0494	2.84041	11.1418	4.20389
ENSMUSG00000032105.5	Pdzd3	PDZ domain containing 3 [Source:MGI Symbol;Acc:MGI:2429554]	32.8997	0.423522	0.168984	2.50629	0.0122006	0.296685	12.6699	15.278	26.0917	29.351	42.5414	71.4661
ENSMUSG00000022956.11	Atp5o	ATP synthase, H+ transporting, mitochondrial F1 complex, O subunit [Source:MGI Symbol;Acc:MGI:106341]	801.372	-0.288053	0.114943	-2.50604	0.012209	0.296702	954.467	781.876	937.293	698.742	692.817	743.038
ENSMUSG00000011256.16	Adam19	a disintegrin and metallopeptidase domain 19 (meltrin beta) [Source:MGI Symbol;Acc:MGI:105377]	2396.22	0.452555	0.18068	2.50473	0.0122546	0.29762	2263.69	1597	1398.91	3283.52	3738.58	2095.64
ENSMUSG00000027424.11	Mgme1	mitochondrial genome maintenance exonuclease 1 [Source:MGI Symbol;Acc:MGI:1921778]	1006	-0.268448	0.107227	-2.50354	0.0122958	0.298433	990.365	1176.41	1160.08	925.028	877.163	906.989
ENSMUSG00000105071.1	Gm43336	predicted gene 43336 [Source:MGI Symbol;Acc:MGI:5663473]	288.28	0.376561	0.150433	2.50318	0.0123085	0.29855	214.333	268.714	238.839	391.977	308.932	306.884
ENSMUSG00000027528.12	Fabp9	fatty acid binding protein 9, testis [Source:MGI Symbol;Acc:MGI:1194881]	25.4358	0.403652	0.161323	2.50214	0.0123445	0.299078	5.27913	21.569	11.0388	34.085	35.4512	45.1918
ENSMUSG00000079426.13	Arpc4	actin related protein 2/3 complex, subunit 4 [Source:MGI Symbol;Acc:MGI:1915339]	2286	-0.225603	0.0901735	-2.50188	0.0123536	0.299078	2607.89	2368.09	2454.62	1988.29	2245.58	2051.5
ENSMUSG00000022237.17	Ankrd33b	ankyrin repeat domain 33B [Source:MGI Symbol;Acc:MGI:1917904]	4599	-0.250147	0.0999804	-2.50196	0.0123507	0.299078	5360.43	5542.33	4192.73	4390.33	3971.54	4136.63
ENSMUSG00000031875.7	Cmtm3	CKLF-like MARVEL transmembrane domain containing 3 [Source:MGI Symbol;Acc:MGI:2447162]	2801.28	0.261331	0.104504	2.50068	0.0123956	0.299904	2493.86	2641.3	2434.55	2801.59	3655.52	2780.87
ENSMUSG00000106022.1	Gm42929	predicted gene 42929 [Source:MGI Symbol;Acc:MGI:5663066]	490.615	0.330532	0.132235	2.49958	0.012434	0.300643	393.823	479.91	399.403	599.327	579.373	491.855
ENSMUSG00000036281.13	Snapc4	small nuclear RNA activating complex, polypeptide 4 [Source:MGI Symbol;Acc:MGI:2443935]	1343.48	0.304103	0.121694	2.49892	0.0124574	0.301019	1083.28	1442.43	1019.58	1667.32	1477.81	1370.47
ENSMUSG00000003458.12	Ncstn	nicastrin [Source:MGI Symbol;Acc:MGI:1891700]	4641.81	-0.204692	0.0819357	-2.49821	0.0124823	0.301431	5002.51	4697.55	5267.51	4275.77	4498.25	4109.3
ENSMUSG00000038370.6	Pcp4l1	Purkinje cell protein 4-like 1 [Source:MGI Symbol;Acc:MGI:1913675]	1091.69	-0.30064	0.12038	-2.49743	0.0125098	0.301524	1132.9	1174.61	1355.76	1017.82	1079.74	789.28
ENSMUSG00000111030.1	Gm47234	predicted gene, 47234 [Source:MGI Symbol;Acc:MGI:6096052]	143.438	0.431252	0.172658	2.49772	0.0124996	0.301524	86.5778	139.3	108.381	176.106	160.037	190.226
ENSMUSG00000021464.14	Ror2	receptor tyrosine kinase-like orphan receptor 2 [Source:MGI Symbol;Acc:MGI:1347521]	10.5884	-0.31286	0.125267	-2.49754	0.0125058	0.301524	23.2282	24.2651	8.02821	1.89361	5.06445	1.05097
ENSMUSG00000020864.13	Ankrd40	ankyrin repeat domain 40 [Source:MGI Symbol;Acc:MGI:1918702]	3507.86	-0.196072	0.0785425	-2.49638	0.0125469	0.302231	3881.22	3654.14	3739.14	3261.74	3293.92	3217.03
ENSMUSG00000005493.15	Msh4	mutS homolog 4 [Source:MGI Symbol;Acc:MGI:1860077]	28.6377	0.430537	0.172499	2.49588	0.0125646	0.302441	19.0049	15.278	15.0529	37.8722	41.5285	43.0899
ENSMUSG00000101037.1	Gm28424	predicted gene 28424 [Source:MGI Symbol;Acc:MGI:5579130]	48.002	0.445422	0.178477	2.49568	0.0125714	0.302441	41.1772	20.6703	28.0987	71.9572	84.0699	42.0389
ENSMUSG00000030862.13	Cpxm2	carboxypeptidase X 2 (M14 family) [Source:MGI Symbol;Acc:MGI:1926006]	59.5336	-0.455339	0.182502	-2.49497	0.0125967	0.302858	85.522	79.985	69.2433	46.3934	45.5801	30.4782
ENSMUSG00000029672.16	Fam3c	family with sequence similarity 3, member C [Source:MGI Symbol;Acc:MGI:107892]	4194.37	-0.235112	0.0943319	-2.4924	0.0126885	0.304874	4703.71	4299.42	4682.45	3641.41	4359.48	3479.77
ENSMUSG00000051185.9	Fam174a	family with sequence similarity 174, member A [Source:MGI Symbol;Acc:MGI:1914948]	908.643	-0.276435	0.110954	-2.49144	0.0127228	0.305506	1068.5	893.315	1054.71	785.848	852.854	796.637
ENSMUSG00000042694.17	Stn1	STN1, CST complex subunit [Source:MGI Symbol;Acc:MGI:1915581]	1264.9	0.243585	0.0977839	2.49105	0.0127365	0.305644	1117.06	1125.18	1206.24	1388.02	1442.36	1310.56
ENSMUSG00000024045.6	Akap8	A kinase (PRKA) anchor protein 8 [Source:MGI Symbol;Acc:MGI:1928488]	8789.43	0.229857	0.0922858	2.4907	0.012749	0.305753	7289.43	9226.13	7601.71	10096.7	9217.3	9305.31
ENSMUSG00000028642.7	Tmem269	transmembrane protein 269 [Source:MGI Symbol;Acc:MGI:1922430]	55.377	0.45325	0.182044	2.48979	0.012782	0.30616	27.4515	37.7457	46.1622	73.8508	86.0957	60.9564
ENSMUSG00000031278.12	Acsl4	acyl-CoA synthetase long-chain family member 4 [Source:MGI Symbol;Acc:MGI:1354713]	3029.54	-0.227802	0.0914902	-2.48991	0.0127775	0.30616	3613.04	2959.44	3284.54	2744.79	2711.51	2863.9
ENSMUSG00000036099.16	Vezt	vezatin, adherens junctions transmembrane protein [Source:MGI Symbol;Acc:MGI:2143698]	2512.67	0.252633	0.101487	2.48932	0.0127987	0.306323	2163.39	2565.81	2089.34	2939.83	2467.4	2850.24
ENSMUSG00000044934.13	Zfp367	zinc finger protein 367 [Source:MGI Symbol;Acc:MGI:2442266]	500.704	-0.302379	0.121479	-2.48915	0.0128048	0.306323	563.811	578.768	538.893	443.105	447.697	431.95
ENSMUSG00000007589.9	Tinf2	Terf1 (TRF1)-interacting nuclear factor 2 [Source:MGI Symbol;Acc:MGI:107246]	1490.37	0.297374	0.119506	2.48835	0.0128336	0.306821	1101.23	1498.15	1348.74	1929.59	1484.9	1579.61
ENSMUSG00000116298.1	4833412C15Rik	RIKEN cDNA 4833412C15 gene [Source:MGI Symbol;Acc:MGI:1921863]	286.972	0.363552	0.146144	2.48763	0.0128597	0.307254	250.231	253.436	222.783	372.094	305.893	317.394
ENSMUSG00000031548.7	Sfrp1	secreted frizzled-related protein 1 [Source:MGI Symbol;Acc:MGI:892014]	364.582	-0.420987	0.169275	-2.487	0.0128825	0.307607	734.855	399.925	445.565	189.361	97.2375	320.547
ENSMUSG00000117829.1			138.414	0.435476	0.175124	2.48667	0.0128944	0.3077	78.1312	140.198	100.353	180.84	170.166	160.799
ENSMUSG00000001156.9	Mxd1	MAX dimerization protein 1 [Source:MGI Symbol;Acc:MGI:96908]	1505.03	0.246991	0.0994346	2.48395	0.0129933	0.309528	1319.78	1494.55	1280.5	1544.24	1687.47	1703.63
ENSMUSG00000030707.15	Coro1a	coronin, actin binding protein 1A [Source:MGI Symbol;Acc:MGI:1345961]	45.8959	-0.431766	0.173819	-2.48399	0.0129918	0.309528	92.9127	28.7586	73.2574	35.9786	19.2449	25.2233
ENSMUSG00000025050.8	Pcgf6	polycomb group ring finger 6 [Source:MGI Symbol;Acc:MGI:1918291]	133.355	0.434312	0.174851	2.4839	0.0129953	0.309528	108.75	115.035	84.2962	184.627	181.307	126.117
ENSMUSG00000020834.17	Dhrs13	dehydrogenase/reductase (SDR family) member 13 [Source:MGI Symbol;Acc:MGI:1917701]	123.395	0.435697	0.175502	2.48258	0.0130434	0.310482	86.5778	116.832	80.2821	144.861	176.243	135.575
ENSMUSG00000029229.8	Chic2	cysteine-rich hydrophobic domain 2 [Source:MGI Symbol;Acc:MGI:1921527]	1802.66	0.231276	0.0932277	2.48076	0.0131102	0.311877	1765.34	1572.74	1605.64	1960.83	2049.08	1862.32
ENSMUSG00000032458.6	Copb2	coatomer protein complex, subunit beta 2 (beta prime) [Source:MGI Symbol;Acc:MGI:1354962]	4227.28	-0.217089	0.0875311	-2.48013	0.0131333	0.312234	4722.71	4195.17	4778.79	3714.32	4193.37	3759.33
ENSMUSG00000031167.16	Rbm3	RNA binding motif (RNP1, RRM) protein 3 [Source:MGI Symbol;Acc:MGI:1099460]	2416.42	0.231593	0.0933926	2.47978	0.0131462	0.312346	2072.59	2120.05	2432.55	2672.83	2731.76	2468.73
ENSMUSG00000085622.9	3110056K07Rik	RIKEN cDNA 3110056K07 gene [Source:MGI Symbol;Acc:MGI:1920454]	593.459	0.35583	0.143511	2.47947	0.013158	0.312432	360.037	573.375	577.027	711.05	718.139	621.125
ENSMUSG00000028793.15	Rnf19b	ring finger protein 19B [Source:MGI Symbol;Acc:MGI:1922484]	1584.23	0.284886	0.114915	2.47911	0.0131711	0.31255	1566.85	1459.5	1200.22	1568.86	2012.61	1697.32
ENSMUSG00000026380.10	Tfcp2l1	transcription factor CP2-like 1 [Source:MGI Symbol;Acc:MGI:2444691]	634.84	-0.397632	0.160426	-2.4786	0.01319	0.312805	1457.04	685.714	713.507	232.914	169.153	550.71
ENSMUSG00000057706.7	Mex3b	mex3 RNA binding family member B [Source:MGI Symbol;Acc:MGI:1918252]	728.359	0.32319	0.130496	2.47663	0.0132629	0.314339	669.394	590.451	639.246	793.422	998.71	678.928
ENSMUSG00000036095.11	Dgkb	diacylglycerol kinase, beta [Source:MGI Symbol;Acc:MGI:2442474]	53.9846	-0.443109	0.17907	-2.4745	0.0133424	0.31603	95.0244	77.2889	49.1728	25.5637	24.3094	52.5486
ENSMUSG00000029714.11	Gigyf1	GRB10 interacting GYF protein 1 [Source:MGI Symbol;Acc:MGI:1888677]	8101.2	0.227678	0.0920864	2.47244	0.0134193	0.316676	6778.41	8437.07	7033.71	9254.07	8933.69	8170.26
ENSMUSG00000040797.16	Iqsec3	IQ motif and Sec7 domain 3 [Source:MGI Symbol;Acc:MGI:2677208]	8.5986	-0.26054	0.105374	-2.47252	0.0134165	0.316676	40.1214	5.39225	4.0141	0	1.01289	1.05097
ENSMUSG00000057228.6	Aadat	aminoadipate aminotransferase [Source:MGI Symbol;Acc:MGI:1345167]	17.0586	0.359916	0.145559	2.47265	0.0134115	0.316676	6.33496	6.29095	8.02821	16.0957	16.2062	49.3957
ENSMUSG00000110558.1	Gm45779	predicted gene 45779 [Source:MGI Symbol;Acc:MGI:5804894]	417.323	0.353825	0.143055	2.47335	0.0133855	0.316676	304.078	434.974	324.139	491.392	438.582	510.773
ENSMUSG00000064208.6	Gm10145	predicted gene 10145 [Source:MGI Symbol;Acc:MGI:3704353]	133.433	-0.421727	0.170535	-2.47296	0.0134	0.316676	160.486	175.248	149.525	111.723	91.1601	112.454
ENSMUSG00000079737.4	3110001I22Rik	RIKEN cDNA 3110001I22 gene [Source:MGI Symbol;Acc:MGI:1913848]	213.495	0.392997	0.158909	2.4731	0.0133949	0.316676	145.704	195.02	183.645	247.116	229.926	279.559
ENSMUSG00000023272.4	Creld2	cysteine-rich with EGF-like domains 2 [Source:MGI Symbol;Acc:MGI:1923987]	1011.64	-0.27173	0.109919	-2.4721	0.0134324	0.316789	1151.91	1205.17	994.494	935.443	940.975	841.829
ENSMUSG00000040532.14	Abhd11	abhydrolase domain containing 11 [Source:MGI Symbol;Acc:MGI:1916008]	368.617	0.348913	0.141172	2.47154	0.0134532	0.317085	288.241	368.47	286.005	425.115	393.001	450.867
ENSMUSG00000107320.1	Gm42549	predicted gene 42549 [Source:MGI Symbol;Acc:MGI:5662686]	200.783	0.427746	0.173096	2.47115	0.0134681	0.31724	162.597	164.464	141.497	166.638	226.887	342.617
ENSMUSG00000026421.14	Csrp1	cysteine and glycine-rich protein 1 [Source:MGI Symbol;Acc:MGI:88549]	5484.59	-0.212788	0.0861575	-2.46975	0.0135207	0.318284	6123.79	5394.94	6222.86	4849.53	5422	4894.38
ENSMUSG00000032116.18	Stt3a	STT3, subunit of the oligosaccharyltransferase complex, homolog A (S. cerevisiae) [Source:MGI Symbol;Acc:MGI:105124]	3574.27	-0.206501	0.0836406	-2.46891	0.0135524	0.318445	4097.66	3731.43	3705.02	3169.9	3448.89	3292.7
ENSMUSG00000007617.18	Homer1	homer scaffolding protein 1 [Source:MGI Symbol;Acc:MGI:1347345]	607.654	0.313158	0.12683	2.46912	0.0135446	0.318445	495.183	593.147	504.773	599.327	698.894	754.598
ENSMUSG00000023092.16	Fhl1	four and a half LIM domains 1 [Source:MGI Symbol;Acc:MGI:1298387]	791.498	-0.321123	0.130046	-2.4693	0.0135378	0.318445	840.438	807.938	1034.63	605.955	637.108	822.911
ENSMUSG00000019558.14	Slc6a8	solute carrier family 6 (neurotransmitter transporter, creatine), member 8 [Source:MGI Symbol;Acc:MGI:2147834]	1491.01	0.230778	0.0934992	2.46823	0.0135782	0.318854	1409.53	1401.98	1277.49	1625.66	1630.75	1600.63
ENSMUSG00000079111.3	Kdelr2	KDEL (Lys-Asp-Glu-Leu) endoplasmic reticulum protein retention receptor 2 [Source:MGI Symbol;Acc:MGI:1914163]	2428.34	-0.238934	0.0968242	-2.46771	0.013598	0.319123	2847.56	2431	2658.34	2102.85	2444.1	2086.18
ENSMUSG00000029436.9	Mmp17	matrix metallopeptidase 17 [Source:MGI Symbol;Acc:MGI:1346076]	717.343	-0.317077	0.1286	-2.4656	0.0136783	0.320812	984.03	761.205	682.398	625.838	616.85	633.736
ENSMUSG00000032316.8	Clk3	CDC-like kinase 3 [Source:MGI Symbol;Acc:MGI:1098670]	3855.37	0.259565	0.105285	2.46535	0.0136881	0.320845	2919.36	4109.79	3393.92	4243.58	4444.56	4021.02
ENSMUSG00000027820.12	Mme	membrane metallo endopeptidase [Source:MGI Symbol;Acc:MGI:97004]	119.54	-0.449823	0.182543	-2.46421	0.0137316	0.321276	186.881	130.313	150.529	88.9996	35.4512	125.066
ENSMUSG00000051234.6	Rnf7	ring finger protein 7 [Source:MGI Symbol;Acc:MGI:1337096]	804.13	-0.275656	0.111858	-2.46434	0.0137267	0.321276	911.178	829.507	928.261	689.274	686.74	779.822
ENSMUSG00000035953.14	Pip4p1	phosphatidylinositol-4,5-bisphosphate 4-phosphatase 1 [Source:MGI Symbol;Acc:MGI:2448501]	1627.24	0.242834	0.0985336	2.46448	0.0137214	0.321276	1390.52	1635.65	1409.95	1866.15	1724.95	1736.21
ENSMUSG00000040234.16	Tm7sf3	transmembrane 7 superfamily member 3 [Source:MGI Symbol;Acc:MGI:1914873]	1463.88	-0.233977	0.0950207	-2.46238	0.0138018	0.32272	1523.56	1579.03	1671.87	1281.97	1324.86	1402
ENSMUSG00000030255.13	Sspn	sarcospan [Source:MGI Symbol;Acc:MGI:1353511]	731.828	-0.309614	0.125776	-2.46164	0.0138304	0.323193	745.413	777.382	944.318	576.604	729.281	617.972
ENSMUSG00000027016.17	Zfp385b	zinc finger protein 385B [Source:MGI Symbol;Acc:MGI:2444734]	9.76674	-0.274004	0.111329	-2.4612	0.0138472	0.323388	33.7865	12.5819	8.02821	0	0	4.20389
ENSMUSG00000104002.2	Gm38336	predicted gene, 38336 [Source:MGI Symbol;Acc:MGI:5611564]	186.797	0.404071	0.164208	2.46072	0.0138659	0.323627	127.755	179.742	144.508	225.339	197.514	245.928
ENSMUSG00000028556.15	Dock7	dedicator of cytokinesis 7 [Source:MGI Symbol;Acc:MGI:1914549]	770.488	-0.280635	0.114079	-2.46001	0.0138934	0.324073	863.666	895.113	803.824	678.859	630.018	751.445
ENSMUSG00000102466.1	Gm38200	predicted gene, 38200 [Source:MGI Symbol;Acc:MGI:5611428]	225.909	0.422635	0.171859	2.45919	0.013925	0.324613	141.481	248.043	141.497	334.222	267.403	222.806
ENSMUSG00000055818.2	A230083G16Rik	RIKEN cDNA A230083G16 gene [Source:MGI Symbol;Acc:MGI:3045289]	48.1097	0.446027	0.181517	2.45721	0.0140021	0.325675	40.1214	28.7586	27.0952	60.5955	64.825	67.2622
ENSMUSG00000037742.14	Eef1a1	eukaryotic translation elongation factor 1 alpha 1 [Source:MGI Symbol;Acc:MGI:1096881]	33872.2	-0.218313	0.0888292	-2.45767	0.0139841	0.325675	35695.4	33540.7	40570.5	29968.3	34358.2	29100.4
ENSMUSG00000063268.12	Parp10	poly (ADP-ribose) polymerase family, member 10 [Source:MGI Symbol;Acc:MGI:3712326]	3437.63	0.223063	0.0907814	2.45715	0.0140046	0.325675	2901.41	3461.82	3096.88	3763.55	3909.76	3492.38
ENSMUSG00000004187.11	Kifc2	kinesin family member C2 [Source:MGI Symbol;Acc:MGI:109187]	711.304	0.308698	0.125614	2.45751	0.0139904	0.325675	581.76	743.231	544.914	839.816	767.771	790.331
ENSMUSG00000050737.13	Ptges	prostaglandin E synthase [Source:MGI Symbol;Acc:MGI:1927593]	16.3594	-0.347452	0.141442	-2.4565	0.0140296	0.325788	36.9539	30.5561	12.0423	11.3617	3.03867	4.20389
ENSMUSG00000004127.12	Trmt10a	tRNA methyltransferase 10A [Source:MGI Symbol;Acc:MGI:1920421]	384.065	0.339107	0.138052	2.45637	0.0140349	0.325788	279.794	354.091	355.248	428.902	464.917	421.44
ENSMUSG00000071637.5	Cebpd	CCAAT/enhancer binding protein (C/EBP), delta [Source:MGI Symbol;Acc:MGI:103573]	3873.12	0.276538	0.112562	2.45676	0.0140196	0.325788	3106.24	4234.71	3035.66	4165.94	4768.69	3927.48
ENSMUSG00000015092.9	Edf1	endothelial differentiation-related factor 1 [Source:MGI Symbol;Acc:MGI:1891227]	2395.97	-0.249838	0.101784	-2.4546	0.0141041	0.325821	2868.68	2298.89	2699.48	2128.42	2379.28	2001.05
ENSMUSG00000090919.6	Pabpc4l	poly(A) binding protein, cytoplasmic 4-like [Source:MGI Symbol;Acc:MGI:3643087]	48.8306	-0.445757	0.181594	-2.4547	0.0141003	0.325821	71.7962	58.416	65.2292	26.5105	39.5027	31.5292
ENSMUSG00000035227.7	Spcs2	signal peptidase complex subunit 2 homolog (S. cerevisiae) [Source:MGI Symbol;Acc:MGI:1913874]	1816.81	-0.22539	0.0918067	-2.45505	0.0140866	0.325821	1962.78	1880.99	2062.24	1566.96	1715.84	1712.03
ENSMUSG00000030972.6	Acsm5	acyl-CoA synthetase medium-chain family member 5 [Source:MGI Symbol;Acc:MGI:2444086]	39.1126	0.412044	0.167789	2.45572	0.0140603	0.325821	15.8374	23.3664	25.0881	36.9254	28.3609	105.097
ENSMUSG00000030724.7	Cd19	CD19 antigen [Source:MGI Symbol;Acc:MGI:88319]	5.58161	-0.240335	0.0978999	-2.45491	0.0140921	0.325821	12.6699	10.7845	10.0353	0	0	0
ENSMUSG00000061536.13	Sec22c	SEC22 homolog C, vesicle trafficking protein [Source:MGI Symbol;Acc:MGI:2447871]	341.152	-0.341963	0.139338	-2.4542	0.0141199	0.325821	355.813	411.608	402.414	313.392	297.79	265.896
ENSMUSG00000034227.7	Foxj1	forkhead box J1 [Source:MGI Symbol;Acc:MGI:1347474]	31.5759	0.418897	0.170689	2.45416	0.0141214	0.325821	19.0049	19.7716	15.0529	57.7551	25.3223	52.5486
ENSMUSG00000072501.5	Phf20l1	PHD finger protein 20-like 1 [Source:MGI Symbol;Acc:MGI:2444412]	9765.11	0.205696	0.0837872	2.45498	0.0140891	0.325821	8999.86	9823.77	8263.03	10525.6	9954.69	11023.6
ENSMUSG00000041119.12	Pde9a	phosphodiesterase 9A [Source:MGI Symbol;Acc:MGI:1277179]	342.178	-0.407179	0.165871	-2.4548	0.0140965	0.325821	293.52	421.494	512.802	222.499	237.016	365.738
ENSMUSG00000034160.13	Ogt	O-linked N-acetylglucosamine (GlcNAc) transferase (UDP-N-acetylglucosamine:polypeptide-N-acetylglucosaminyl transferase) [Source:MGI Symbol;Acc:MGI:1339639]	5967.65	0.268709	0.109491	2.45416	0.0141213	0.325821	4655.14	6532.71	4868.1	7243.06	6028.72	6478.19
ENSMUSG00000028456.18	Unc13b	unc-13 homolog B [Source:MGI Symbol;Acc:MGI:1342278]	1317.68	-0.259066	0.1056	-2.45327	0.0141563	0.326429	1314.5	1601.5	1426.01	1228.95	1093.92	1241.2
ENSMUSG00000011034.6	Slc5a1	solute carrier family 5 (sodium/glucose cotransporter), member 1 [Source:MGI Symbol;Acc:MGI:107678]	57.0131	-0.433219	0.176624	-2.45277	0.014176	0.326492	125.643	49.4289	62.2186	21.7765	28.3609	54.6506
ENSMUSG00000040385.7	Ppp1ca	protein phosphatase 1 catalytic subunit alpha [Source:MGI Symbol;Acc:MGI:103016]	1904.63	-0.2627	0.107098	-2.45289	0.0141715	0.326492	2237.3	1760.57	2290.05	1710.88	1825.23	1603.78
ENSMUSG00000029454.15	Mapkapk5	MAP kinase-activated protein kinase 5 [Source:MGI Symbol;Acc:MGI:1333110]	274.682	0.371872	0.151657	2.45206	0.0142041	0.326941	186.881	270.511	230.811	316.233	323.112	320.547
ENSMUSG00000101599.1	Gm20342	predicted gene, 20342 [Source:MGI Symbol;Acc:MGI:5012527]	1003.82	0.290609	0.118547	2.45142	0.0142295	0.327329	861.554	910.391	896.149	1155.1	920.717	1279.03
ENSMUSG00000035152.14	Ap2b1	adaptor-related protein complex 2, beta 1 subunit [Source:MGI Symbol;Acc:MGI:1919020]	5830.07	-0.190109	0.0775831	-2.4504	0.0142699	0.328062	6381.42	5886.53	6430.59	5285.06	5605.34	5391.49
ENSMUSG00000036275.13	9530068E07Rik	RIKEN cDNA 9530068E07 gene [Source:MGI Symbol;Acc:MGI:2654705]	2058.26	-0.223676	0.0912935	-2.45008	0.0142825	0.328154	2398.84	2076.01	2212.77	1947.58	1867.77	1846.56
ENSMUSG00000031696.9	Vps35	VPS35 retromer complex component [Source:MGI Symbol;Acc:MGI:1890467]	4421.62	-0.187843	0.0766801	-2.44969	0.0142978	0.328309	4805.07	4635.53	4728.61	4082.62	4266.29	4011.56
ENSMUSG00000030380.17	Mzf1	myeloid zinc finger 1 [Source:MGI Symbol;Acc:MGI:107457]	132.263	0.441101	0.180257	2.44706	0.0144026	0.330517	61.2379	131.211	101.356	188.414	188.398	122.964
ENSMUSG00000106120.1	Gm42697	predicted gene 42697 [Source:MGI Symbol;Acc:MGI:5662834]	6.5321	-0.262541	0.107305	-2.44667	0.0144182	0.330679	16.8932	7.18966	13.0458	0	1.01289	1.05097
ENSMUSG00000074235.4	Gm10649	predicted gene 10649 [Source:MGI Symbol;Acc:MGI:3642042]	35.7406	0.408185	0.166854	2.44635	0.014431	0.330774	15.8374	32.3535	10.0353	42.6062	81.0312	32.5802
ENSMUSG00000021930.14	Spryd7	SPRY domain containing 7 [Source:MGI Symbol;Acc:MGI:1913924]	1561.56	-0.242318	0.0990651	-2.44605	0.0144432	0.330855	1819.19	1650.03	1641.77	1296.18	1438.3	1523.91
ENSMUSG00000041264.16	Uspl1	ubiquitin specific peptidase like 1 [Source:MGI Symbol;Acc:MGI:2442342]	3209.69	0.24126	0.0986602	2.44536	0.0144706	0.331161	2620.56	3387.23	2747.65	3488.03	3397.23	3617.45
ENSMUSG00000042032.13	Mat2b	methionine adenosyltransferase II, beta [Source:MGI Symbol;Acc:MGI:1913667]	1692.42	-0.231855	0.0948173	-2.44528	0.0144738	0.331161	1873.04	1685.98	1957.88	1566.96	1573.02	1497.64
ENSMUSG00000039943.16	Plcb4	phospholipase C, beta 4 [Source:MGI Symbol;Acc:MGI:107464]	3940.7	0.232706	0.0951847	2.44478	0.0144941	0.33137	3819.98	3787.15	3188.2	3961.43	4685.63	4201.79
ENSMUSG00000021278.7	Amn	amnionless [Source:MGI Symbol;Acc:MGI:1934943]	18.9962	0.334397	0.136789	2.44463	0.0145003	0.33137	7.39079	2.69612	10.0353	11.3617	14.1805	68.3132
ENSMUSG00000027775.9	Mfsd1	major facilitator superfamily domain containing 1 [Source:MGI Symbol;Acc:MGI:1914118]	2404.8	-0.225407	0.0922652	-2.44304	0.0145642	0.331388	2624.78	2489.42	2703.5	2009.12	2215.19	2386.76
ENSMUSG00000091405.2	Hist2h4	histone cluster 2, H4 [Source:MGI Symbol;Acc:MGI:2140113]	635.85	0.356499	0.145929	2.44297	0.014567	0.331388	508.908	668.639	437.537	866.326	754.603	579.086
ENSMUSG00000106978.1	N4bp2os	NEDD4 binding protein 2, opposite strand [Source:MGI Symbol;Acc:MGI:1921484]	384.715	0.347945	0.14239	2.44361	0.0145413	0.331388	279.794	328.028	376.322	495.179	398.066	430.899
ENSMUSG00000019876.15	Pkib	protein kinase inhibitor beta, cAMP dependent, testis specific [Source:MGI Symbol;Acc:MGI:101937]	9.77754	-0.295934	0.121141	-2.44289	0.0145702	0.331388	14.7816	8.98708	28.0987	4.73402	1.01289	1.05097
ENSMUSG00000020534.14	Shmt1	serine hydroxymethyltransferase 1 (soluble) [Source:MGI Symbol;Acc:MGI:98299]	79.9073	-0.440315	0.180195	-2.44354	0.014544	0.331388	115.085	85.3772	123.434	39.7658	23.2965	92.4856
ENSMUSG00000001552.14	Jup	junction plakoglobin [Source:MGI Symbol;Acc:MGI:96650]	29424.5	-0.182876	0.0748526	-2.44315	0.0145598	0.331388	32092.9	29021.1	33003.9	27213.1	28122.9	27093
ENSMUSG00000022656.15	Nectin3	nectin cell adhesion molecule 3 [Source:MGI Symbol;Acc:MGI:1930171]	1953.63	-0.225742	0.0923816	-2.44358	0.0145423	0.331388	2297.48	2064.33	1990.99	1833.96	1800.92	1734.11
ENSMUSG00000034868.9	Myl12b	myosin, light chain 12B, regulatory [Source:MGI Symbol;Acc:MGI:107494]	1602.22	-0.265473	0.108654	-2.44328	0.0145545	0.331388	1647.09	1568.24	2080.31	1418.31	1433.24	1466.11
ENSMUSG00000020451.17	Limk2	LIM motif-containing protein kinase 2 [Source:MGI Symbol;Acc:MGI:1197517]	3054.89	0.239935	0.0982535	2.442	0.0146061	0.332007	2409.4	3101.44	2827.93	3430.27	3435.72	3124.54
ENSMUSG00000102336.1	Gm37233	predicted gene, 37233 [Source:MGI Symbol;Acc:MGI:5610461]	550.637	0.328998	0.134814	2.44038	0.0146718	0.333001	380.098	562.591	484.703	615.423	647.237	613.768
ENSMUSG00000042626.13	Shc1	src homology 2 domain-containing transforming protein C1 [Source:MGI Symbol;Acc:MGI:98296]	2551.09	0.207931	0.0852077	2.44028	0.0146759	0.333001	2328.1	2404.94	2336.21	2916.16	2681.12	2640.04
ENSMUSG00000043903.4	Zfp469	zinc finger protein 469 [Source:MGI Symbol;Acc:MGI:2684868]	34.6741	0.419335	0.171824	2.44049	0.0146672	0.333001	25.3398	18.8729	16.0564	58.7019	62.7992	26.2743
ENSMUSG00000105601.1	Gm42725	predicted gene 42725 [Source:MGI Symbol;Acc:MGI:5662862]	56.5745	0.440674	0.180599	2.44006	0.0146846	0.333002	19.0049	48.5302	43.1516	67.2231	92.173	69.3642
ENSMUSG00000019945.10	Cabcoco1	ciliary associated calcium binding coiled-coil 1 [Source:MGI Symbol;Acc:MGI:1920537]	31.8547	-0.423251	0.173479	-2.43977	0.0146964	0.333073	59.1263	39.5431	36.1269	17.0425	17.2191	22.0704
ENSMUSG00000047419.5	Cmya5	cardiomyopathy associated 5 [Source:MGI Symbol;Acc:MGI:1923719]	578.485	0.338088	0.13862	2.43896	0.0147296	0.333628	534.248	469.125	487.714	640.987	813.351	525.486
ENSMUSG00000097287.3	D130017N08Rik	RIKEN cDNA D130017N08 gene [Source:MGI Symbol;Acc:MGI:2443273]	81.9918	-0.440074	0.180455	-2.43869	0.0147407	0.333682	104.527	97.0604	108.381	60.5955	69.8894	51.4977
ENSMUSG00000031665.7	Sall1	spalt like transcription factor 1 [Source:MGI Symbol;Acc:MGI:1889585]	73.8919	-0.443406	0.181872	-2.43801	0.0147685	0.334113	120.364	104.25	69.2433	31.2446	41.5285	76.721
ENSMUSG00000027660.16	Skil	SKI-like [Source:MGI Symbol;Acc:MGI:106203]	8544.21	-0.251395	0.103188	-2.43628	0.0148392	0.335362	9409.53	9150.64	9512.42	7838.6	6278.91	9075.15
ENSMUSG00000016554.9	Eif3d	eukaryotic translation initiation factor 3, subunit D [Source:MGI Symbol;Acc:MGI:1933181]	4440.13	-0.19465	0.0798981	-2.43623	0.0148412	0.335362	4767.06	4576.22	4922.29	4065.58	4343.27	3966.37
ENSMUSG00000060317.9	Acnat2	acyl-coenzyme A amino acid N-acyltransferase 2 [Source:MGI Symbol;Acc:MGI:2444345]	27.9852	0.352487	0.144723	2.4356	0.0148672	0.335752	7.39079	10.7845	16.0564	23.6701	9.11601	100.893
ENSMUSG00000035181.6	Heatr5a	HEAT repeat containing 5A [Source:MGI Symbol;Acc:MGI:2444133]	3789.15	-0.196407	0.0806522	-2.43523	0.0148822	0.335893	4194.8	4118.78	3868.59	3663.19	3426.61	3462.95
ENSMUSG00000028167.15	Bdh2	3-hydroxybutyrate dehydrogenase, type 2 [Source:MGI Symbol;Acc:MGI:1917022]	36.5772	0.402133	0.165173	2.43462	0.0149076	0.336267	15.8374	19.7716	23.0811	28.4041	29.3738	102.995
ENSMUSG00000022194.15	Pabpn1	poly(A) binding protein, nuclear 1 [Source:MGI Symbol;Acc:MGI:1859158]	2672.95	0.255408	0.104919	2.43434	0.014919	0.336327	2211.96	2768.02	2259.94	3158.54	3053.86	2585.39
ENSMUSG00000000134.17	Tfe3	transcription factor E3 [Source:MGI Symbol;Acc:MGI:98511]	2405.38	0.224751	0.0923516	2.43364	0.0149477	0.336776	2160.22	2312.38	2141.52	2853.67	2551.47	2413.03
ENSMUSG00000043639.15	Rbm20	RNA binding motif protein 20 [Source:MGI Symbol;Acc:MGI:1920963]	72.8801	-0.443649	0.182322	-2.43333	0.0149607	0.33687	127.755	85.3772	74.2609	30.2978	61.7863	57.8035
ENSMUSG00000034981.9	Parm1	prostate androgen-regulated mucin-like protein 1 [Source:MGI Symbol;Acc:MGI:2443349]	115.668	-0.424633	0.174574	-2.4324	0.014999	0.3374	138.313	133.907	152.536	86.1592	77.9925	105.097
ENSMUSG00000038880.13	Mrps34	mitochondrial ribosomal protein S34 [Source:MGI Symbol;Acc:MGI:1930188]	523.752	-0.311848	0.128209	-2.43234	0.0150018	0.3374	577.537	566.186	625.197	465.828	510.497	397.268
ENSMUSG00000043953.12	Ccrl2	chemokine (C-C motif) receptor-like 2 [Source:MGI Symbol;Acc:MGI:1920904]	3391.03	-0.256109	0.105304	-2.43209	0.0150121	0.337434	4041.7	3083.47	4040.19	3334.65	2834.07	3012.09
ENSMUSG00000036306.13	Lzts1	leucine zipper, putative tumor suppressor 1 [Source:MGI Symbol;Acc:MGI:2684762]	389.702	0.335608	0.138012	2.43174	0.0150265	0.337437	381.153	310.953	314.103	430.796	489.226	411.981
ENSMUSG00000032216.15	Nedd4	neural precursor cell expressed, developmentally down-regulated 4 [Source:MGI Symbol;Acc:MGI:97297]	32825.8	-0.192102	0.0790004	-2.43166	0.0150299	0.337437	35557.1	32276.2	37529.8	30218.2	32122.8	29250.7
ENSMUSG00000033705.17	Stard9	START domain containing 9 [Source:MGI Symbol;Acc:MGI:3045258]	27531.8	0.190138	0.0782741	2.42913	0.0151353	0.339405	24507.8	28098.1	24278.3	29849.9	28637.5	29819.2
ENSMUSG00000033096.7	Apmap	adipocyte plasma membrane associated protein [Source:MGI Symbol;Acc:MGI:1919131]	1608.73	-0.228526	0.0940774	-2.42913	0.0151351	0.339405	1829.75	1621.27	1786.28	1423.05	1482.87	1509.2
ENSMUSG00000027200.17	Sema6d	sema domain, transmembrane domain (TM), and cytoplasmic domain, (semaphorin) 6D [Source:MGI Symbol;Acc:MGI:2387661]	9306.91	0.241275	0.0993596	2.4283	0.0151697	0.33978	9279.66	8821.71	7287.6	10875	10707.3	8870.21
ENSMUSG00000038271.17	Iffo1	intermediate filament family orphan 1 [Source:MGI Symbol;Acc:MGI:2444516]	2136	0.266273	0.109647	2.42846	0.0151633	0.33978	1568.96	2164.09	2019.09	2524.18	2249.63	2290.07
ENSMUSG00000048096.7	Lmod1	leiomodin 1 (smooth muscle) [Source:MGI Symbol;Acc:MGI:2135671]	48.3044	-0.440666	0.181553	-2.42721	0.0152156	0.340014	76.0195	54.8212	62.2186	35.9786	32.4125	28.3763
ENSMUSG00000026553.17	Copa	coatomer protein complex subunit alpha [Source:MGI Symbol;Acc:MGI:1334462]	10162.8	-0.174426	0.0718606	-2.42729	0.0152123	0.340014	10727.2	10737.8	10941.4	9237.97	9924.3	9408.31
ENSMUSG00000001569.10	Nom1	nucleolar protein with MIF4G domain 1 [Source:MGI Symbol;Acc:MGI:1861749]	2106.53	0.215632	0.0888366	2.42729	0.015212	0.340014	1909.99	1951.99	1954.87	2426.66	2251.66	2143.98
ENSMUSG00000020263.14	Appl2	adaptor protein, phosphotyrosine interaction, PH domain and leucine zipper containing 2 [Source:MGI Symbol;Acc:MGI:2384914]	2275.7	0.228947	0.0943243	2.42724	0.0152144	0.340014	1918.44	2275.53	2050.2	2632.12	2399.54	2378.35
ENSMUSG00000029657.15	Hsph1	heat shock 105kDa/110kDa protein 1 [Source:MGI Symbol;Acc:MGI:105053]	13612.4	0.442207	0.182205	2.42698	0.0152251	0.340027	7521.71	14358.6	7443.15	16038.9	17865.4	18446.7
ENSMUSG00000035298.8	Klhl35	kelch-like 35 [Source:MGI Symbol;Acc:MGI:1919434]	40.4563	0.419472	0.172892	2.42621	0.0152573	0.340152	30.619	18.8729	22.0776	87.106	28.3609	55.7015
ENSMUSG00000020163.12	Uqcr11	ubiquinol-cytochrome c reductase, complex III subunit XI [Source:MGI Symbol;Acc:MGI:1913844]	526.212	-0.313777	0.12932	-2.42637	0.0152508	0.340152	579.649	540.123	659.316	442.158	513.535	422.491
ENSMUSG00000021024.14	Psma6	proteasome (prosome, macropain) subunit, alpha type 6 [Source:MGI Symbol;Acc:MGI:1347006]	1417.02	-0.257604	0.106174	-2.42623	0.0152565	0.340152	1567.9	1360.64	1740.11	1218.54	1283.33	1331.58
ENSMUSG00000028191.11	Bcl10	B cell leukemia/lymphoma 10 [Source:MGI Symbol;Acc:MGI:1337994]	1305.59	0.239175	0.0986137	2.42537	0.0152928	0.340578	1189.92	1242.91	1131.98	1459.97	1326.89	1481.87
ENSMUSG00000021221.15	Dpf3	D4, zinc and double PHD fingers, family 3 [Source:MGI Symbol;Acc:MGI:1917377]	443.848	0.309722	0.127703	2.42534	0.0152942	0.340578	415.996	386.444	363.276	477.19	511.51	508.671
ENSMUSG00000058076.12	Sdhc	succinate dehydrogenase complex, subunit C, integral membrane protein [Source:MGI Symbol;Acc:MGI:1913302]	1126.35	-0.289015	0.119191	-2.42481	0.0153163	0.340844	1312.39	1030.82	1419.99	939.23	1090.88	964.793
ENSMUSG00000020914.17	Top2a	topoisomerase (DNA) II alpha [Source:MGI Symbol;Acc:MGI:98790]	103.158	0.436643	0.180086	2.42463	0.0153239	0.340844	99.2477	26.9612	75.2644	103.202	222.836	91.4346
ENSMUSG00000030731.13	Syt3	synaptotagmin III [Source:MGI Symbol;Acc:MGI:99665]	37.728	-0.430651	0.177637	-2.42434	0.0153364	0.340923	48.568	44.9354	62.2186	27.4573	25.3223	17.8665
ENSMUSG00000030662.10	Ipo5	importin 5 [Source:MGI Symbol;Acc:MGI:1917822]	3464	-0.216321	0.0892762	-2.42306	0.0153904	0.341926	3915.01	3359.37	3948.87	3066.7	3323.29	3170.78
ENSMUSG00000072941.5	Sod3	superoxide dismutase 3, extracellular [Source:MGI Symbol;Acc:MGI:103181]	80.1944	0.427739	0.176665	2.42118	0.0154703	0.343428	40.1214	33.2522	75.2644	59.6487	65.8379	207.042
ENSMUSG00000106254.1	Gm42907	predicted gene 42907 [Source:MGI Symbol;Acc:MGI:5663044]	586.635	0.340836	0.140793	2.42083	0.0154849	0.343428	464.564	616.514	425.495	605.008	616.85	791.382
ENSMUSG00000085628.4	Appbp2os	amyloid beta precursor protein (cytoplasmic tail) binding protein 2, opposite strand [Source:MGI Symbol;Acc:MGI:3603817]	84.8349	0.439548	0.181568	2.42085	0.0154843	0.343428	45.4005	62.0108	78.275	116.457	116.482	90.3836
ENSMUSG00000075700.9	Selenot	selenoprotein T [Source:MGI Symbol;Acc:MGI:1916477]	4629.19	-0.216762	0.089669	-2.41736	0.0156336	0.345864	5312.92	4447.7	5240.41	4005.93	4419.24	4348.92
ENSMUSG00000048458.8	Inka2	inka box actin regulator 2 [Source:MGI Symbol;Acc:MGI:1923497]	236.937	0.384022	0.158835	2.41775	0.015617	0.345864	168.932	208.5	207.73	268.892	334.254	233.316
ENSMUSG00000031532.7	Saraf	store-operated calcium entry-associated regulatory factor [Source:MGI Symbol;Acc:MGI:1915137]	4414.29	-0.200435	0.0829269	-2.417	0.0156489	0.345864	4893.76	4580.71	4740.65	4256.83	4246.04	3767.74
ENSMUSG00000020235.16	Fzr1	fizzy and cell division cycle 20 related 1 [Source:MGI Symbol;Acc:MGI:1926790]	1130.3	0.262408	0.108539	2.41764	0.0156217	0.345864	974.528	1110.8	964.388	1244.1	1360.31	1127.69
ENSMUSG00000052593.16	Adam17	a disintegrin and metallopeptidase domain 17 [Source:MGI Symbol;Acc:MGI:1096335]	3840.58	-0.187571	0.0775998	-2.41716	0.0156421	0.345864	4167.35	4128.66	4011.09	3684.96	3509.66	3541.78
ENSMUSG00000084915.2	C230037L18Rik	RIKEN cDNA C230037L18 gene [Source:MGI Symbol;Acc:MGI:3697701]	209.345	0.385393	0.159423	2.41743	0.0156306	0.345864	142.537	187.83	185.652	247.116	222.836	270.1
ENSMUSG00000099773.1	Hmgb1-rs16	high mobility group box 1, related sequence 16 [Source:MGI Symbol;Acc:MGI:104765]	109.779	0.426072	0.176301	2.41673	0.0156605	0.345921	72.852	97.0604	83.2926	152.436	118.508	134.524
ENSMUSG00000056411.2	Gm12500	predicted gene 12500 [Source:MGI Symbol;Acc:MGI:3650304]	167.603	0.398718	0.165035	2.41596	0.0156938	0.346058	126.699	128.515	151.532	215.871	211.694	171.309
ENSMUSG00000045930.3	Clec14a	C-type lectin domain family 14, member a [Source:MGI Symbol;Acc:MGI:1914114]	16576.3	-0.225137	0.0931865	-2.41598	0.0156929	0.346058	17575.3	15837	20480	15087.3	14192.6	16285.9
ENSMUSG00000041781.9	Cpsf2	cleavage and polyadenylation specific factor 2 [Source:MGI Symbol;Acc:MGI:1861601]	1854.77	-0.213653	0.0884241	-2.41622	0.0156824	0.346058	1986.01	2076.01	1940.82	1751.59	1717.86	1656.33
ENSMUSG00000020701.12	Tmem132e	transmembrane protein 132E [Source:MGI Symbol;Acc:MGI:2685490]	49.7395	-0.436138	0.180618	-2.41469	0.0157484	0.347063	72.852	66.5044	61.2151	45.4466	31.3996	21.0194
ENSMUSG00000019899.17	Lama2	laminin, alpha 2 [Source:MGI Symbol;Acc:MGI:99912]	22.7094	-0.372583	0.154333	-2.41415	0.015772	0.347383	32.7306	51.2263	20.0705	11.3617	4.05156	16.8156
ENSMUSG00000030824.17	Nucb1	nucleobindin 1 [Source:MGI Symbol;Acc:MGI:97388]	13481.6	-0.182593	0.0756573	-2.41342	0.0158035	0.347677	14791.1	13499.5	14831.1	12345.4	13175.7	12247
ENSMUSG00000021069.17	Pygl	liver glycogen phosphorylase [Source:MGI Symbol;Acc:MGI:97829]	88.5159	-0.435877	0.180592	-2.41361	0.0157955	0.347677	131.978	88.0734	114.402	74.7976	57.7347	64.1093
ENSMUSG00000030738.11	Eif3c	eukaryotic translation initiation factor 3, subunit C [Source:MGI Symbol;Acc:MGI:1926966]	12023.2	-0.193188	0.0800707	-2.41271	0.0158342	0.348153	13551.5	11860.2	13198.4	10870.3	11832.6	10826.1
ENSMUSG00000030779.16	Rbbp6	retinoblastoma binding protein 6, ubiquitin ligase [Source:MGI Symbol;Acc:MGI:894835]	8116.49	0.200191	0.0829917	2.41219	0.0158571	0.34844	7401.34	7701.93	7461.21	7933.28	8681.48	9519.71
ENSMUSG00000071647.5	Eml3	echinoderm microtubule associated protein like 3 [Source:MGI Symbol;Acc:MGI:2387612]	2297.79	0.219662	0.0910706	2.412	0.0158654	0.34844	1924.77	2260.25	2146.54	2563	2434.99	2457.17
ENSMUSG00000115210.1	Gm49308	predicted gene, 49308 [Source:MGI Symbol;Acc:MGI:6118810]	188.435	0.393238	0.163072	2.41143	0.0158899	0.348778	139.369	186.931	133.469	230.073	212.707	228.061
ENSMUSG00000004668.14	Abca13	ATP-binding cassette, sub-family A (ABC1), member 13 [Source:MGI Symbol;Acc:MGI:2388707]	1675.28	-0.340095	0.141063	-2.41095	0.0159109	0.349038	4379.57	2046.36	1651.8	422.275	267.403	1284.29
ENSMUSG00000022031.6	Elp3	elongator acetyltransferase complex subunit 3 [Source:MGI Symbol;Acc:MGI:1921445]	2155.1	-0.2224	0.0922667	-2.4104	0.0159349	0.349365	2161.28	2283.62	2553.97	1942.84	1972.1	2016.82
ENSMUSG00000015804.14	Med28	mediator complex subunit 28 [Source:MGI Symbol;Acc:MGI:1914249]	1414.81	-0.231823	0.0962011	-2.40978	0.0159622	0.349762	1573.18	1428.05	1611.66	1328.37	1285.36	1262.22
ENSMUSG00000031400.10	G6pdx	glucose-6-phosphate dehydrogenase X-linked [Source:MGI Symbol;Acc:MGI:105979]	819.068	-0.258493	0.10728	-2.40951	0.0159739	0.349819	951.3	863.658	885.11	726.199	755.616	732.528
ENSMUSG00000022354.4	Ndufb9	NADH:ubiquinone oxidoreductase subunit B9 [Source:MGI Symbol;Acc:MGI:1913468]	1105.54	-0.266691	0.11073	-2.40848	0.0160189	0.350605	1283.88	1074.85	1298.56	955.326	933.885	1086.71
ENSMUSG00000036330.12	Slc18a1	solute carrier family 18 (vesicular monoamine), member 1 [Source:MGI Symbol;Acc:MGI:106684]	49.1155	0.425961	0.176921	2.40764	0.0160561	0.351105	29.5631	27.8599	34.1199	50.1806	40.5156	112.454
ENSMUSG00000023009.14	Nckap5l	NCK-associated protein 5-like [Source:MGI Symbol;Acc:MGI:3609653]	2155.48	0.239835	0.0996181	2.40755	0.0160601	0.351105	1863.53	2141.62	1877.6	2456.01	2507.92	2086.18
ENSMUSG00000095115.2	Itpripl2	inositol 1,4,5-triphosphate receptor interacting protein-like 2 [Source:MGI Symbol;Acc:MGI:2442416]	5388.12	-0.189812	0.078876	-2.40646	0.0161078	0.351547	5799.65	5928.77	5552.51	5103.28	5221.45	4723.07
ENSMUSG00000037851.13	Iars	isoleucine-tRNA synthetase [Source:MGI Symbol;Acc:MGI:2145219]	2410.08	-0.206244	0.0857006	-2.40656	0.0161037	0.351547	2661.74	2672.76	2443.59	2272.33	2175.69	2234.37
ENSMUSG00000041429.3	Nthl1	nth (endonuclease III)-like 1 (E.coli) [Source:MGI Symbol;Acc:MGI:1313275]	278.169	0.376659	0.156508	2.40665	0.0160995	0.351547	177.379	274.106	239.843	302.978	307.919	366.789
ENSMUSG00000083953.1	Gm14049	predicted gene 14049 [Source:MGI Symbol;Acc:MGI:3650777]	130.641	0.43098	0.1792	2.40502	0.0161717	0.352387	88.6894	133.009	73.2574	155.276	127.624	205.991
ENSMUSG00000038550.10	Ciart	circadian associated repressor of transcription [Source:MGI Symbol;Acc:MGI:2684975]	126.64	0.435456	0.181081	2.40476	0.0161831	0.352387	64.4054	133.907	81.2856	117.404	161.05	201.787
ENSMUSG00000105852.4	Gm42890	predicted gene 42890 [Source:MGI Symbol;Acc:MGI:5663027]	30.9585	0.401538	0.16697	2.40485	0.0161793	0.352387	9.50244	11.6832	30.1058	45.4466	36.4641	52.5486
ENSMUSG00000056429.4	Tgoln1	trans-golgi network protein [Source:MGI Symbol;Acc:MGI:105080]	15284	-0.172506	0.0717167	-2.40538	0.0161556	0.352387	16635.6	16263.9	15804.5	13695.5	14758.8	14545.5
ENSMUSG00000031910.14	Has3	hyaluronan synthase 3 [Source:MGI Symbol;Acc:MGI:109599]	495.613	0.399915	0.16639	2.40348	0.0162397	0.353419	285.073	512.263	400.407	498.966	837.66	439.307
ENSMUSG00000028382.15	Ptbp3	polypyrimidine tract binding protein 3 [Source:MGI Symbol;Acc:MGI:1923334]	10790.7	-0.170721	0.0710548	-2.40267	0.0162758	0.354003	11791.5	11210.5	11361.9	10040.9	9949.62	10389.9
ENSMUSG00000032399.8	Rpl4	ribosomal protein L4 [Source:MGI Symbol;Acc:MGI:1915141]	12316.9	-0.201631	0.0839347	-2.40224	0.0162949	0.354083	13308.7	12187.4	14185.8	11180.8	12312.7	10726.2
ENSMUSG00000102496.1	Gm36989	predicted gene, 36989 [Source:MGI Symbol;Acc:MGI:5610217]	185.526	0.399486	0.166302	2.40217	0.016298	0.354083	131.978	169.856	146.515	208.297	185.359	271.151
ENSMUSG00000026880.11	Stom	stomatin [Source:MGI Symbol;Acc:MGI:95403]	9120.82	-0.241048	0.100422	-2.40036	0.0163791	0.354664	9684.04	8546.71	11616.8	7937.06	9038.02	7902.26
ENSMUSG00000030530.15	Furin	furin (paired basic amino acid cleaving enzyme) [Source:MGI Symbol;Acc:MGI:97513]	6798.23	-0.173811	0.0724112	-2.40033	0.0163802	0.354664	7301.04	7219.32	7154.14	6536.74	6342.72	6235.42
ENSMUSG00000034993.7	Vat1	vesicle amine transport 1 [Source:MGI Symbol;Acc:MGI:1349450]	4925	-0.225025	0.0937083	-2.40134	0.0163352	0.354664	5485.02	4884.48	5643.83	4569.28	4963.16	4004.2
ENSMUSG00000022565.15	Plec	plectin [Source:MGI Symbol;Acc:MGI:1277961]	56835.4	-0.225889	0.0940938	-2.40068	0.0163646	0.354664	68679.4	59894.4	56276.7	54695	56275.2	45191.8
ENSMUSG00000037253.8	Mex3c	mex3 RNA binding family member C [Source:MGI Symbol;Acc:MGI:2652843]	3116.2	0.208956	0.0870329	2.40088	0.0163557	0.354664	3041.84	2803.97	2783.78	3132.03	3571.45	3364.16
ENSMUSG00000038658.15	Ric1	RAB6A GEF complex partner 1 [Source:MGI Symbol;Acc:MGI:1924893]	4191.92	0.202811	0.0844915	2.40037	0.0163785	0.354664	3741.85	4228.42	3668.89	4383.71	4643.09	4485.55
ENSMUSG00000001632.16	Brpf1	bromodomain and PHD finger containing, 1 [Source:MGI Symbol;Acc:MGI:1926033]	4118.44	0.209825	0.0874353	2.39978	0.0164051	0.354802	3677.44	4184.38	3537.43	4368.56	4637.01	4305.83
ENSMUSG00000025489.5	Ifitm5	interferon induced transmembrane protein 5 [Source:MGI Symbol;Acc:MGI:1934923]	125.405	0.432821	0.180354	2.39984	0.016402	0.354802	61.2379	121.326	97.342	154.329	118.508	199.685
ENSMUSG00000060459.14	Kng2	kininogen 2 [Source:MGI Symbol;Acc:MGI:3027157]	350.098	-0.388134	0.16178	-2.39915	0.0164331	0.355207	658.836	443.063	449.579	182.733	66.8508	299.527
ENSMUSG00000027881.14	Prpf38b	PRP38 pre-mRNA processing factor 38 (yeast) domain containing B [Source:MGI Symbol;Acc:MGI:1914171]	7557.03	0.185961	0.0775433	2.39816	0.0164776	0.355969	6822.75	7486.23	6830	8174.71	8299.62	7728.85
ENSMUSG00000106671.1	Gm42900	predicted gene 42900 [Source:MGI Symbol;Acc:MGI:5663037]	97.6404	0.427836	0.178442	2.39762	0.0165019	0.356292	76.0195	68.3018	78.275	128.765	136.74	97.7404
ENSMUSG00000000711.3	Rab5b	RAB5B, member RAS oncogene family [Source:MGI Symbol;Acc:MGI:105938]	1776.59	-0.247952	0.103438	-2.39712	0.0165246	0.356582	1881.48	1774.05	2175.64	1645.55	1719.89	1462.95
ENSMUSG00000022765.10	Snap29	synaptosomal-associated protein 29 [Source:MGI Symbol;Acc:MGI:1914724]	2218.65	-0.21121	0.0881378	-2.39636	0.0165588	0.357118	2267.91	2473.24	2432.55	1957.05	2142.26	2038.89
ENSMUSG00000026249.10	Serpine2	serine (or cysteine) peptidase inhibitor, clade E, member 2 [Source:MGI Symbol;Acc:MGI:101780]	4090.62	-0.250002	0.104378	-2.39517	0.0166127	0.357476	4780.78	4420.74	4234.88	3692.54	3098.43	4316.34
ENSMUSG00000043207.10	Zmpste24	zinc metallopeptidase, STE24 [Source:MGI Symbol;Acc:MGI:1890508]	2744.73	-0.232967	0.0972571	-2.39537	0.0166036	0.357476	3278.34	2638.61	3036.67	2459.8	2689.22	2365.74
ENSMUSG00000029119.9	Man2b2	mannosidase 2, alpha B2 [Source:MGI Symbol;Acc:MGI:1195262]	3260.82	-0.195875	0.0817702	-2.39543	0.0166008	0.357476	3557.08	3305.45	3620.72	3069.54	3059.94	2952.18
ENSMUSG00000025266.11	Gnl3l	guanine nucleotide binding protein-like 3 (nucleolar)-like [Source:MGI Symbol;Acc:MGI:2448557]	2191.85	-0.209069	0.0872759	-2.39549	0.0165981	0.357476	2440.01	2273.73	2368.32	1935.27	2115.93	2017.87
ENSMUSG00000030757.13	Zkscan2	zinc finger with KRAB and SCAN domains 2 [Source:MGI Symbol;Acc:MGI:2444060]	569.196	0.329776	0.137716	2.39461	0.0166379	0.357817	438.168	492.492	542.907	779.22	530.755	631.634
ENSMUSG00000026821.16	Ralgds	ral guanine nucleotide dissociation stimulator [Source:MGI Symbol;Acc:MGI:107485]	2904.99	0.271005	0.113188	2.39429	0.0166526	0.357933	2740.93	2448.98	2612.18	3647.09	3474.21	2506.57
ENSMUSG00000027667.13	Zfp639	zinc finger protein 639 [Source:MGI Symbol;Acc:MGI:1915028]	1466.81	0.22926	0.0957894	2.39337	0.0166944	0.35863	1247.99	1435.24	1339.71	1620.93	1568.97	1588.02
ENSMUSG00000031896.7	Ctrl	chymotrypsin-like [Source:MGI Symbol;Acc:MGI:88558]	79.2142	0.436706	0.182529	2.39253	0.0167327	0.359252	51.7355	79.0863	37.1305	82.372	110.405	114.556
ENSMUSG00000005299.6	Letm1	leucine zipper-EF-hand containing transmembrane protein 1 [Source:MGI Symbol;Acc:MGI:1932557]	3218.91	-0.213273	0.0891516	-2.39225	0.0167454	0.359301	3835.82	3231.75	3350.77	2912.37	3057.92	2924.86
ENSMUSG00000057948.12	Unc13d	unc-13 homolog D [Source:MGI Symbol;Acc:MGI:1917700]	101.006	0.431642	0.180447	2.39207	0.0167537	0.359301	61.2379	88.0734	76.2679	141.074	90.1472	149.238
ENSMUSG00000059852.7	Kcng2	potassium voltage-gated channel, subfamily G, member 2 [Source:MGI Symbol;Acc:MGI:3694646]	32.8207	0.395631	0.16541	2.39182	0.0167652	0.359346	24.284	14.3793	15.0529	35.9786	83.057	24.1724
ENSMUSG00000029771.12	Irf5	interferon regulatory factor 5 [Source:MGI Symbol;Acc:MGI:1350924]	43.5092	-0.402113	0.168154	-2.39133	0.0167874	0.359619	120.364	41.3406	26.0917	21.7765	28.3609	23.1214
ENSMUSG00000058267.13	Mrps14	mitochondrial ribosomal protein S14 [Source:MGI Symbol;Acc:MGI:1928141]	537.69	-0.295471	0.123594	-2.39066	0.0168179	0.359785	631.384	537.427	634.228	484.764	480.11	458.224
ENSMUSG00000071337.11	Tia1	cytotoxic granule-associated RNA binding protein 1 [Source:MGI Symbol;Acc:MGI:107914]	2190.76	0.258466	0.10812	2.39055	0.0168233	0.359785	1716.77	2191.05	2014.08	2742.89	2250.64	2229.11
ENSMUSG00000022855.9	Senp2	SUMO/sentrin specific peptidase 2 [Source:MGI Symbol;Acc:MGI:1923076]	2586.02	0.213116	0.0891461	2.39064	0.0168191	0.359785	2301.7	2572.1	2272.99	2931.31	2675.04	2763.01
ENSMUSG00000061589.14	Dot1l	DOT1-like, histone H3 methyltransferase (S. cerevisiae) [Source:MGI Symbol;Acc:MGI:2143886]	3454.58	0.253991	0.106274	2.38997	0.0168498	0.35995	2956.31	3718.85	2684.43	4045.7	3743.64	3578.56
ENSMUSG00000039197.10	Adk	adenosine kinase [Source:MGI Symbol;Acc:MGI:87930]	497.049	-0.323426	0.135322	-2.39004	0.0168464	0.35995	616.603	500.58	573.013	423.222	370.718	498.161
ENSMUSG00000048988.8	Elfn1	leucine rich repeat and fibronectin type III, extracellular 1 [Source:MGI Symbol;Acc:MGI:2442479]	13.9272	-0.326506	0.136639	-2.38956	0.0168685	0.36015	25.3398	26.9612	16.0564	4.73402	1.01289	9.45875
ENSMUSG00000017830.15	Dhx58	DEXH (Asp-Glu-X-His) box polypeptide 58 [Source:MGI Symbol;Acc:MGI:1931560]	1207.99	0.273839	0.11462	2.3891	0.0168896	0.360399	904.843	1160.23	1173.12	1435.36	1354.23	1220.18
ENSMUSG00000070315.12	4930581F22Rik	RIKEN cDNA 4930581F22 gene [Source:MGI Symbol;Acc:MGI:1926184]	1663.7	0.29026	0.121526	2.38847	0.0169186	0.360617	1161.41	1668.9	1587.58	2100.96	1667.22	1796.11
ENSMUSG00000020814.13	Mxra7	matrix-remodelling associated 7 [Source:MGI Symbol;Acc:MGI:1914872]	2527.71	-0.242091	0.101352	-2.38862	0.0169116	0.360617	3141.08	2484.03	2651.32	2102.85	2437.01	2349.97
ENSMUSG00000034187.18	Nsf	N-ethylmaleimide sensitive fusion protein [Source:MGI Symbol;Acc:MGI:104560]	2839.22	-0.195391	0.0818378	-2.38754	0.0169614	0.361328	3109.41	2901.93	3114.94	2644.43	2619.33	2645.3
ENSMUSG00000042810.14	Krba1	KRAB-A domain containing 1 [Source:MGI Symbol;Acc:MGI:1925077]	2070.75	0.248083	0.103979	2.38589	0.0170376	0.362549	1841.36	2030.18	1756.17	2524.18	2309.39	1963.22
ENSMUSG00000090965.1	Gm17203	predicted gene 17203 [Source:MGI Symbol;Acc:MGI:4938030]	98.6391	0.431081	0.180665	2.38607	0.0170293	0.362549	89.7453	68.3018	62.2186	145.808	89.1343	136.626
ENSMUSG00000034210.14	Efcab14	EF-hand calcium binding domain 14 [Source:MGI Symbol;Acc:MGI:2442397]	7078.42	-0.185012	0.0775633	-2.38531	0.0170648	0.362774	7783.55	7322.67	7556.55	6365.37	7032.5	6409.88
ENSMUSG00000038143.16	Stox2	storkhead box 2 [Source:MGI Symbol;Acc:MGI:1918319]	3943.7	0.268814	0.112698	2.38526	0.0170672	0.362774	3537.02	3801.53	3263.47	4956.52	4706.9	3396.74
ENSMUSG00000107868.1	Gm5112	predicted gene 5112 [Source:MGI Symbol;Acc:MGI:3779460]	268.124	0.357905	0.150148	2.38368	0.0171407	0.363616	197.44	214.791	265.934	307.712	317.035	305.833
ENSMUSG00000030364.6	Clec2h	C-type lectin domain family 2, member h [Source:MGI Symbol;Acc:MGI:2136934]	30.9113	0.353821	0.14844	2.38359	0.0171447	0.363616	15.8374	7.18966	18.0635	19.8829	15.1934	109.301
ENSMUSG00000030787.4	Lyve1	lymphatic vessel endothelial hyaluronan receptor 1 [Source:MGI Symbol;Acc:MGI:2136348]	38.0016	-0.416554	0.174753	-2.38367	0.0171409	0.363616	39.0656	59.3147	60.2115	23.6701	13.1676	32.5802
ENSMUSG00000006932.17	Ctnnb1	catenin (cadherin associated protein), beta 1 [Source:MGI Symbol;Acc:MGI:88276]	28165.8	-0.158483	0.0664833	-2.3838	0.0171348	0.363616	29897.8	29763.4	29637.1	26229.3	26944.9	26522.3
ENSMUSG00000021009.15	Ptpn21	protein tyrosine phosphatase, non-receptor type 21 [Source:MGI Symbol;Acc:MGI:1344406]	2751.07	0.20664	0.0867013	2.38336	0.0171554	0.363642	2403.06	2707.81	2513.83	2977.7	2833.05	3070.94
ENSMUSG00000083533.2	Gm13450	predicted gene 13450 [Source:MGI Symbol;Acc:MGI:3650133]	7.69629	0.27845	0.116855	2.38287	0.0171784	0.363832	1.05583	0.898708	3.01058	13.2553	11.1418	16.8156
ENSMUSG00000029605.16	Oas1b	2'-5' oligoadenylate synthetase 1B [Source:MGI Symbol;Acc:MGI:97430]	809.191	0.310102	0.130148	2.38269	0.0171868	0.363832	580.705	874.443	666.341	971.422	873.111	889.123
ENSMUSG00000103015.1	Gm37549	predicted gene, 37549 [Source:MGI Symbol;Acc:MGI:5610777]	15.5379	0.355428	0.149179	2.38256	0.0171929	0.363832	9.50244	6.29095	5.01763	19.8829	28.3609	24.1724
ENSMUSG00000006462.6	A530013C23Rik	RIKEN cDNA A530013C23 gene [Source:MGI Symbol;Acc:MGI:3041178]	118.4	0.430339	0.180649	2.38219	0.01721	0.363993	100.303	109.642	54.1904	131.606	128.637	186.022
ENSMUSG00000028932.8	Psmc2	proteasome (prosome, macropain) 26S subunit, ATPase 2 [Source:MGI Symbol;Acc:MGI:109555]	2064.54	-0.225344	0.094608	-2.38187	0.0172251	0.364003	2235.18	2043.66	2435.56	1856.68	1983.24	1832.9
ENSMUSG00000064427.1	Gm22748	predicted gene, 22748 [Source:MGI Symbol;Acc:MGI:5452525]	108.904	0.427143	0.179338	2.38177	0.0172295	0.364003	71.7962	82.6811	92.3244	177.053	127.624	101.944
ENSMUSG00000033940.8	Brk1	BRICK1, SCAR/WAVE actin-nucleating complex subunit [Source:MGI Symbol;Acc:MGI:1915406]	908.495	-0.255511	0.107352	-2.38012	0.0173068	0.364869	960.802	940.048	1090.83	818.039	820.441	820.809
ENSMUSG00000002778.14	Kdelr1	KDEL (Lys-Asp-Glu-Leu) endoplasmic reticulum protein retention receptor 1 [Source:MGI Symbol;Acc:MGI:1915387]	1355.18	-0.257773	0.108313	-2.37989	0.017318	0.364869	1565.79	1373.22	1528.37	1210.96	1375.51	1077.25
ENSMUSG00000103388.1	Gm37581	predicted gene, 37581 [Source:MGI Symbol;Acc:MGI:5610809]	28.5603	0.400213	0.168154	2.38004	0.0173106	0.364869	12.6699	22.4677	13.0458	35.9786	56.7219	30.4782
ENSMUSG00000112237.1	D630033A02Rik	RIKEN cDNA D630033A02 gene [Source:MGI Symbol;Acc:MGI:3028060]	107.695	0.427857	0.179721	2.38068	0.0172809	0.364869	53.8471	101.554	87.3067	142.021	118.508	142.932
ENSMUSG00000031093.14	Dock11	dedicator of cytokinesis 11 [Source:MGI Symbol;Acc:MGI:1923224]	561.567	-0.33692	0.14154	-2.38038	0.0172948	0.364869	679.952	658.753	586.059	558.615	529.742	356.28
ENSMUSG00000028664.14	Ephb2	Eph receptor B2 [Source:MGI Symbol;Acc:MGI:99611]	20.9361	-0.349151	0.146766	-2.37897	0.0173611	0.365576	62.2938	16.1767	20.0705	6.62763	15.1934	5.25486
ENSMUSG00000021431.15	Snrnp48	small nuclear ribonucleoprotein 48 (U11/U12) [Source:MGI Symbol;Acc:MGI:1915047]	2154.7	0.258133	0.108546	2.3781	0.0174022	0.366239	1843.47	2300.69	1679.9	2497.67	2235.45	2370.99
ENSMUSG00000034800.15	Zfp661	zinc finger protein 661 [Source:MGI Symbol;Acc:MGI:1919430]	167.184	0.388469	0.163375	2.37778	0.0174174	0.366351	125.643	151.882	131.462	211.137	184.346	198.634
ENSMUSG00000058297.16	Spock2	sparc/osteonectin, cwcv and kazal-like domains proteoglycan 2 [Source:MGI Symbol;Acc:MGI:1891351]	120.884	-0.419468	0.176426	-2.37758	0.0174266	0.366351	177.379	126.718	141.497	114.563	80.0183	85.1288
ENSMUSG00000030613.13	Ccdc90b	coiled-coil domain containing 90B [Source:MGI Symbol;Acc:MGI:1913615]	599.368	-0.280015	0.117786	-2.37732	0.0174391	0.366377	703.181	622.804	669.352	510.328	540.883	549.659
ENSMUSG00000005611.15	Mrvi1	MRV integration site 1 [Source:MGI Symbol;Acc:MGI:1338023]	135.382	-0.432461	0.181942	-2.37692	0.0174579	0.366377	218.556	140.198	157.554	89.9464	54.6961	151.34
ENSMUSG00000079042.10	Apela	apelin receptor early endogenous ligand [Source:MGI Symbol;Acc:MGI:3642370]	16.7915	-0.33622	0.141449	-2.37697	0.0174553	0.366377	39.0656	21.569	20.0705	8.52124	1.01289	10.5097
ENSMUSG00000083853.1	Gm15696	predicted gene 15696 [Source:MGI Symbol;Acc:MGI:3783137]	50.6245	0.42966	0.180781	2.37668	0.0174691	0.366377	31.6748	44.9354	24.0846	65.3295	54.6961	83.0268
ENSMUSG00000118239.1			157.963	0.39561	0.166465	2.37654	0.0174757	0.366377	106.638	138.401	137.483	174.212	193.462	197.583
ENSMUSG00000064945.1	Rny3	RNA, Y3 small cytoplasmic (associated with Ro protein) [Source:MGI Symbol;Acc:MGI:107304]	277.565	-0.400212	0.16842	-2.37627	0.0174884	0.366444	330.474	225.576	441.551	231.02	179.282	257.488
ENSMUSG00000003746.16	Man1a	mannosidase 1, alpha [Source:MGI Symbol;Acc:MGI:104677]	4180.32	-0.195507	0.0823004	-2.37553	0.0175238	0.366985	4677.31	4215.84	4544.97	3808.99	4087.01	3747.77
ENSMUSG00000024220.14	Zfp523	zinc finger protein 523 [Source:MGI Symbol;Acc:MGI:2687278]	1625.39	0.225836	0.0950936	2.37488	0.0175548	0.367433	1425.37	1501.74	1538.4	1851.95	1809.02	1625.85
ENSMUSG00000060743.12	H3f3a	H3 histone, family 3A [Source:MGI Symbol;Acc:MGI:1097686]	1663.43	0.226919	0.0955701	2.37438	0.0175787	0.367529	1421.14	1650.03	1495.25	1728.87	1857.64	1827.64
ENSMUSG00000025650.13	Col7a1	collagen, type VII, alpha 1 [Source:MGI Symbol;Acc:MGI:88462]	133.036	0.409215	0.172357	2.37423	0.0175855	0.367529	109.806	107.845	97.342	143.914	143.83	195.481
ENSMUSG00000023921.9	Mut	methylmalonyl-Coenzyme A mutase [Source:MGI Symbol;Acc:MGI:97239]	1655.92	-0.228389	0.0961973	-2.37418	0.0175881	0.367529	1854.03	1682.38	1855.52	1447.66	1460.59	1635.31
ENSMUSG00000006360.11	Crip1	cysteine-rich protein 1 (intestinal) [Source:MGI Symbol;Acc:MGI:88501]	1005.67	-0.284201	0.119743	-2.37342	0.0176241	0.368079	939.686	1162.93	1251.4	960.06	796.132	923.805
ENSMUSG00000032578.7	Cish	cytokine inducible SH2-containing protein [Source:MGI Symbol;Acc:MGI:103159]	1179.4	0.266996	0.112559	2.37205	0.0176897	0.369131	890.062	1131.47	1151.04	1385.17	1244.84	1273.78
ENSMUSG00000039031.16	Arhgap18	Rho GTPase activating protein 18 [Source:MGI Symbol;Acc:MGI:1921160]	4852.76	0.267401	0.112744	2.37177	0.0177033	0.369131	4462.98	3751.21	4840	5268.97	6347.78	4445.61
ENSMUSG00000021996.16	Esd	esterase D/formylglutathione hydrolase [Source:MGI Symbol;Acc:MGI:95421]	1236.98	-0.261361	0.110193	-2.37186	0.017699	0.369131	1367.3	1185.39	1531.38	1037.7	1157.73	1142.41
ENSMUSG00000097559.1	D430018E03Rik	RIKEN cDNA D430018E03 gene [Source:MGI Symbol;Acc:MGI:3045245]	163.523	0.406799	0.171534	2.37153	0.0177147	0.369167	98.1919	160.869	129.455	201.669	223.849	167.105
ENSMUSG00000028435.8	Aqp3	aquaporin 3 [Source:MGI Symbol;Acc:MGI:1333777]	131.822	-0.348425	0.146969	-2.37074	0.0177525	0.369552	358.981	166.261	92.3244	35.0318	38.4898	99.8424
ENSMUSG00000030683.11	Sez6l2	seizure related 6 homolog like 2 [Source:MGI Symbol;Acc:MGI:2385295]	119.056	0.432312	0.182339	2.37092	0.0177436	0.369552	108.75	66.5044	82.2891	123.085	237.016	96.6895
ENSMUSG00000027510.17	Rbm38	RNA binding motif protein 38 [Source:MGI Symbol;Acc:MGI:1889294]	731.799	0.341406	0.144093	2.36935	0.0178195	0.370563	630.328	744.13	500.759	729.986	1062.52	723.069
ENSMUSG00000011884.13	Gltp	glycolipid transfer protein [Source:MGI Symbol;Acc:MGI:1929253]	775.445	-0.284713	0.120166	-2.36933	0.0178204	0.370563	830.936	859.164	897.152	671.284	796.132	598.003
ENSMUSG00000038069.6	Cdkn2aip	CDKN2A interacting protein [Source:MGI Symbol;Acc:MGI:1918175]	1601.19	0.264971	0.111846	2.36908	0.0178326	0.370616	1318.73	1391.2	1602.63	1703.3	2036.92	1554.39
ENSMUSG00000031728.10	Zfp821	zinc finger protein 821 [Source:MGI Symbol;Acc:MGI:1923121]	907.481	0.257128	0.108568	2.36837	0.0178665	0.371119	792.926	782.774	879.088	1070.84	973.388	945.875
ENSMUSG00000105659.1	4930509H03Rik	RIKEN cDNA 4930509H03 gene [Source:MGI Symbol;Acc:MGI:1922357]	82.3789	0.42908	0.181196	2.36804	0.0178825	0.371251	71.7962	62.9095	48.1692	99.4145	92.173	119.811
ENSMUSG00000113068.1	Gm48133	predicted gene, 48133 [Source:MGI Symbol;Acc:MGI:6097494]	48.0093	0.4304	0.181811	2.36729	0.017919	0.371464	33.7865	34.1509	30.1058	55.8615	65.8379	68.3132
ENSMUSG00000014547.10	Wdfy2	WD repeat and FYVE domain containing 2 [Source:MGI Symbol;Acc:MGI:2442811]	2315.4	0.250597	0.105861	2.36723	0.0179219	0.371464	2091.59	2342.03	1849.5	2865.98	2341.8	2401.47
ENSMUSG00000061046.9	Haghl	hydroxyacylglutathione hydrolase-like [Source:MGI Symbol;Acc:MGI:1919877]	537.445	0.292672	0.123624	2.36744	0.0179117	0.371464	467.731	446.658	510.795	642.88	600.644	555.964
ENSMUSG00000049287.5	Iba57	IBA57 homolog, iron-sulfur cluster assembly [Source:MGI Symbol;Acc:MGI:3041174]	340.696	0.347733	0.146937	2.36655	0.0179547	0.371945	246.008	319.041	303.065	350.318	455.801	369.942
ENSMUSG00000039001.12	Rps21	ribosomal protein S21 [Source:MGI Symbol;Acc:MGI:1913731]	2817.86	-0.24526	0.10367	-2.36576	0.0179929	0.372533	3065.06	2670.06	3505.32	2549.74	2773.29	2343.67
ENSMUSG00000060519.11	Tor3a	torsin family 3, member A [Source:MGI Symbol;Acc:MGI:1353652]	3225.39	-0.217677	0.0920399	-2.36502	0.0180289	0.372876	3275.17	3451.04	3731.11	2710.7	3232.13	2952.18
ENSMUSG00000040795.12	Iqcc	IQ motif containing C [Source:MGI Symbol;Acc:MGI:2446212]	1065.76	0.297165	0.125643	2.36515	0.0180227	0.372876	753.86	1144.95	917.222	1111.55	1248.89	1218.08
ENSMUSG00000061411.12	Nol4l	nucleolar protein 4-like [Source:MGI Symbol;Acc:MGI:1918765]	2816.6	0.216494	0.0915858	2.36383	0.0180869	0.373528	2871.85	2547.84	2352.26	3055.34	2996.13	3076.2
ENSMUSG00000028789.16	Azin2	antizyme inhibitor 2 [Source:MGI Symbol;Acc:MGI:2442093]	133.399	0.411025	0.173858	2.36414	0.0180721	0.373528	81.2986	115.035	117.412	138.233	181.307	167.105
ENSMUSG00000022051.15	Bnip3l	BCL2/adenovirus E1B interacting protein 3-like [Source:MGI Symbol;Acc:MGI:1332659]	3039.85	-0.203457	0.0860729	-2.36378	0.0180897	0.373528	3221.33	3149.07	3431.05	2690.82	2735.82	3011.04
ENSMUSG00000047407.17	Tgif1	TGFB-induced factor homeobox 1 [Source:MGI Symbol;Acc:MGI:1194497]	881.851	0.332088	0.140505	2.36353	0.0181018	0.373577	665.171	717.169	894.141	1025.39	1236.74	752.496
ENSMUSG00000030790.15	Adm	adrenomedullin [Source:MGI Symbol;Acc:MGI:108058]	390.927	0.412057	0.174397	2.36276	0.0181396	0.374156	282.962	365.774	268.945	288.775	758.655	380.452
ENSMUSG00000055436.18	Srsf11	serine/arginine-rich splicing factor 11 [Source:MGI Symbol;Acc:MGI:1916457]	7633.91	0.203679	0.0862114	2.36255	0.0181495	0.374159	6466.94	7841.22	6877.16	8597.93	7961.32	8058.86
ENSMUSG00000028195.4	Cyr61	cysteine rich protein 61 [Source:MGI Symbol;Acc:MGI:88613]	3315.47	0.300549	0.127241	2.36205	0.0181743	0.374267	2268.97	2707.81	3768.24	3375.36	3537.01	4235.42
ENSMUSG00000032375.15	Aph1b	aph1 homolog B, gamma secretase subunit [Source:MGI Symbol;Acc:MGI:3522097]	729.015	-0.268408	0.113629	-2.36213	0.0181702	0.374267	755.972	776.483	882.099	655.189	668.508	635.838
ENSMUSG00000031796.7	Cfap20	cilia and flagella associated protein 20 [Source:MGI Symbol;Acc:MGI:107428]	2014.07	0.243103	0.102942	2.36155	0.0181987	0.374562	1946.94	1810	1730.08	2429.5	2270.9	1897.01
ENSMUSG00000025198.16	Erlin1	ER lipid raft associated 1 [Source:MGI Symbol;Acc:MGI:2387613]	905.836	-0.254896	0.107945	-2.36136	0.0182081	0.374562	1058.99	966.111	957.364	759.337	863.995	829.217
ENSMUSG00000023755.10	Rhebl1	Ras homolog enriched in brain like 1 [Source:MGI Symbol;Acc:MGI:1916409]	267.827	0.352565	0.14933	2.36098	0.0182268	0.374744	201.663	239.056	238.839	298.243	345.396	283.763
ENSMUSG00000038215.15	Cep44	centrosomal protein 44 [Source:MGI Symbol;Acc:MGI:3525111]	536.988	0.29782	0.126176	2.36035	0.0182579	0.375183	413.884	506.871	497.749	640.987	585.451	576.984
ENSMUSG00000048758.14	Rpl29	ribosomal protein L29 [Source:MGI Symbol;Acc:MGI:99687]	1421.4	-0.2591	0.109789	-2.35998	0.018276	0.375354	1590.08	1380.41	1719.04	1370.03	1339.04	1129.8
ENSMUSG00000030374.15	Strn4	striatin, calmodulin binding protein 4 [Source:MGI Symbol;Acc:MGI:2142346]	7063.95	0.203894	0.0864138	2.3595	0.0182994	0.375431	6496.5	7174.38	5930.84	7656.81	7922.83	7202.31
ENSMUSG00000109568.1	Gm45074	predicted gene 45074 [Source:MGI Symbol;Acc:MGI:5753650]	962.226	0.295146	0.125087	2.35952	0.0182984	0.375431	724.297	968.807	852.997	1246.94	943.001	1037.31
ENSMUSG00000037470.14	Uggt1	UDP-glucose glycoprotein glucosyltransferase 1 [Source:MGI Symbol;Acc:MGI:2443162]	9426.37	-0.188046	0.0797407	-2.35822	0.0183627	0.37558	10623.7	9662.91	9930.89	8842.21	9313.53	8184.97
ENSMUSG00000028706.14	Nsun4	NOL1/NOP2/Sun domain family, member 4 [Source:MGI Symbol;Acc:MGI:1919431]	512.168	0.301584	0.127931	2.35738	0.0184042	0.37558	396.991	498.783	453.594	589.859	536.832	596.952
ENSMUSG00000029484.12	Anxa3	annexin A3 [Source:MGI Symbol;Acc:MGI:1201378]	5527.99	-0.240199	0.10186	-2.35812	0.0183675	0.37558	5837.66	5465.94	6784.84	4533.3	4760.58	5785.6
ENSMUSG00000107118.1	Gm42986	predicted gene 42986 [Source:MGI Symbol;Acc:MGI:5663123]	289.115	0.366505	0.15544	2.35785	0.0183812	0.37558	214.333	223.778	286.005	360.733	270.442	379.401
ENSMUSG00000052353.13	Cemip	cell migration inducing protein, hyaluronan binding [Source:MGI Symbol;Acc:MGI:2443629]	198.855	-0.3886	0.164835	-2.35751	0.0183982	0.37558	246.008	237.259	224.79	207.35	132.689	145.034
ENSMUSG00000041679.9	Lrrc29	leucine rich repeat containing 29 [Source:MGI Symbol;Acc:MGI:2443262]	289.317	0.376601	0.159637	2.3591	0.0183193	0.37558	190.049	277.701	248.874	414.7	272.467	332.107
ENSMUSG00000015656.17	Hspa8	heat shock protein 8 [Source:MGI Symbol;Acc:MGI:105384]	44170.9	0.263923	0.111929	2.35794	0.0183766	0.37558	35055.6	49998.7	33960.3	43785	50260.6	51965.3
ENSMUSG00000069874.7	Irgm2	immunity-related GTPase family M member 2 [Source:MGI Symbol;Acc:MGI:1926262]	4244.13	-0.194004	0.0822918	-2.35752	0.0183976	0.37558	4608.68	4795.5	4230.86	3876.22	4088.03	3865.48
ENSMUSG00000035133.9	Arhgap5	Rho GTPase activating protein 5 [Source:MGI Symbol;Acc:MGI:1332637]	6653.19	-0.188903	0.080106	-2.35816	0.0183657	0.37558	6813.25	7257.06	7262.52	5772.67	6228.26	6585.39
ENSMUSG00000022710.17	Usp7	ubiquitin specific peptidase 7 [Source:MGI Symbol;Acc:MGI:2182061]	8856.62	0.189782	0.0805055	2.35737	0.0184047	0.37558	7734.98	9018.53	7976.02	9607.23	9280.1	9522.86
ENSMUSG00000108741.1	Gm44553	predicted gene 44553 [Source:MGI Symbol;Acc:MGI:5753129]	118.128	0.423764	0.179781	2.35711	0.0184178	0.375648	90.8011	115.933	60.2115	134.446	126.611	180.767
ENSMUSG00000085311.1	Gm15445	predicted gene 15445 [Source:MGI Symbol;Acc:MGI:3707341]	64.5745	0.429491	0.182375	2.35499	0.0185232	0.377513	45.4005	43.138	51.1798	92.7869	71.9152	83.0268
ENSMUSG00000031703.8	Itfg1	integrin alpha FG-GAP repeat containing 1 [Source:MGI Symbol;Acc:MGI:106419]	2731.53	-0.211797	0.0899399	-2.35488	0.0185289	0.377513	3137.92	2878.56	2819.91	2315.88	2601.1	2635.84
ENSMUSG00000028081.6	Rps3a1	ribosomal protein S3A1 [Source:MGI Symbol;Acc:MGI:1202063]	1987.49	-0.233219	0.0990692	-2.3541	0.0185677	0.377996	2011.35	2020.3	2453.62	1818.81	1865.74	1755.12
ENSMUSG00000001247.16	Lsr	lipolysis stimulated lipoprotein receptor [Source:MGI Symbol;Acc:MGI:1927471]	174.369	-0.405088	0.172085	-2.35401	0.0185723	0.377996	172.1	214.791	244.86	137.287	175.23	101.944
ENSMUSG00000036327.18	Qsox2	quiescin Q6 sulfhydryl oxidase 2 [Source:MGI Symbol;Acc:MGI:2387194]	1418.19	-0.220953	0.0939097	-2.35282	0.0186315	0.378401	1605.91	1530.5	1468.16	1272.51	1302.58	1329.48
ENSMUSG00000078485.3	Plekhn1	pleckstrin homology domain containing, family N member 1 [Source:MGI Symbol;Acc:MGI:2387630]	2209.86	0.273069	0.11609	2.35223	0.0186613	0.378401	1772.73	2448.98	1700.98	2407.72	2608.19	2320.55
ENSMUSG00000061601.15	Pclo	piccolo (presynaptic cytomatrix protein) [Source:MGI Symbol;Acc:MGI:1349390]	86.1333	-0.424521	0.180434	-2.35278	0.0186337	0.378401	181.602	100.655	63.2221	66.2763	29.3738	75.67
ENSMUSG00000021242.9	Npc2	NPC intracellular cholesterol transporter 2 [Source:MGI Symbol;Acc:MGI:1915213]	2251.3	-0.215814	0.0917436	-2.35236	0.0186545	0.378401	2435.79	2226.1	2633.25	2029.95	2128.08	2054.65
ENSMUSG00000021482.10	Aaed1	AhpC/TSA antioxidant enzyme domain containing 1 [Source:MGI Symbol;Acc:MGI:1913379]	3146.24	-0.215397	0.0915603	-2.35252	0.0186468	0.378401	3455.72	3046.62	3690.97	2786.45	3028.54	2869.16
ENSMUSG00000064373.12	Selenop	selenoprotein P [Source:MGI Symbol;Acc:MGI:894288]	18541.9	-0.235419	0.100074	-2.35246	0.0186497	0.378401	19696.4	18814.4	22044.5	14312.9	19638.9	16744.1
ENSMUSG00000117600.1	AC104328.1	TEC	76.6219	0.429492	0.18252	2.35312	0.0186167	0.378401	65.4613	56.6186	42.1481	134.446	76.9797	84.0778
ENSMUSG00000029149.14	Krtcap3	keratinocyte associated protein 3 [Source:MGI Symbol;Acc:MGI:1917065]	101.247	0.420302	0.178715	2.35179	0.0186831	0.378641	77.0753	60.2134	94.3314	111.723	130.663	133.474
ENSMUSG00000023947.8	Nfkbie	nuclear factor of kappa light polypeptide gene enhancer in B cells inhibitor, epsilon [Source:MGI Symbol;Acc:MGI:1194908]	1026.77	0.301006	0.128001	2.35158	0.0186937	0.378657	944.965	990.376	771.711	1235.58	1301.56	916.448
ENSMUSG00000059089.4	Fcgr4	Fc receptor, IgG, low affinity IV [Source:MGI Symbol;Acc:MGI:2179523]	13.9132	-0.305763	0.130049	-2.35114	0.0187162	0.378711	32.7306	8.08837	29.1023	9.46805	3.03867	1.05097
ENSMUSG00000028222.2	Calb1	calbindin 1 [Source:MGI Symbol;Acc:MGI:88248]	249.668	-0.364409	0.154989	-2.35119	0.0187135	0.378711	376.93	408.013	345.213	121.191	36.4641	210.195
ENSMUSG00000047586.4	Nccrp1	non-specific cytotoxic cell receptor protein 1 homolog (zebrafish) [Source:MGI Symbol;Acc:MGI:2685009]	41.0674	-0.393806	0.167514	-2.35088	0.0187289	0.378768	100.303	40.4418	36.1269	23.6701	10.1289	35.7331
ENSMUSG00000002983.17	Relb	avian reticuloendotheliosis viral (v-rel) oncogene related B [Source:MGI Symbol;Acc:MGI:103289]	1984.81	0.30984	0.131831	2.35028	0.0187592	0.378981	2019.8	1867.52	1315.62	2489.15	2452.21	1764.58
ENSMUSG00000098771.1	Mir6538	microRNA 6538 [Source:MGI Symbol;Acc:MGI:5530821]	66.0132	0.425531	0.181049	2.35036	0.0187552	0.378981	21.1165	67.4031	44.1551	96.5741	91.1601	75.67
ENSMUSG00000028273.15	Pdlim5	PDZ and LIM domain 5 [Source:MGI Symbol;Acc:MGI:1927489]	4720.22	-0.187626	0.0798587	-2.34947	0.0188	0.379407	5088.03	5204.42	4835.99	4431.99	4165.01	4595.9
ENSMUSG00000030048.5	Gkn3	gastrokine 3 [Source:MGI Symbol;Acc:MGI:1916138]	26.1411	-0.398388	0.169558	-2.34956	0.0187956	0.379407	32.7306	38.6444	40.141	12.3085	16.2062	16.8156
ENSMUSG00000104737.1	Gm42937	predicted gene 42937 [Source:MGI Symbol;Acc:MGI:5663074]	181.223	0.415535	0.176887	2.34915	0.0188165	0.379539	114.029	194.121	111.391	217.765	162.062	287.966
ENSMUSG00000044628.5	Rnf208	ring finger protein 208 [Source:MGI Symbol;Acc:MGI:1916096]	10.1793	-0.285967	0.121767	-2.34848	0.0188503	0.379572	31.6748	6.29095	15.0529	2.84041	1.01289	4.20389
ENSMUSG00000054252.18	Fgfr3	fibroblast growth factor receptor 3 [Source:MGI Symbol;Acc:MGI:95524]	1935.19	-0.415703	0.176985	-2.3488	0.0188339	0.379572	2277.42	2758.13	2091.35	1493.11	1032.13	1959.01
ENSMUSG00000072809.2	9330160F10Rik	RIKEN cDNA 9330160F10 gene [Source:MGI Symbol;Acc:MGI:3693095]	199.654	0.386775	0.164694	2.34845	0.0188516	0.379572	130.923	193.222	163.575	260.371	251.197	198.634
ENSMUSG00000057396.7	Zfp759	zinc finger protein 759 [Source:MGI Symbol;Acc:MGI:2446280]	201.009	-0.378479	0.161169	-2.34833	0.0188578	0.379572	216.444	218.386	274.966	176.106	178.269	141.881
ENSMUSG00000036822.6	Topors	topoisomerase I binding, arginine/serine-rich [Source:MGI Symbol;Acc:MGI:2146189]	4634.35	0.190686	0.0812138	2.34795	0.018877	0.379759	4257.09	4220.33	4457.66	4687.63	5297.42	4885.97
ENSMUSG00000058248.12	Kcnh1	potassium voltage-gated channel, subfamily H (eag-related), member 1 [Source:MGI Symbol;Acc:MGI:1341721]	24.7638	-0.359808	0.153266	-2.3476	0.0188946	0.379915	69.6846	15.278	28.0987	6.62763	14.1805	14.7136
ENSMUSG00000046556.7	Zfp319	zinc finger protein 319 [Source:MGI Symbol;Acc:MGI:1890618]	4128.03	0.187535	0.0798916	2.34737	0.0189064	0.379951	3843.21	4025.31	3668.89	4441.46	4527.62	4261.69
ENSMUSG00000030619.10	Eed	embryonic ectoderm development [Source:MGI Symbol;Acc:MGI:95286]	1142.76	0.236779	0.100918	2.34627	0.0189626	0.380511	1005.15	1127.88	988.473	1236.53	1247.88	1250.66
ENSMUSG00000021140.9	Pcnx	pecanex homolog [Source:MGI Symbol;Acc:MGI:1891924]	17534.3	-0.166616	0.0710143	-2.34624	0.018964	0.380511	18488.6	18535.8	18736.8	16838.9	15646.1	16959.5
ENSMUSG00000024639.5	Gnaq	guanine nucleotide binding protein, alpha q polypeptide [Source:MGI Symbol;Acc:MGI:95776]	7284.97	-0.192463	0.0820292	-2.34628	0.0189621	0.380511	8130.92	7164.5	8097.45	6654.14	6508.83	7153.97
ENSMUSG00000014763.8	Fam120b	family with sequence similarity 120, member B [Source:MGI Symbol;Acc:MGI:1914794]	2988.45	0.218202	0.0930328	2.34543	0.0190051	0.381137	2533.98	3054.71	2648.3	3340.33	3039.68	3313.72
ENSMUSG00000018362.14	Kpna2	karyopherin (importin) alpha 2 [Source:MGI Symbol;Acc:MGI:103561]	308.66	0.347652	0.148269	2.34473	0.019041	0.381656	227.003	314.548	243.857	341.796	346.409	378.35
ENSMUSG00000060548.13	Tnfrsf19	tumor necrosis factor receptor superfamily, member 19 [Source:MGI Symbol;Acc:MGI:1352474]	102.054	-0.422131	0.18007	-2.34426	0.0190649	0.381935	112.973	129.414	139.49	91.8401	87.1086	51.4977
ENSMUSG00000057666.18	Gapdh	glyceraldehyde-3-phosphate dehydrogenase [Source:MGI Symbol;Acc:MGI:95640]	2922.69	0.219195	0.0935666	2.34266	0.0191468	0.383377	2567.77	2746.45	2738.62	3168.95	3491.43	2822.91
ENSMUSG00000027624.20	Epb41l1	erythrocyte membrane protein band 4.1 like 1 [Source:MGI Symbol;Acc:MGI:103010]	194.415	-0.398648	0.170218	-2.34199	0.0191811	0.383862	300.911	198.614	200.705	139.18	133.702	193.379
ENSMUSG00000107881.1	Gm44250	predicted gene, 44250 [Source:MGI Symbol;Acc:MGI:5690642]	1046.53	-0.276156	0.117975	-2.3408	0.0192424	0.384687	1208.92	984.984	1285.52	831.294	1005.8	962.691
ENSMUSG00000048012.19	Zfp473	zinc finger protein 473 [Source:MGI Symbol;Acc:MGI:2442697]	130.067	0.422738	0.180582	2.34098	0.0192334	0.384687	91.8569	79.985	120.423	124.978	124.585	238.571
ENSMUSG00000025240.10	Sacm1l	SAC1 suppressor of actin mutations 1-like (yeast) [Source:MGI Symbol;Acc:MGI:1933169]	3015.42	-0.196948	0.0841496	-2.34045	0.0192603	0.384744	3345.91	3140.09	3213.29	2639.69	2809.76	2943.77
ENSMUSG00000022587.14	Ly6e	lymphocyte antigen 6 complex, locus E [Source:MGI Symbol;Acc:MGI:106651]	41329.1	-0.201535	0.086113	-2.34036	0.0192653	0.384744	45853.5	41191.4	46131.1	37868.4	42422.9	34507.6
ENSMUSG00000026348.7	Acmsd	amino carboxymuconate semialdehyde decarboxylase [Source:MGI Symbol;Acc:MGI:2386323]	24.5739	0.360445	0.154099	2.33905	0.019333	0.385093	3.16748	13.4806	19.067	25.5637	28.3609	57.8035
ENSMUSG00000104990.1	Gm43504	predicted gene 43504 [Source:MGI Symbol;Acc:MGI:5663641]	896.459	0.355726	0.152074	2.33916	0.0193273	0.385093	789.758	798.052	678.383	1391.8	662.43	1058.33
ENSMUSG00000045095.16	Magi1	membrane associated guanylate kinase, WW and PDZ domain containing 1 [Source:MGI Symbol;Acc:MGI:1203522]	2238.43	0.212807	0.0909563	2.33967	0.0193009	0.385093	2117.99	2112.86	1954.87	2331.98	2610.22	2302.68
ENSMUSG00000004268.11	Emg1	EMG1 N1-specific pseudouridine methyltransferase [Source:MGI Symbol;Acc:MGI:1315195]	855.289	0.254611	0.108838	2.33936	0.019317	0.385093	701.069	806.141	807.838	943.018	956.168	917.499
ENSMUSG00000024395.9	Lims2	LIM and senescent cell antigen like domains 2 [Source:MGI Symbol;Acc:MGI:2385067]	9672.12	-0.218598	0.0934449	-2.33933	0.0193184	0.385093	9690.38	10231.8	11453.2	8447.39	8141.61	10068.3
ENSMUSG00000028656.14	Cap1	CAP, adenylate cyclase-associated protein 1 (yeast) [Source:MGI Symbol;Acc:MGI:88262]	8412.04	-0.190885	0.0816195	-2.33873	0.0193497	0.385224	9443.31	8398.42	9155.17	7863.21	8303.67	7308.46
ENSMUSG00000021711.17	Trappc13	trafficking protein particle complex 13 [Source:MGI Symbol;Acc:MGI:1914225]	1194.65	-0.235506	0.100744	-2.33767	0.0194046	0.385917	1302.89	1257.29	1341.71	1025.39	1063.54	1177.09
ENSMUSG00000022749.8	Tbc1d23	TBC1 domain family, member 23 [Source:MGI Symbol;Acc:MGI:1914831]	1852.72	0.211065	0.0902826	2.33782	0.0193965	0.385917	1659.76	1776.74	1686.93	2005.33	1897.14	2090.38
ENSMUSG00000028955.3	Vamp3	vesicle-associated membrane protein 3 [Source:MGI Symbol;Acc:MGI:1321389]	2473.71	-0.204345	0.087459	-2.33646	0.0194671	0.38696	2699.75	2553.23	2727.58	2335.77	2392.45	2133.47
ENSMUSG00000037266.18	Rsrp1	arginine/serine rich protein 1 [Source:MGI Symbol;Acc:MGI:106498]	15215.3	0.218365	0.0934891	2.33573	0.0195054	0.387119	13460.7	16121.9	12353.4	15935.7	17520	15900.2
ENSMUSG00000030890.16	Ilk	integrin linked kinase [Source:MGI Symbol;Acc:MGI:1195267]	4583.32	0.208724	0.0893524	2.33596	0.0194931	0.387119	3846.38	4689.46	4152.59	5175.23	4895.3	4740.94
ENSMUSG00000018750.14	Zbtb4	zinc finger and BTB domain containing 4 [Source:MGI Symbol;Acc:MGI:1922830]	9053.88	-0.186206	0.079717	-2.33584	0.0194994	0.387119	9828.69	9965.77	9210.36	9106.37	8196.31	8015.77
ENSMUSG00000051510.13	Mafg	v-maf musculoaponeurotic fibrosarcoma oncogene family, protein G (avian) [Source:MGI Symbol;Acc:MGI:96911]	3198.19	0.256463	0.10986	2.33444	0.0195726	0.388251	2698.69	3515.74	2433.55	3512.64	3392.17	3636.36
ENSMUSG00000031818.12	Cox4i1	cytochrome c oxidase subunit 4I1 [Source:MGI Symbol;Acc:MGI:88473]	2469.9	-0.23333	0.100007	-2.33314	0.0196408	0.389403	2797.94	2342.93	2920.26	2107.59	2428.91	2221.76
ENSMUSG00000033579.16	Fa2h	fatty acid 2-hydroxylase [Source:MGI Symbol;Acc:MGI:2443327]	14.2324	-0.304922	0.130733	-2.3324	0.0196798	0.389772	26.3957	13.4806	31.1093	0	8.10312	6.30584
ENSMUSG00000022960.13	Donson	downstream neighbor of SON [Source:MGI Symbol;Acc:MGI:1890621]	798.311	0.259757	0.111364	2.33252	0.0196736	0.389772	746.469	734.244	674.369	840.763	950.091	843.931
ENSMUSG00000032595.10	Cdhr4	cadherin-related family member 4 [Source:MGI Symbol;Acc:MGI:1916648]	48.3793	0.422782	0.181399	2.33067	0.0197706	0.391368	33.7865	39.5431	25.0881	56.8083	69.8894	65.1603
ENSMUSG00000006576.16	Slc4a3	solute carrier family 4 (anion exchanger), member 3 [Source:MGI Symbol;Acc:MGI:109350]	65.5126	-0.421838	0.181077	-2.32961	0.0198268	0.391648	105.583	83.5798	71.2503	36.9254	25.3223	70.4151
ENSMUSG00000106867.1	Gm43800	predicted gene 43800 [Source:MGI Symbol;Acc:MGI:5663937]	475.214	0.313368	0.134516	2.3296	0.0198274	0.391648	389.6	459.24	392.378	502.753	486.187	621.125
ENSMUSG00000041571.9	Selenow	selenoprotein W [Source:MGI Symbol;Acc:MGI:1100878]	2243.48	-0.243552	0.104565	-2.32919	0.0198488	0.391648	2564.6	2138.92	2650.31	1955.15	2277.99	1873.88
ENSMUSG00000059252.5	Tpt1-ps5	tumor protein, translationally-controlled, pseudogene 5 [Source:MGI Symbol;Acc:MGI:2664999]	258.948	-0.390803	0.167783	-2.32921	0.0198477	0.391648	285.073	214.791	426.498	212.084	220.81	194.43
ENSMUSG00000059495.14	Arhgef12	Rho guanine nucleotide exchange factor (GEF) 12 [Source:MGI Symbol;Acc:MGI:1916882]	34452.4	-0.157112	0.0674294	-2.33002	0.0198049	0.391648	36489.4	36909.9	35785.7	31992.5	33391.9	32145
ENSMUSG00000018334.18	Ksr1	kinase suppressor of ras 1 [Source:MGI Symbol;Acc:MGI:105051]	3082.32	0.201938	0.0866815	2.32966	0.0198242	0.391648	2904.58	2903.72	2751.67	3335.59	3540.05	3058.33
ENSMUSG00000021131.14	Erh	ERH mRNA splicing and mitosis factor [Source:MGI Symbol;Acc:MGI:108089]	229.956	-0.361627	0.155268	-2.32905	0.0198563	0.391648	254.454	242.651	305.072	180.84	182.32	214.398
ENSMUSG00000108256.1	Gm43923	predicted gene, 43923 [Source:MGI Symbol;Acc:MGI:5690315]	649.734	0.302739	0.130014	2.3285	0.0198854	0.392021	544.807	599.438	565.989	876.741	619.889	691.54
ENSMUSG00000022610.10	Mapk12	mitogen-activated protein kinase 12 [Source:MGI Symbol;Acc:MGI:1353438]	4902.78	0.205397	0.0882192	2.32825	0.0198988	0.392083	4268.71	4992.32	4332.22	5634.44	5176.88	5012.09
ENSMUSG00000086288.1	Gm15265	predicted gene 15265 [Source:MGI Symbol;Acc:MGI:3705193]	110.838	0.417251	0.17931	2.32698	0.0199665	0.393215	58.0705	105.149	89.3138	136.34	118.508	157.646
ENSMUSG00000097069.1	Gm16998	predicted gene, 16998 [Source:MGI Symbol;Acc:MGI:4439922]	43.7292	0.420229	0.180689	2.3257	0.0200346	0.393949	28.5073	33.2522	26.0917	65.3295	58.7476	50.4467
ENSMUSG00000021576.6	Pdcd6	programmed cell death 6 [Source:MGI Symbol;Acc:MGI:109283]	954.878	-0.241979	0.104043	-2.32577	0.020031	0.393949	1047.38	995.768	1084.81	892.837	821.454	887.021
ENSMUSG00000109179.2	Gm35339	predicted gene, 35339 [Source:MGI Symbol;Acc:MGI:5594498]	420.566	0.341806	0.146963	2.32579	0.0200297	0.393949	323.083	457.442	294.033	451.626	507.458	489.753
ENSMUSG00000107200.1	Gm43039	predicted gene 43039 [Source:MGI Symbol;Acc:MGI:5663176]	133.399	0.392552	0.168835	2.32506	0.020069	0.394018	105.583	103.351	113.398	167.584	155.985	154.493
ENSMUSG00000030156.5	Cd69	CD69 antigen [Source:MGI Symbol;Acc:MGI:88343]	49.0871	0.420569	0.180876	2.32518	0.0200624	0.394018	25.3398	40.4418	33.1163	67.2231	79.0054	49.3957
ENSMUSG00000016624.15	Phf21b	PHD finger protein 21B [Source:MGI Symbol;Acc:MGI:2443812]	698.535	0.316319	0.136026	2.32544	0.0200485	0.394018	477.234	762.104	581.041	760.284	826.519	784.025
ENSMUSG00000103227.1	Gm37733	predicted gene, 37733 [Source:MGI Symbol;Acc:MGI:5610961]	54.6042	0.417403	0.179586	2.32425	0.0201122	0.394664	17.949	40.4418	49.1728	54.9147	80.0183	85.1288
ENSMUSG00000041445.9	Mmrn2	multimerin 2 [Source:MGI Symbol;Acc:MGI:2385618]	42399	-0.202089	0.0869625	-2.32387	0.0201326	0.394862	47854.3	41837.5	46970	38802.9	43462.1	35467.2
ENSMUSG00000054387.13	Mdm4	transformed mouse 3T3 cell double minute 4 [Source:MGI Symbol;Acc:MGI:107934]	6089.08	0.240575	0.103549	2.32329	0.0201637	0.395179	4725.88	6543.49	5330.73	7130.39	6150.27	6653.71
ENSMUSG00000032959.12	Pebp1	phosphatidylethanolamine binding protein 1 [Source:MGI Symbol;Acc:MGI:1344408]	291.962	-0.344795	0.148415	-2.32318	0.0201693	0.395179	291.408	324.433	391.375	260.371	231.952	252.233
ENSMUSG00000022468.12	Endou	endonuclease, polyU-specific [Source:MGI Symbol;Acc:MGI:97746]	1077.46	0.261277	0.1125	2.32246	0.0202082	0.395737	823.545	1019.13	1062.73	1224.22	1122.28	1212.82
ENSMUSG00000004567.16	Mcoln1	mucolipin 1 [Source:MGI Symbol;Acc:MGI:1890498]	1910.15	0.241357	0.103955	2.32175	0.0202465	0.396285	1513	1971.77	1720.04	2192.8	2090.61	1972.67
ENSMUSG00000026131.20	Dst	dystonin [Source:MGI Symbol;Acc:MGI:104627]	18955.6	-0.191837	0.0826611	-2.32076	0.0202996	0.397122	21894.7	20074.4	18888.4	16826.6	16970	19079.3
ENSMUSG00000110481.1	Gm45705	predicted gene 45705 [Source:MGI Symbol;Acc:MGI:5804820]	332.572	0.374141	0.161262	2.32008	0.0203367	0.397308	304.078	252.537	266.938	353.158	530.755	287.966
ENSMUSG00000032601.13	Prkar2a	protein kinase, cAMP dependent regulatory, type II alpha [Source:MGI Symbol;Acc:MGI:108025]	3532.71	-0.191498	0.0825418	-2.32001	0.0203402	0.397308	3835.82	3924.66	3579.58	3288.25	3147.05	3420.91
ENSMUSG00000020609.14	Apob	apolipoprotein B [Source:MGI Symbol;Acc:MGI:88052]	150.418	0.340376	0.146704	2.32015	0.0203327	0.397308	62.2938	76.3902	63.2221	109.829	108.379	482.396
ENSMUSG00000114045.1	Gm34220	predicted gene, 34220 [Source:MGI Symbol;Acc:MGI:5593379]	139.493	0.393351	0.169585	2.31949	0.0203683	0.397655	115.085	99.7566	121.427	146.755	174.217	179.716
ENSMUSG00000027012.15	Dync1i2	dynein cytoplasmic 1 intermediate chain 2 [Source:MGI Symbol;Acc:MGI:107750]	5735.35	-0.178045	0.0767865	-2.31871	0.0204109	0.398104	6204.04	5833.51	6281.07	5402.47	5521.27	5169.73
ENSMUSG00000021416.11	Eci3	enoyl-Coenzyme A delta isomerase 3 [Source:MGI Symbol;Acc:MGI:1916373]	19.219	0.327415	0.141207	2.31868	0.0204121	0.398104	6.33496	6.29095	11.0388	12.3085	14.1805	65.1603
ENSMUSG00000102555.1	6430511E19Rik	RIKEN cDNA 6430511E19 gene [Source:MGI Symbol;Acc:MGI:2443259]	293.648	0.390995	0.168693	2.31778	0.020461	0.398831	202.719	332.522	174.613	433.637	324.125	294.272
ENSMUSG00000022617.15	Chkb	choline kinase beta [Source:MGI Symbol;Acc:MGI:1328313]	494.295	0.356348	0.153756	2.31762	0.0204702	0.398831	278.738	517.656	449.579	522.636	640.147	557.015
ENSMUSG00000030284.11	Creld1	cysteine-rich with EGF-like domains 1 [Source:MGI Symbol;Acc:MGI:2152539]	766.853	-0.255211	0.110146	-2.31703	0.0205021	0.39925	873.168	803.445	849.986	714.837	650.275	709.406
ENSMUSG00000051537.9	Gm5124	predicted pseudogene 5124 [Source:MGI Symbol;Acc:MGI:3643622]	31.0622	-0.389907	0.168306	-2.31665	0.0205227	0.399447	34.8423	29.6574	68.2398	13.2553	16.2062	24.1724
ENSMUSG00000100005.7	B130024G19Rik	RIKEN cDNA B130024G19 gene [Source:MGI Symbol;Acc:MGI:3604353]	290.79	0.350489	0.15133	2.31606	0.0205552	0.399693	203.774	262.423	270.952	310.552	384.898	312.139
ENSMUSG00000108738.1	Gm44777	predicted gene 44777 [Source:MGI Symbol;Acc:MGI:5753353]	359.856	0.327741	0.141509	2.31604	0.0205562	0.399693	273.459	317.244	339.192	371.147	461.878	396.217
ENSMUSG00000040033.16	Stat2	signal transducer and activator of transcription 2 [Source:MGI Symbol;Acc:MGI:103039]	7449.33	0.2347	0.101356	2.3156	0.0205802	0.399957	5962.25	8184.53	6219.85	8093.29	8174.02	8062.01
ENSMUSG00000030105.8	Arl8b	ADP-ribosylation factor-like 8B [Source:MGI Symbol;Acc:MGI:1914416]	3622.93	-0.203251	0.0877925	-2.31513	0.0206057	0.40025	4048.04	3832.09	3803.36	3255.11	3683.88	3115.08
ENSMUSG00000087028.7	Gm13387	predicted gene 13387 [Source:MGI Symbol;Acc:MGI:3651242]	351.396	0.382741	0.165436	2.31354	0.0206932	0.400537	268.18	353.192	237.836	402.392	287.661	559.117
ENSMUSG00000027377.2	Mall	mal, T cell differentiation protein-like [Source:MGI Symbol;Acc:MGI:2385152]	111.439	-0.405395	0.175142	-2.31466	0.0206315	0.400537	119.308	135.705	151.532	88.0528	95.2117	78.8229
ENSMUSG00000039221.10	Rpl22l1	ribosomal protein L22 like 1 [Source:MGI Symbol;Acc:MGI:1915278]	773.521	0.274361	0.118578	2.31375	0.0206813	0.400537	642.998	662.347	765.69	871.06	932.872	766.159
ENSMUSG00000030761.16	Myo7a	myosin VIIA [Source:MGI Symbol;Acc:MGI:104510]	7757.19	0.167223	0.0722517	2.31445	0.020643	0.400537	7312.65	7415.24	7139.08	8339.46	7984.61	8352.08
ENSMUSG00000049511.5	Htr1b	5-hydroxytryptamine (serotonin) receptor 1B [Source:MGI Symbol;Acc:MGI:96274]	17.7088	-0.32528	0.140608	-2.31338	0.0207017	0.400537	46.4564	25.1638	13.0458	13.2553	2.02578	6.30584
ENSMUSG00000037243.17	Zfp692	zinc finger protein 692 [Source:MGI Symbol;Acc:MGI:2144276]	617.83	0.332644	0.143794	2.31334	0.0207041	0.400537	444.503	665.942	479.685	735.667	805.248	575.933
ENSMUSG00000001034.17	Mapk7	mitogen-activated protein kinase 7 [Source:MGI Symbol;Acc:MGI:1346347]	1900.93	0.247626	0.107013	2.31398	0.0206686	0.400537	1705.16	1900.77	1557.47	2171.97	2269.89	1800.32
ENSMUSG00000002664.2	Pspn	persephin [Source:MGI Symbol;Acc:MGI:1201684]	16.3868	0.345733	0.149405	2.31406	0.0206644	0.400537	5.27913	5.39225	12.0423	19.8829	27.348	28.3763
[truncated: 53,420 more rows]
