# Supplementary material for: Loss of vascular endothelial notch signaling promotes spontaneous formation of tertiary lymphoid structures
Source: Nat Commun. 2022 Apr 19;13:2022. doi: 10.1038/s41467-022-29701-x (PMC9018798; doi:10.1038/s41467-022-29701-x)
Supplement: Supplementary file 5 — Supplementary Data 2 [file 41467_2022_29701_MOESM5_ESM.xlsx]

## Sheet: GSEA_GO_genes_expr_>median
GO term ID	GO term Description	Number of genes in GO term and in list of genes provided for GSEA	(ES) Enrichment Score	NES (normalized enrichment score)	p-value	BH adj. p-value	genes contributing the most to the ES
GO:0043484	regulation of RNA splicing	134	0.529932	2.38727	6.317e-12	7.29388e-11	Srsf2/Slc38a2/Jmjd6/Srsf5/Srsf3/Hnrnph1/Clk1/Srsf7/Tra2b/Tra2a/Zc3h10/Clk4/Srsf6/Srsf10/Snrnp70/Hnrnpa2b1/Hnrnpl/Ythdc1/Rbmx/Clk2/Rbm42/Ptbp2/Ddx5/Sfswap/Son/Ptbp1/Rbm3/Clk3/Tia1/Rbm38/Hspa8/Hnrnpll/Acin1/Malat1/Rnps1/Rbm25/Ddx17/Rbm5/Cdk12/Slc39a5/Srek1
GO:0048024	regulation of mRNA splicing, via spliceosome	91	0.560215	2.36471	1.69925e-09	1.41955e-08	Srsf2/Jmjd6/Srsf3/Srsf7/Tra2b/Tra2a/Zc3h10/Srsf6/Srsf10/Snrnp70/Hnrnpa2b1/Hnrnpl/Ythdc1/Rbmx/Rbm42/Ddx5/Sfswap/Son/Ptbp1/Rbm3/Tia1/Hspa8/Acin1/Malat1/Rnps1/Rbm25/Ddx17/Rbm5/Slc39a5/Srek1/Rbfox3/Rbm15/Thrap3
GO:0050684	regulation of mRNA processing	126	0.504711	2.25044	2.95551e-09	2.36514e-08	Srsf2/Jmjd6/Srsf3/Srsf7/Tra2b/Tra2a/Zc3h10/Srsf6/Srsf10/Snrnp70/Safb2/Hnrnpa2b1/Hnrnpl/Ythdc1/Rbmx/Rbm42/Ddx5/Sfswap/Cpsf7/Son/Ptbp1/Rbm3/Tia1/Hspa8/Acin1/Malat1/Cdk11b/Rnps1/Rbm25/Ddx17/Sltm/Rbm5/Rnf40/Safb/Slc39a5/Srek1/Rbfox3/Rbm15/Thrap3/Cpsf6/Paf1/Celf4/Rbm4/Cdk9/Srpk1
GO:1903311	regulation of mRNA metabolic process	224	0.436912	2.12717	7.62684e-11	8.00571e-10	Btg2/Srsf2/Jmjd6/Tob1/Fus/Srsf3/Srsf7/Tra2b/Tra2a/Zc3h10/Srsf6/Zfp36/Srsf10/Snrnp70/Safb2/Hnrnpa2b1/Hnrnpl/Brf1/Myd88/Ythdc1/Rbmx/Rbm42/Ddx5/Sfswap/Zc3h12a/Prr5l/Cpsf7/Son/Ptbp1/Rbm3/Tia1/Rbm38/Hspa8/Plekhn1/Tnrc6a/Acin1/Malat1/Cdk11b/Rnps1/Secisbp2/Rbm25/Pabpc4/Dnd1/Samd4/Ddx17/Sltm/Myef2/Rbm5/Rnf40/Safb/Slc39a5/Zfp36l2/Srek1/Noct/Rbfox3/Mov10/Rbm15/Mex3d/Thrap3/Cpsf6
GO:0050686	negative regulation of mRNA processing	31	0.62252	2.11279	4.40909e-05	0.000156989	Srsf7/Tra2b/Srsf6/Srsf10/Hnrnpa2b1/Hnrnpl/Rbm42/Sfswap/Ptbp1/Acin1/Rnps1/Rnf40
GO:0000381	regulation of alternative mRNA splicing, via spliceosome	51	0.54861	2.07765	3.64482e-05	0.000132699	Srsf2/Tra2b/Zc3h10/Srsf6/Hnrnpl/Ythdc1/Rbmx/Ddx5/Ptbp1/Malat1/Rnps1/Rbm25/Ddx17/Rbm5/Srek1/Rbfox3/Rbm15/Thrap3/Celf4/Rbm4
GO:0000380	alternative mRNA splicing, via spliceosome	67	0.515031	2.05538	1.03291e-05	4.0774e-05	Srsf2/Hnrnpa1/Tra2b/Zc3h10/Srsf6/Hnrnpl/Ythdc1/Rbmx/Ddx5/Sfswap/Ptbp1/Malat1/Rnps1/Rbm25/Sfpq/Ddx17/Rbm5/Scnm1/Srek1/Rbfox3/Rbm15/Thrap3
GO:0006397	mRNA processing	425	0.365671	1.89366	6.94379e-11	7.36042e-10	Srsf2/Jmjd6/Srsf5/Hnrnpa1/Srsf3/Hnrnph1/Slbp/Srsf7/Tra2b/Tra2a/Zc3h10/Srsf6/Thoc6/Rbm4b/Srsf10/Pcf11/Prpf39/Pan2/Usp49/Snrnp70/Safb2/Snu13/Akap8l/Hnrnpa2b1/Hnrnpl/Ythdc1/Rbmx/Rbm42/Sugp2/Ptbp2/Ddx5/Sfswap/U2af1/Gcfc2/Luc7l2/Cpsf7/Son/Ptbp1/Zrsr2/Khdc4/Rbm3/Pabpn1/Rbbp6/Prpf38b/Tia1/Snrnp48/Rbm38/Hspa8/Zfp473/Hnrnpll/Acin1/Malat1/Cdk11b/Pspc1/Pabpc1l/Rnps1/Rbm25/Cmtr1/Sfpq/Srrt/Ddx17/Sltm/Pnn/Rbm5…
GO:0000245	spliceosomal complex assembly	43	0.513359	1.88411	0.00145301	0.00352936	Srsf6/Srsf10/Prpf39/Ythdc1/Rbmx/Ptbp2/Sfswap/Gcfc2/Luc7l2/Zrsr2/Khdc4/Rbm5/Ddx39b/Luc7l3/Luc7l/Isy1/Celf4/Srpk1
GO:0035194	post-transcriptional gene silencing by RNA	86	0.448006	1.87404	8.08177e-05	0.000271041	Mir23a/Zc3h10/Tut7/Zfp36/Tarbp2/Hnrnpa2b1/Ddx5/Zc3h7a/Tnf/Zc3h12a/Rbm3/Tnrc6a/Ddx3x/Dnd1/Srrt/Mir26b/Mirlet7e/Trp53/Nrde2/Mir7-1/Mov10/Rbm4/Clp1/Dicer1/Mir10a/Adar/Mir221/Fmr1/Tnrc6c/Mir423/Il6/Tert/Ago3
GO:0016441	posttranscriptional gene silencing	91	0.442259	1.8668	5.9951e-05	0.000206853	Mir23a/Zc3h10/Tut7/Zfp36/Tarbp2/Hnrnpa2b1/Ddx5/Zc3h7a/Tnf/Zc3h12a/Rbm3/Tnrc6a/Ddx3x/Dnd1/Srrt/Mir26b/Mirlet7e/Trp53/Nrde2/Mir7-1/Mov10/Mir33/Rbm4/Clp1/Dicer1/Mir10a/Adar/Mir221/Fmr1/Tnrc6c/Mir423/Il6/Tert
GO:0008380	RNA splicing	363	0.363991	1.86609	2.29645e-09	1.8796e-08	Srsf2/Slc38a2/Jmjd6/Fus/Srsf5/Hnrnpa1/Srsf3/Hnrnph1/Clk1/Srsf7/Tra2b/Tra2a/Zc3h10/Clk4/Srsf6/Thoc6/Rbm4b/Srsf10/Prpf39/Usp49/Snrnp70/Snu13/Hnrnpa2b1/Hnrnpl/Ythdc1/Rbmx/Clk2/Rbm42/Sugp2/Ptbp2/Ddx5/Sfswap/U2af1/Gcfc2/Luc7l2/Son/Ptbp1/Ivns1abp/Zrsr2/Khdc4/Rbm3/Clk3/Prpf38b/Tia1/Snrnp48/Rbm38/Hspa8/Hnrnpll/Acin1/Malat1/Pspc1/Rnps1/Rbm25/Sfpq/Ddx17/Usb1/Pnn/Rbm5/Cdk12/Alyref/Ddx39b/Luc7l3/Tsen34/Scnm1…
GO:0016071	mRNA metabolic process	591	0.346434	1.85377	2.56276e-12	3.10315e-11	Btg2/Srsf2/Jmjd6/Tob1/Fus/Srsf5/Hnrnpa1/Srsf3/Hnrnph1/Slbp/Srsf7/Atf4/Tra2b/Tra2a/Zc3h10/Hnrnpdl/Gtpbp2/Tut7/Srsf6/Thoc6/Zfp36/Rbm4b/Srsf10/Pcf11/Prpf39/Pan2/Usp49/Snrnp70/Safb2/Snu13/Akap8l/Hnrnpa2b1/Hnrnpl/Brf1/Myd88/Ythdc1/Rbmx/Rbm42/Sugp2/Ptbp2/Ddx5/Sfswap/U2af1/Gcfc2/Cnot3/Zc3h12a/Prr5l/Luc7l2/Cpsf7/Son/Ptbp1/Zrsr2/Khdc4/Rbm3/Pabpn1/Rbbp6/Prpf38b/Tia1/Snrnp48/Rbm38/Hspa8/Plekhn1/Zfp473/Hnrnp…
GO:0016458	gene silencing	156	0.398804	1.85241	9.95402e-06	3.93897e-05	Cdk2/Mir23a/Suv39h1/Zc3h10/Tut7/Zfp36/Cbx8/Tarbp2/Hnrnpa2b1/Ddx5/Zc3h7a/Tnf/Mthfr/Cnot3/Zc3h12a/Ezh2/Sirt1/Rbm3/Dot1l/Eed/Tnrc6a/Ddx3x/Dnd1/Srrt/Ddx17/Cnot10/Pcgf1/Mir26b/Mirlet7e/Trp53/Kmt2b/Nrde2/Mir7-1/Mov10/Srcap/Atad2b/Mir33/Morf4l2/Rbm4/Clp1/Dicer1/Mir10a/Kdm1a/Adar/Mir221/Fmr1/Tnrc6c/Mir423
GO:0007127	meiosis I	84	0.443707	1.84628	0.000176081	0.00054268	Btbd18/Msh5/Hspa2/Bcl2l11/Eme2/Msh4/Top2a/Ing2/Mlh1/Cks2/Sirt7/Cenpe/Rmi1/Topbp1/Ccnb2/Tex15/Rad51/Mus81/Syde1/Fbxo5/Rad54b/Terf1/Ubb/Pttg1/Msh3/Cenpc1/Plk1/Ccne1/Rad51ap1/Ccne2/Cep63/Prdm9/Rec8/Espl1/Siah1a
GO:0000375	RNA splicing, via transesterification reactions	249	0.373379	1.84437	2.14379e-07	1.19087e-06	Srsf2/Jmjd6/Srsf5/Hnrnpa1/Srsf3/Srsf7/Tra2b/Tra2a/Zc3h10/Srsf6/Rbm4b/Srsf10/Prpf39/Usp49/Snrnp70/Snu13/Hnrnpa2b1/Hnrnpl/Ythdc1/Rbmx/Rbm42/Ptbp2/Ddx5/Sfswap/U2af1/Gcfc2/Luc7l2/Son/Ptbp1/Zrsr2/Khdc4/Rbm3/Tia1/Hspa8/Acin1/Malat1/Pspc1/Rnps1/Rbm25/Sfpq/Ddx17/Rbm5/Ddx39b/Luc7l3/Scnm1/Slc39a5/Srek1/Dhx16/Lsm7/Rbfox3/Luc7l/Lsm2/Cactin/Rbm15/Gm21992/Thrap3/Isy1/Prpf40b/Gpkow/Cwf19l1/Celf4/Rnpc3
GO:0000377	RNA splicing, via transesterification reactions with bulged adenosine as nucleophile	249	0.373379	1.84437	2.14379e-07	1.19087e-06	Srsf2/Jmjd6/Srsf5/Hnrnpa1/Srsf3/Srsf7/Tra2b/Tra2a/Zc3h10/Srsf6/Rbm4b/Srsf10/Prpf39/Usp49/Snrnp70/Snu13/Hnrnpa2b1/Hnrnpl/Ythdc1/Rbmx/Rbm42/Ptbp2/Ddx5/Sfswap/U2af1/Gcfc2/Luc7l2/Son/Ptbp1/Zrsr2/Khdc4/Rbm3/Tia1/Hspa8/Acin1/Malat1/Pspc1/Rnps1/Rbm25/Sfpq/Ddx17/Rbm5/Ddx39b/Luc7l3/Scnm1/Slc39a5/Srek1/Dhx16/Lsm7/Rbfox3/Luc7l/Lsm2/Cactin/Rbm15/Gm21992/Thrap3/Isy1/Prpf40b/Gpkow/Cwf19l1/Celf4/Rnpc3
GO:0000398	mRNA splicing, via spliceosome	249	0.373379	1.84437	2.14379e-07	1.19087e-06	Srsf2/Jmjd6/Srsf5/Hnrnpa1/Srsf3/Srsf7/Tra2b/Tra2a/Zc3h10/Srsf6/Rbm4b/Srsf10/Prpf39/Usp49/Snrnp70/Snu13/Hnrnpa2b1/Hnrnpl/Ythdc1/Rbmx/Rbm42/Ptbp2/Ddx5/Sfswap/U2af1/Gcfc2/Luc7l2/Son/Ptbp1/Zrsr2/Khdc4/Rbm3/Tia1/Hspa8/Acin1/Malat1/Pspc1/Rnps1/Rbm25/Sfpq/Ddx17/Rbm5/Ddx39b/Luc7l3/Scnm1/Slc39a5/Srek1/Dhx16/Lsm7/Rbfox3/Luc7l/Lsm2/Cactin/Rbm15/Gm21992/Thrap3/Isy1/Prpf40b/Gpkow/Cwf19l1/Celf4/Rnpc3
GO:0035825	homologous recombination	37	0.519649	1.84128	0.000677313	0.00179265	Msh5/Eme2/Msh4/Top2a/Mlh1/Hdac10/Rmi1/Topbp1/Rad51/Mus81/Rad54b/Msh3/Rad51ap1/Cep63/Prdm9
GO:0043124	negative regulation of I-kappaB kinase/NF-kappaB signaling	41	0.499304	1.8256	0.00123666	0.00304272	Nfkbid/Nlrc3/Mapkbp1/Zc3h12a/Nlrp6/Sirt1/Trim39/Tnfaip3/Abl1/Cactin/Nr1h4/Trim59/Usp10/Ppm1n/Tle1
GO:1903312	negative regulation of mRNA metabolic process	79	0.442934	1.82532	0.000279649	0.000824913	Tob1/Fus/Srsf7/Tra2b/Srsf6/Zfp36/Srsf10/Hnrnpa2b1/Hnrnpl/Myd88/Rbm42/Sfswap/Ptbp1/Rbm38/Acin1/Rnps1/Secisbp2/Dnd1/Rnf40
GO:0045005	DNA-dependent DNA replication maintenance of fidelity	43	0.494335	1.81429	0.00261892	0.00595008	Timeless/Pcna/Eme2/Donson/Zgrf1/Mcm9/Ddx11/Rad51/Cdk9/Zranb3/Thoc1/Msh3/Smarcal1/Primpol
GO:0035195	gene silencing by miRNA	82	0.436203	1.80831	0.000233298	0.000702937	Mir23a/Zc3h10/Tut7/Zfp36/Tarbp2/Hnrnpa2b1/Ddx5/Zc3h7a/Tnf/Zc3h12a/Rbm3/Tnrc6a/Ddx3x/Dnd1/Srrt/Mir26b/Mirlet7e/Trp53/Mir7-1/Mov10/Rbm4/Dicer1/Mir10a/Adar/Mir221/Fmr1/Tnrc6c/Mir423
GO:1903313	positive regulation of mRNA metabolic process	80	0.435065	1.79062	0.000324549	0.000942737	Btg2/Tob1/Tra2b/Tra2a/Zfp36/Snrnp70/Rbmx/Zc3h12a/Prr5l/Rbm3/Hspa8/Plekhn1/Tnrc6a/Dnd1/Slc39a5/Zfp36l2/Mov10/Mex3d/Thrap3/Paf1/Celf4/Nanos3/Dazap1/Tnrc6c/Tardbp/Hsf1
GO:0051085	chaperone cofactor-dependent protein refolding	30	0.52865	1.78648	0.00300881	0.00669014	Hspa1a/Hspa1b/Dnajb1/Hspa2/Hspe1/Dnajb4/Hspa1l/Hsph1/Hspa8
GO:0007131	reciprocal meiotic recombination	36	0.505458	1.78606	0.00202512	0.00474779	Msh5/Eme2/Msh4/Top2a/Mlh1/Rmi1/Topbp1/Rad51/Mus81/Rad54b/Msh3/Rad51ap1/Cep63/Prdm9
GO:0140527	reciprocal homologous recombination	36	0.505458	1.78606	0.00202512	0.00474779	Msh5/Eme2/Msh4/Top2a/Mlh1/Rmi1/Topbp1/Rad51/Mus81/Rad54b/Msh3/Rad51ap1/Cep63/Prdm9
GO:0045814	negative regulation of gene expression, epigenetic	45	0.476509	1.77244	0.00246554	0.0056293	Suv39h1/Cbx8/Mthfr/Ezh2/Sirt1/Dot1l/Eed/Epc1/Pcgf1/Mphosph8/Dnmt3b/Morc2a/Atad2b/Morf4l2/Kdm1a
GO:0033120	positive regulation of RNA splicing	39	0.493169	1.77065	0.00315291	0.00700574	Slc38a2/Srsf5/Tra2b/Tra2a/Snrnp70/Rbmx/Rbm3/Hspa8/Hnrnpll/Slc39a5
GO:0061982	meiosis I cell cycle process	88	0.421749	1.77036	0.000275166	0.00081243	Btbd18/Msh5/Hspa2/Bcl2l11/Eme2/Msh4/Top2a/Ing2/Mlh1/Cks2/Sirt7/Cenpe/Rmi1/Topbp1/Ccnb2/Tex15/Rad51/Mus81/Syde1/Fbxo5/Rad54b/Terf1/Ubb/Pttg1/Msh3/Cenpc1/Plk1/Ccne1/Rad51ap1/Ercc1/Ccne2/Cep63/Prdm9/Rec8/Espl1/Siah1a
GO:0045581	negative regulation of T cell differentiation	37	0.496812	1.76036	0.00175026	0.00417078	Lag3/Nfkbid/Socs1/Irf1/Nrarp/Zfp608/Zc3h12a/Hspb1/Foxj1/Tmem131l/Jak3
GO:0090329	regulation of DNA-dependent DNA replication	44	0.47679	1.75289	0.00227978	0.00526467	Polg2/Timeless/Cdk2/Pcna/Senp2/Donson/Dscc1/Lig3/E2f7/Fbxo5/Ciz1/Zranb3/Msh3/Ilkap/Smarcal1
GO:0006094	gluconeogenesis	62	0.444562	1.75263	0.00193669	0.00457031	Atf3/Atf4/Crtc2/Sik1/Dgkq/Clk2/Sesn2/Sirt1/Ogt/Usp7/Gapdh/C1qtnf3/Dgat2/Gpd1/Pcx/Sirt7/Soga1/Pck1/G6pc/Ppara/Hnf4a/Fbp1/Ppp4r3a/Supt20/Gpt
GO:0031047	gene silencing by RNA	106	0.396394	1.71761	0.000446205	0.00124489	Mir23a/Zc3h10/Tut7/Zfp36/Tarbp2/Hnrnpa2b1/Ddx5/Zc3h7a/Tnf/Cnot3/Zc3h12a/Rbm3/Tnrc6a/Ddx3x/Dnd1/Srrt/Ddx17/Cnot10/Mir26b/Mirlet7e/Trp53/Nrde2/Mir7-1/Mov10/Rbm4/Clp1/Dicer1/Mir10a/Adar/Mir221/Fmr1/Tnrc6c/Mir423/Il6/Tert
GO:0019319	hexose biosynthetic process	65	0.432817	1.71738	0.00238935	0.00547468	Atf3/Atf4/Crtc2/Sik1/Dgkq/Clk2/Sesn2/Sirt1/Ogt/Usp7/Gapdh/C1qtnf3/Dgat2/Gpd1/Pcx/Sirt7/Soga1/Pck1/G6pc/Ppara/Hnf4a/Fbp1/Ppp4r3a/Supt20/Gpt
GO:0035196	production of miRNAs involved in gene silencing by miRNA	48	0.462459	1.71584	0.00317897	0.00705395	Zc3h10/Tut7/Tarbp2/Hnrnpa2b1/Ddx5/Zc3h7a/Tnf/Zc3h12a/Rbm3/Ddx3x/Srrt
GO:0000075	cell cycle checkpoint	159	0.365566	1.69972	0.000208483	0.000633483	Nabp1/Plk2/Timeless/Plk3/Ppp1r10/Ier3/Taok2/Anapc15/Eme2/Rhno1/Fzr1/Dot1l/Rbm38/Donson/Trim39/Tex14/Usp28/Ddx39b/Eif2ak4/Pidd1/Hinfp/Cenpe/Trp53/Chfr/Topbp1/Mdm2/Cdk1/Uimc1/Nae1/Mus81/Dtl/Sox4/Ercc6/Rpl24/Zwint/Chek1/Thoc1/Cdc6/Dgkz/Ccar2/Hsf1/Plk1/Cry1/Atrip/Pml
GO:0045620	negative regulation of lymphocyte differentiation	42	0.461491	1.6966	0.00754832	0.0150177	Lag3/Nfkbid/Socs1/Irf1/Nrarp/Zfp608/Zc3h12a/Hspb1/Foxj1
GO:0031050	dsRNA processing	49	0.452587	1.68604	0.00286847	0.0064134	Zc3h10/Tut7/Tarbp2/Hnrnpa2b1/Ddx5/Zc3h7a/Tnf/Zc3h12a/Rbm3/Ddx3x/Srrt
GO:0070918	production of small RNA involved in gene silencing by RNA	49	0.452587	1.68604	0.00286847	0.0064134	Zc3h10/Tut7/Tarbp2/Hnrnpa2b1/Ddx5/Zc3h7a/Tnf/Zc3h12a/Rbm3/Ddx3x/Srrt
GO:0006406	mRNA export from nucleus	45	0.451788	1.68049	0.00570059	0.0117463	Srsf3/Thoc6/Nxf1/Akap8l/Hnrnpa2b1/Ythdc1/Eny2/Pabpn1/Ddx39b/Mcm3ap/Zc3h11a
GO:0071427	mRNA-containing ribonucleoprotein complex export from nucleus	45	0.451788	1.68049	0.00570059	0.0117463	Srsf3/Thoc6/Nxf1/Akap8l/Hnrnpa2b1/Ythdc1/Eny2/Pabpn1/Ddx39b/Mcm3ap/Zc3h11a
GO:0071103	DNA conformation change	158	0.360919	1.67391	0.000140011	0.000445528	Nasp/Suv39h1/Brd2/Akap8l/Hnrnpa2b1/Dffb/Sirt1/Akap8/Parp10/Top2a/H3f3a/Daxx/Acin1/Rnf8/Tspyl2/Mcm9/Ddx11/Ercc2/Mphosph8/Abl1/Phf13/Smc5/Trp53/Ncapd2/Nrde2/Dnmt3b/Morc2a/Trim28/Mcm7/Cdk1/Spty2d1/Ncapd3/Pif1/Top3b/Rad51/Paf1/Smc4/Tssk6/Rrp8/Recql5/Hhex/Dicer1/Cdan1/Hjurp/Zranb3/Ssbp1
GO:0018023	peptidyl-lysine trimethylation	43	0.455895	1.67321	0.00905721	0.0175551	Suv39h1/Kmt5c/Sirt1/Ogt/Pih1d1/Zfp335/Smarcb1/Setd5/Kmt2b/Vcpkmt/Kmt5b/Tet3/Setd4/Tet2
GO:0040029	regulation of gene expression, epigenetic	98	0.388966	1.6686	0.00111872	0.00278861	Suv39h1/Zfp57/Cbx8/Sertad1/Ythdc1/Mthfr/Ezh2/Sirt1/Dot1l/Eed/Zfp335/Pabpc1l/Epc1/Pcgf1/Mphosph8/Tdg/Dnmt3b/Rbm15/Morc2a/Ftx/Atad2b/Morf4l2/L3mbtl1/Airn/Kdm1a/Chek1/Glmn/Dnmt3a/Eif1/Rlim/Rif1/Morf4l1/Setd1a/Mettl3/Arid4a/Hdac6/Upf1/Atad2
GO:0061014	positive regulation of mRNA catabolic process	50	0.443678	1.66782	0.0039762	0.00863336	Btg2/Tob1/Zfp36/Zc3h12a/Prr5l/Plekhn1/Tnrc6a/Dnd1/Zfp36l2/Mov10/Mex3d
GO:0006111	regulation of gluconeogenesis	45	0.439065	1.63317	0.00846211	0.0166513	Sik1/Dgkq/Clk2/Sesn2/Sirt1/Ogt/Usp7/C1qtnf3/Dgat2/Sirt7/Soga1/Ppara/Hnf4a/Fbp1/Ppp4r3a/Supt20/Gpt
GO:0031570	DNA integrity checkpoint	106	0.375057	1.62516	0.0016195	0.00391026	Timeless/Ppp1r10/Ier3/Taok2/Eme2/Rhno1/Fzr1/Dot1l/Rbm38/Donson/Trim39/Usp28/Ddx39b/Eif2ak4/Pidd1/Hinfp/Trp53/Topbp1/Mdm2/Cdk1/Uimc1/Nae1/Mus81/Dtl/Sox4/Ercc6/Chek1/Thoc1/Cdc6/Dgkz/Ccar2/Plk1/Cry1/Atrip/Pml
GO:0006342	chromatin silencing	38	0.449823	1.61395	0.00889352	0.0173105	Suv39h1/Cbx8/Mthfr/Ezh2/Sirt1/Dot1l/Eed/Pcgf1/Atad2b/Morf4l2/Kdm1a
GO:0043618	regulation of transcription from RNA polymerase II promoter in response to stress	43	0.439126	1.61166	0.0169801	0.0303297	Egr1/Atf3/Ppp1r15a/Jun/Dnajb1/Atf4/Ddit3/Sesn2/Mapk7/Cebpb
GO:0035914	skeletal muscle cell differentiation	55	0.418022	1.61161	0.00860055	0.0168621	Egr1/Btg2/Atf3/Fos/Med20/Ddx5/Myc/Gm34220/Ephb1/Maff/Ddx17
GO:0000288	nuclear-transcribed mRNA catabolic process, deadenylation-dependent decay	50	0.427945	1.60868	0.00746004	0.0148787	Btg2/Tob1/Zfp36/Pan2/Cnot3/Tnrc6a/Mlh1/Samd4/Zfp36l2/Noct/Pan3/Nanos3/Tnrc6c/Exosc7/Tent4b/Patl2/Exosc8/Eif4enif1/Cnot7/Dcp1b/Dcp1a/Tent4a
GO:0006282	regulation of DNA repair	117	0.363909	1.60351	0.00220894	0.00512303	Timeless/Pcna/Suv39h1/Ier3/Ppp4c/Cbx8/Kmt5c/Sirt1/Rnf8/Foxm1/Hdac10/Ddx11/Sirt7/Mms19/Trim28/Pnp/Tex15/Uimc1/Rad51/Rad52/Mgmt/Ercc6/Kmt5b/Nsd2/Cdk9/Parpbp/Recql5/Kdm1a/Pnkp/Chek1/Wrap53/Hsf1/Fignl1/Pml/Parp3/Rad51ap1
GO:0045069	regulation of viral genome replication	64	0.404295	1.60001	0.00836454	0.0164994	Bcl2/Tarbp2/Ddx5/Tnf/Apobec3/Parp10/Top2a/Oas1b/Ddx3x/Ppia/Oasl2/Oas1a/Mphosph8/Isg15/Morc2a/Eif2ak2/Trim28/Ppara/Tmem39a/Trim6/Srpk1/Dicer1/Rad23a/Rnasel/Oas1g/Adar
GO:0006396	RNA processing	806	0.292481	1.59812	6.53841e-09	4.90457e-08	Srsf2/Slc38a2/Jmjd6/Fus/Ankrd16/Srsf5/Hnrnpa1/Srsf3/Hnrnph1/Suv39h1/Clk1/Ccnl1/Slbp/Srsf7/Ints6/Trmt13/Tra2b/Tra2a/Utp14b/Zc3h10/Clk4/Tut7/Srsf6/Thoc6/Rbm4b/Srsf10/Tarbp2/Pcf11/Prpf39/Pan2/Usp49/Snrnp70/Safb2/Snu13/Akap8l/Hnrnpa2b1/Hnrnpl/Ythdc1/Rbmx/Clk2/Rbm42/Osgepl1/Sugp2/Ptbp2/Ddx5/Sfswap/Zc3h7a/U2af1/Tnf/Gcfc2/Zc3h12a/Luc7l2/Cpsf7/Son/Ptbp1/Ivns1abp/Zrsr2/Khdc4/Rbm3/Clk3/Trmt10a/Pabpn1/Rbbp6…
GO:0006458	'de novo' protein folding	35	0.4557	1.59781	0.0151372	0.0274782	Hspa1a/Hspa1b/Dnajb1/Hspa2/Hspe1/Dnajb4/Hspa1l/Hsph1/Hspa8
GO:0051084	'de novo' posttranslational protein folding	35	0.4557	1.59781	0.0151372	0.0274782	Hspa1a/Hspa1b/Dnajb1/Hspa2/Hspe1/Dnajb4/Hspa1l/Hsph1/Hspa8
GO:0046364	monosaccharide biosynthetic process	69	0.393542	1.5879	0.0099299	0.0190186	Atf3/Atf4/Crtc2/Sik1/Dgkq/Clk2/Sesn2/Sirt1/Ogt/Usp7/Gapdh/C1qtnf3/Dgat2/Gpd1/Pcx/Sirt7/Soga1/Pck1/G6pc/Ppara/Hnf4a/Fbp1/Ppp4r3a/Supt20/Gpt
GO:0007093	mitotic cell cycle checkpoint	113	0.362597	1.58418	0.00167457	0.00401028	Nabp1/Plk2/Plk3/Ppp1r10/Ier3/Taok2/Anapc15/Eme2/Rbm38/Donson/Trim39/Tex14/Pidd1/Cenpe/Trp53/Chfr/Topbp1/Mdm2/Cdk1/Nae1/Mus81/Sox4/Rpl24/Zwint
GO:0007140	male meiotic nuclear division	32	0.462423	1.57699	0.0210434	0.0365967	Btbd18/Hspa2/Ing2/Mlh1/Tex14/Kif18a/Tex15/Ubb/Fignl1/Tdrd12/Rec8/Siah1a
GO:0006974	cellular response to DNA damage stimulus	692	0.292146	1.57149	1.28809e-07	7.46306e-07	Polg2/Nabp1/Btg2/Timeless/Plk3/Hspa1a/Ppp1r10/Cdk2/Pcna/Eid3/Rassf1/Suv39h1/Ier3/Ppp4c/Msh5/Casp3/Bcl2/Dnaja1/Mc1r/Bcl3/Cbx8/Uba7/Bcl2l11/Ube2d3/Hic1/Taok2/Gadd45a/Mcl1/Ttc5/Kmt5c/Sesn2/Ddx5/Tnf/Myc/Eme2/Rhno1/Zc3h12a/Uvssa/Sirt1/Msh4/Parp10/Iffo1/Top2a/Fzr1/Rbbp6/Nthl1/Senp2/Dot1l/Rbm38/Cdkn2aip/Usp7/Topors/Donson/Mlh1/Trim39/Rnaseh2a/Tdp2/Rnf8/Foxm1/Ung/Rbbp8/Sfpq/Gm28043/Hdac10/Alkbh2/Mcm9/Mpg…
GO:0006281	DNA repair	451	0.300743	1.56905	6.48382e-06	2.66356e-05	Polg2/Nabp1/Timeless/Hspa1a/Cdk2/Pcna/Eid3/Suv39h1/Ier3/Ppp4c/Msh5/Mc1r/Cbx8/Ube2d3/Ttc5/Kmt5c/Eme2/Rhno1/Uvssa/Sirt1/Msh4/Parp10/Iffo1/Fzr1/Nthl1/Dot1l/Usp7/Mlh1/Rnaseh2a/Tdp2/Rnf8/Foxm1/Ung/Rbbp8/Sfpq/Gm28043/Hdac10/Alkbh2/Mcm9/Mpg/Actr5/Usp28/Ddx11/Ercc2/Nfrkb/Lig3/Rev1/Ggn/Abl1/Hinfp/Sirt7/Rmi1/Smc5/Trp53/Tdg/Mms19/Topbp1/Dclre1c/Fan1/Trim28/Kat5/Pnp/Mcm7/Tex15/Alkbh3/Pif1/Uimc1/Ube2t/Cep164/…
GO:0043370	regulation of CD4-positive, alpha-beta T cell differentiation	36	0.44303	1.56547	0.0161459	0.0289987	Nfkbiz/Nfkbid/Socs1/Irf1/Shb/Zc3h12a
GO:0043620	regulation of DNA-templated transcription in response to stress	48	0.42157	1.56413	0.0128418	0.023888	Egr1/Atf3/Ppp1r15a/Jun/Dnajb1/Atf4/Ddit3/Sesn2/Mapk7/Cebpb/Bclaf1
GO:0006323	DNA packaging	117	0.353369	1.55707	0.00451558	0.00963623	Nasp/Suv39h1/Brd2/Akap8l/Dffb/Sirt1/Akap8/Parp10/Top2a/H3f3a/Daxx/Acin1/Rnf8/Tspyl2/Mphosph8/Phf13/Smc5/Trp53/Ncapd2/Nrde2/Dnmt3b/Morc2a/Trim28/Cdk1/Spty2d1/Ncapd3/Paf1/Smc4/Tssk6/Rrp8/Dicer1/Cdan1/Hjurp
GO:0010569	regulation of double-strand break repair via homologous recombination	41	0.423531	1.54855	0.0189665	0.0334162	Timeless/Ppp4c/Mms19/Tex15/Rad51/Ercc6/Parpbp/Recql5/Kdm1a/Chek1/Wrap53/Fignl1/Rad51ap1/Helb/Rif1/Cgas/Trp53bp1/Arid2/Rtel1/Spidr
GO:0050685	positive regulation of mRNA processing	31	0.453919	1.54057	0.0242148	0.0412903	Tra2b/Tra2a/Snrnp70/Rbmx/Rbm3/Hspa8/Slc39a5/Thrap3/Paf1/Celf4/Dazap1/Hsf1/Cirbp
GO:0032392	DNA geometric change	38	0.427952	1.53548	0.0202782	0.0354566	Hnrnpa2b1/Top2a/Mcm9/Ddx11/Ercc2/Trp53/Mcm7/Pif1/Rad51/Recql5/Zranb3/Ssbp1
GO:0031297	replication fork processing	35	0.43783	1.53515	0.0224852	0.0387292	Pcna/Eme2/Zgrf1/Ddx11/Rad51/Cdk9/Zranb3/Thoc1/Smarcal1/Primpol/Dna2/Atr/Samhd1/Tonsl/Rtel1/Gen1
GO:0030330	DNA damage response, signal transduction by p53 class mediator	59	0.392789	1.5291	0.0154504	0.0279525	Bcl3/Hic1/Sesn2/Ddx5/Sirt1/Senp2/Rbm38/Foxm1/Snai1/Pidd1/Spred3/Pmaip1/Trp53/Spred1/Mdm2/Kat5/E2f7/Sox4/Usp10/Eef1e1/Kdm1a
GO:0051567	histone H3-K9 methylation	30	0.452188	1.5281	0.0268565	0.0450347	Suv39h1/Sirt1/Pih1d1/Smarcb1/Dnmt3b/Kdm3a/Airn/Kdm1a/Rif1/Prdm9/Setdb2/Baz2a/Jarid2/Arid4a
GO:0006275	regulation of DNA replication	98	0.356193	1.52801	0.00628275	0.0127749	Polg2/Timeless/Cdk2/Pcna/Jun/Ccna2/Stn1/Rbbp6/Senp2/Donson/Tspyl2/Dscc1/Lig3/Trp53/Cdk1/Brpf3/E2f7/Inppl1/Fbxo5/Terf1/Ctc1/Ciz1/Cdan1/Zranb3/Ttf1/Orc5/Msh3/Ilkap/Smarcal1/Il6/Atf1/Orc3
GO:0000077	DNA damage checkpoint	100	0.352628	1.51777	0.00470232	0.00994934	Ppp1r10/Ier3/Taok2/Eme2/Rhno1/Fzr1/Dot1l/Rbm38/Donson/Trim39/Usp28/Ddx39b/Eif2ak4/Pidd1/Hinfp/Trp53/Topbp1/Mdm2/Cdk1/Uimc1/Mus81/Dtl/Sox4/Ercc6/Chek1/Thoc1/Dgkz/Ccar2/Plk1/Cry1/Atrip/Pml
GO:0000956	nuclear-transcribed mRNA catabolic process	106	0.348523	1.51019	0.0067639	0.0136502	Btg2/Tob1/Gtpbp2/Zfp36/Pan2/Ddx5/Cnot3/Zc3h12a/Ptbp1/Tnrc6a/Mlh1/Pelo/Rnps1/Secisbp2/Samd4/Zfp36l2/Lsm7/Noct/Upf3b/Thrap3/Pan3/Dxo/Skiv2l/Edc3/Nanos3/Smg5/Smg9
GO:0044818	mitotic G2/M transition checkpoint	36	0.427024	1.50891	0.0265145	0.0446932	Nabp1/Ier3/Taok2/Donson/Trim39/Topbp1/Cdk1/Nae1
GO:0006261	DNA-dependent DNA replication	138	0.331073	1.50039	0.00403687	0.00874744	Polg2/Pola2/Timeless/Cdk2/Pcna/Eme2/Senp2/Donson/Zgrf1/Mcm9/Ddx11/Dscc1/Lig3/Rnaseh1/Sirt7/Topbp1/Mcm7/E2f7/Rad51/Polg/Fbxo5/Rpain/Cdk9/Recql5/Pold3/Tk2/Mcm10/Ciz1/Zranb3/Orc5/Thoc1/Ssbp1/Msh3/Ilkap/Cdc6/Smarcal1/Primpol/Orc3/Ccne1
GO:0140013	meiotic nuclear division	131	0.329959	1.47914	0.00336211	0.00742465	Btbd18/Msh5/Hspa2/Bcl2l11/Eme2/Msh4/Top2a/Fzr1/Ing2/Mlh1/Aspm/Mastl/Tex14/Cks2/Sirt7/Cenpe/Rmi1/Chfr/Topbp1/Kif18a/Ccnb2/Camk2b/Ncapd3/Tex15/Rad51/Mus81/Syde1/Fbxo5/Smc4/Rad54b/Terf1/Ubb/Pttg1/Msh3/Cenpc1/Hsf1/Plk1/Fignl1/Ccne1/Rad51ap1/Ncaph/Tdrd12/Ccne2/Rps6ka2/Cep63/Prdm9/Rec8/Espl1/Siah1a/Cdc20
GO:0042770	signal transduction in response to DNA damage	83	0.354474	1.47717	0.00954503	0.0184123	Bcl3/Hic1/Gadd45a/Sesn2/Ddx5/Sirt1/Fzr1/Senp2/Rbm38/Foxm1/Snai1/Pidd1/Abl1/Spred3/Pmaip1/Trp53/Spred1/Mdm2/Kat5/E2f7/Uimc1/Dtl/Sox4/Usp10/Eef1e1/Kdm1a/Chek1
GO:0030217	T cell differentiation	215	0.304512	1.47693	0.00193275	0.00456433	Lag3/Nfkbiz/Egr1/Egr3/Nfkbid/Jmjd6/Socs1/Irf1/Nrarp/Mafb/Fzd5/Srf/Bcl2/Hsp90aa1/Bcl3/Lmbr1l/Tcirg1/Lck/Shb/Zfp608/Dll4/Zc3h12a/Hspb1/Fzd8/Foxj1/Relb/Prr7/Dusp10/Sox12/Cd1d1/Tmem131l/Zfp36l2/Cd46/Abl1/Jak3/Kit/Trp53/Ripk3/Carmil2/Pck1/Entpd7/Pnp/Adrm1/Chd7/Il7
GO:0070988	demethylation	52	0.386325	1.46988	0.0298306	0.0493311	Jmjd6/Kdm6b/Apobec3/Usp7/Kdm5d/Alkbh2/Kdm5a/Fbxl19/Stpg4/Tdg/Trim28/Kdm3a/Alkbh3/Tet3/Kdm1a/Tet2/Kdm3b/Kdm7a/Alkbh1
GO:0034401	chromatin organization involved in regulation of transcription	84	0.352997	1.46883	0.0230281	0.0395589	Suv39h1/Cbx8/Sertad1/Mthfr/Ezh2/Sirt1/Dot1l/H3f3a/Eed/Pabpc1l/Pcgf1/Mphosph8/Nrde2/Dnmt3b/Morc2a/Trim28/Atad2b/Morf4l2/Rrp8/Dicer1/Kdm1a/Chek1
GO:2000779	regulation of double-strand break repair	76	0.357744	1.46519	0.0174286	0.0309938	Timeless/Ppp4c/Kmt5c/Foxm1/Ddx11/Sirt7/Mms19/Tex15/Rad51/Mgmt/Ercc6/Kmt5b/Nsd2/Parpbp/Recql5/Kdm1a/Pnkp/Chek1/Wrap53/Hsf1/Fignl1/Pml/Parp3/Rad51ap1
GO:0097549	chromatin organization involved in negative regulation of transcription	72	0.3589	1.46328	0.0220806	0.0381339	Suv39h1/Cbx8/Mthfr/Ezh2/Sirt1/Dot1l/H3f3a/Eed/Pcgf1/Mphosph8/Nrde2/Dnmt3b/Morc2a/Trim28/Atad2b/Morf4l2/Rrp8/Dicer1/Kdm1a
GO:0019079	viral genome replication	97	0.340971	1.46232	0.010224	0.0195231	Bcl2/Tarbp2/Ddx5/Tnf/Zc3h12a/Apobec3/Parp10/Top2a/Oas1b/Hspa8/Ythdc2/Ddx3x/Atg16l2/Ppia/Oasl2/Oas1a/Eif2ak4/Smarcb1/Mphosph8/Isg15/Morc2a/Eif2ak2/Trim28/Ppara/Tmem39a/Trim6/Srpk1/Dicer1/Rad23a/Rnasel/Oas1g/Adar/Fmr1
GO:0045580	regulation of T cell differentiation	124	0.329791	1.46181	0.00928538	0.0179329	Lag3/Nfkbiz/Egr3/Nfkbid/Socs1/Irf1/Nrarp/Hsp90aa1/Lck/Shb/Zfp608/Zc3h12a/Hspb1/Foxj1/Dusp10/Sox12/Cd1d1/Tmem131l/Cd46/Abl1/Jak3/Carmil2/Pck1/Pnp/Adrm1/Il7/Sox4/Zc3h8/Erbb2/Zbtb7b/Dicer1/Gli3/Pik3r6/Malt1/Mdk/Cd27/Zbtb1
GO:0051028	mRNA transport	102	0.336297	1.45184	0.0124305	0.0232838	Hnrnpa1/Srsf3/Slbp/Srsf7/Thoc6/Zfp36/Nxf1/Nup210/Akap8l/Hnrnpa2b1/Ythdc1/Arc/Eny2/Pabpn1/Senp2/Alyref/Ddx39b/Mcm3ap/Parp11/Zc3h11a
GO:0032922	circadian regulation of gene expression	63	0.365944	1.44384	0.0225794	0.0388707	Egr1/Atf4/Id4/Rbm4b/Ppp1cc/Sirt1/Ogt/Ciart/Relb/Rai1/Kdm5a/Noct/Ahr/Ppara/Rbm4/Per3/Csnk1e/Bhlhe40/Cry1/Pml
GO:1902106	negative regulation of leukocyte differentiation	80	0.349806	1.43971	0.0213942	0.037107	Lag3/Nfkbid/Socs1/Irf1/Nrarp/Mafb/Tob2/Myc/Zfp608/Zc3h12a/Hspb1/Ubash3b/Foxj1
GO:0045582	positive regulation of T cell differentiation	79	0.34883	1.43753	0.0239189	0.0409586	Nfkbiz/Egr3/Nfkbid/Socs1/Irf1/Hsp90aa1/Lck/Shb/Dusp10/Sox12/Cd1d1/Cd46/Carmil2/Pck1/Pnp/Il7/Sox4/Zbtb7b/Gli3/Pik3r6/Malt1/Mdk/Cd27/Zbtb1/Il6/Cyld/Il23a/H2-DMa
GO:0061013	regulation of mRNA catabolic process	114	0.327708	1.42988	0.0111042	0.0210556	Btg2/Tob1/Fus/Zfp36/Brf1/Myd88/Zc3h12a/Prr5l/Ptbp1/Rbm38/Plekhn1/Tnrc6a/Secisbp2/Pabpc4/Dnd1/Samd4/Myef2/Zfp36l2/Noct/Mov10/Mex3d/Thrap3
GO:1903707	negative regulation of hemopoiesis	81	0.344755	1.42759	0.0136765	0.0251944	Lag3/Nfkbid/Socs1/Irf1/Nrarp/Mafb/Tob2/Myc/Zfp608/Zc3h12a/Hspb1/Ubash3b/Foxj1
GO:0006325	chromatin organization	603	0.265016	1.41807	8.8356e-05	0.000293884	Jmjd6/Cdk2/Nasp/Suv39h1/Brd2/Cbx4/Paxbp1/Crtc2/Brd8/0610010K14Rik/Cbx8/Sertad1/Usp49/Brms1/Kdm6b/Taf7/Akap8l/Ccna2/Smarcd2/Eny2/Kmt5c/Mthfr/Myc/Ldb1/Ezh2/Sirt1/Akap8/Pcgf6/Parp10/Phf20l1/Ogt/Dpf3/Brpf1/Dot1l/H3f3a/Usp7/Eed/Daxx/Pih1d1/Ing2/Rnf8/Tspyl2/Zfp335/Pabpc1l/Brd9/Sfpq/Gm28043/Rccd1/Hdac10/Kdm5d/Asxl1/Actr5/Epc1/Mbtd1/Mtf2/Kdm5a/Pcgf1/Snai1/Ddx11/Rnf40/Smarcb1/Mphosph8/Setd5/Mcm3ap/Phf13/U…
GO:0006402	mRNA catabolic process	197	0.295312	1.41289	0.00662694	0.0133869	Btg2/Tob1/Fus/Gtpbp2/Tut7/Zfp36/Pan2/Brf1/Myd88/Ddx5/Cnot3/Zc3h12a/Prr5l/Ptbp1/Rbm38/Plekhn1/Tnrc6a/Mlh1/Pelo/Rnps1/Secisbp2/Pabpc4/Dnd1/Samd4/Cnot10/Myef2/Zfp36l2/Lsm7/Noct/Upf3b/Lsm2/Mov10/Mex3d/Thrap3/Pan3/Dxo/Skiv2l/Edc3/Angel2/Dicer1/Nanos3/Smg5/Smg9/Rnasel
GO:0045786	negative regulation of cell cycle	386	0.273795	1.40959	0.00111687	0.00278831	Nabp1/Plk2/Btg2/Timeless/Plk3/Ppp1r10/Irf1/Hexim1/Btg1/Rassf1/Ier3/Casp3/Bcl2/Ddit3/Cebpa/Npr2/Taok2/Mlxipl/Anapc15/Gadd45a/Gas2l1/Tnf/Myc/Eme2/Rhno1/Ccdc84/Ezh2/Vash1/Fzr1/Dot1l/Rbm38/Ilk/Donson/Mapk12/Mdm4/Ythdc2/Trim39/Foxm1/Tex14/Usp28/Ddx39b/Tnfaip3/Eif2ak4/Mir26b/Pidd1/Gas2/Zfp36l2/Abl1/Hinfp/Nupr1/Cenpe/Brinp2/Trp53/Chfr/Topbp1/Nupr1l/Mdm2/Cdk2ap2/Dcun1d3/Cdk1/Whamm/Sde2/E2f7/Uimc1/Nae1/Sc…
GO:0070646	protein modification by small protein removal	122	0.317193	1.40761	0.0173927	0.030947	Usp49/Eny2/Zc3h12a/Uspl1/Senp2/Usp7/Asxl1/Usp28/Tnfaip3/Yod1/Usp36/Usp16/Zranb1/Atxn7l3/Usp31/Usp40/Usp38/Taf10/Uimc1/Cops7b/Otud3/Spata2/Usp20/Trim21/Usp10/Usp42/Usp43/Usp35/Usp21/Usp45/Otud5/Usp48/Atxn7/Senp3/Mysm1/Usp3/Senp1/Cops8/Cyld/Sart3/Usp12
GO:0051276	chromosome organization	926	0.253504	1.4031	2.42358e-05	9.08982e-05	Hspa1a/Jmjd6/Ppp1r10/Cdk2/Pcna/Nasp/Suv39h1/Brd2/Msh5/Cbx4/Gem/Paxbp1/Crtc2/Hsp90aa1/Brd8/0610010K14Rik/Cbx8/Hspa2/Sertad1/Usp49/Brms1/Kdm6b/Tacc3/Anapc15/Taf7/Akap8l/Hnrnpa2b1/Ccna2/Smarcd2/Eny2/Kmt5c/Dffb/Mthfr/Myc/Ldb1/Ezh2/Sirt1/Msh4/Stn1/Akap8/Tinf2/Pcgf6/Parp10/Phf20l1/Ogt/Mapkapk5/Dpf3/Top2a/Eml3/Brpf1/Dot1l/H3f3a/Usp7/Eed/Daxx/Pih1d1/Ing2/Acin1/Mlh1/Rnf8/Pelo/Tspyl2/Cenpo/Cit/Zfp335/Pabpc…
GO:0000018	regulation of DNA recombination	82	0.338031	1.40133	0.0231429	0.039735	Timeless/Ppp4c/Kmt5c/Tnfsf13/Mlh1/Ercc2/Lig3/Mms19/Tex15/Cd40/Rad51/Ercc6/Kmt5b/Nsd2/Parpbp/Recql5/Pot1b/Kdm1a/Paxip1/Chek1/Zranb3/Thoc1/Msh3/Wrap53/Ankle1/Fignl1/Tfrc/Parp3/Rad51ap1
GO:2001020	regulation of response to DNA damage stimulus	206	0.290289	1.39741	0.00879705	0.0171744	Timeless/Ppp1r10/Pcna/Suv39h1/Ier3/Ppp4c/Cbx8/Hic1/Mcl1/Kmt5c/Ddx5/Myc/Sirt1/Senp2/Rnf8/Foxm1/Hdac10/Bclaf1/Ddx39b/Snai1/Ddx11/Bcl2l12/Abl1/Spred3/Sirt7/Pmaip1/Trp53/Mms19/Spred1/Mdm2/Trim28/Pnp/Tex15/Uimc1/Rad51/Rad52/Fbxo5/Mgmt/Ercc6/Kmt5b/Nsd2/Cdk9/Parpbp/Eef1e1/Recql5/Kdm1a/Paxip1/Pnkp/Chek1/Fmr1/Thoc1/Wrap53/Ankle1/Ccar2/Hsf1/Fignl1/Cry1/Ackr3/Pml/Parp3/Rad51ap1
GO:0051304	chromosome separation	83	0.334638	1.39451	0.0209689	0.0364867	Tacc3/Anapc15/Eme2/Msh4/Top2a/Mlh1/Cit/Tex14/Ube2c/Nek6/Cenpe/Rmi1/Chfr/Ncapd3/Mus81/Fbxo5/Zwint/Anapc5/Recql5/Pttg1
GO:0016579	protein deubiquitination	104	0.321409	1.39377	0.0164421	0.0294338	Usp49/Eny2/Zc3h12a/Usp7/Asxl1/Usp28/Tnfaip3/Yod1/Usp36/Usp16/Zranb1/Atxn7l3/Usp31/Usp40/Usp38/Taf10/Uimc1/Otud3/Spata2/Usp20/Trim21/Usp10/Usp42/Usp43/Usp35/Usp21/Usp45/Otud5/Usp48/Atxn7/Mysm1/Usp3/Cyld/Sart3/Usp12
GO:0045930	negative regulation of mitotic cell cycle	201	0.289898	1.3912	0.00988962	0.0189527	Nabp1/Plk2/Btg2/Plk3/Ppp1r10/Btg1/Ier3/Bcl2/Taok2/Anapc15/Gadd45a/Tnf/Eme2/Ezh2/Rbm38/Donson/Ythdc2/Trim39/Tex14/Mir26b/Pidd1/Zfp36l2/Abl1/Cenpe/Brinp2/Trp53/Chfr/Topbp1/Mdm2/Cdk2ap2/Dcun1d3/Cdk1/E2f7/Nae1/Scrib/Mus81/Hnf4a/Fbxo5/Sox4/Rpl24/Zwint/Miip/Angel2
GO:0016569	covalent chromatin modification	407	0.267943	1.38334	0.00104636	0.00263464	Cdk2/Suv39h1/Paxbp1/Crtc2/Brd8/Cbx8/Usp49/Brms1/Kdm6b/Taf7/Akap8l/Ccna2/Eny2/Kmt5c/Mthfr/Ldb1/Ezh2/Sirt1/Akap8/Pcgf6/Phf20l1/Ogt/Brpf1/Dot1l/Usp7/Eed/Daxx/Pih1d1/Ing2/Rnf8/Zfp335/Sfpq/Gm28043/Hdac10/Kdm5d/Asxl1/Epc1/Mtf2/Kdm5a/Pcgf1/Rnf40/Smarcb1/Mphosph8/Setd5/Usp36/Sirt7/Usp16/Trp53/Kmt2b/Jak2/Arid5a/Trmt112/Dnmt3b/Atxn7l3/Lcor/Morc2a/Trim28/Kat5/Kdm3a/Nr1h4/Taf10/Brpf3/Lrrk2/Uimc1/Ing5/Paf1/Wd…
GO:0006260	DNA replication	236	0.282381	1.3817	0.00565394	0.0116875	Polg2/Pola2/Timeless/Cdk2/Pcna/Nasp/Jun/Ccna2/Eme2/Stn1/Rbbp6/Senp2/Donson/Zgrf1/Tspyl2/Mcm9/Ddx11/Dscc1/Lig3/Rnaseh1/Sirt7/Rmi1/Trp53/Topbp1/Rrm2/Mcm7/Cdk1/Sde2/Brpf3/E2f7/Pif1/Ing5/Rad51/Inppl1/Polg/Fbxo5/Dtl/Rpain/E4f1/Cdk9/Terf1/Recql5/Pold3/Tk2/Lrwd1/Mcm10/Ctc1/Ciz1/Cdan1/Zranb3/Ttf1/Orc5/Thoc1/Ssbp1/Msh3/Ilkap/Cdc6/Smarcal1/Primpol/Il6/Atf1/Orc3
GO:0016571	histone methylation	118	0.312702	1.3814	0.0149023	0.0271127	Suv39h1/Paxbp1/Kmt5c/Mthfr/Ezh2/Sirt1/Ogt/Dot1l/Eed/Pih1d1/Zfp335/Mtf2/Smarcb1/Setd5/Sirt7/Kmt2b/Trmt112/Dnmt3b/Lcor/Kdm3a/Nr1h4/Paf1/Kmt5b/Nsd2/Tet3/Airn/Fbl/Kdm1a/Ehmt1/Paxip1/Tet2/Rlf/Cxxc1
GO:0007623	circadian rhythm	167	0.294429	1.37765	0.0188518	0.0332685	Egr1/Timeless/Impdh2/Suv39h1/Atf4/Id4/Rbm4b/Sik1/Ppp1cc/Siah2/Ddx5/Ezh2/Sirt1/Ogt/Top2a/Ciart/Usp7/Relb/Pspc1/Mttp/Sfpq/Rai1/Kdm5a/Fbxl22/Nr2f6/Trp53/Noct/Thrap3/Cdk1/Ahr/Ppara/Hnf4a/Fbxl12/Chrnb2/Rbm4/Nos2/Casp1/Per3/Prkg1/Tardbp/Csnk1e/Bhlhe40/Ccar2/Il6/Cry1/Pml/Prox1/Crtc1/Ghrl
GO:0006401	RNA catabolic process	230	0.282946	1.37744	0.00713698	0.0143138	Btg2/Tob1/Fus/Gtpbp2/Tut7/Zfp36/Pan2/Brf1/Myd88/Sidt2/Ddx5/Cnot3/Zc3h12a/Prr5l/Ptbp1/Rbm38/Plekhn1/Tnrc6a/Mlh1/Rnaseh2a/Pelo/Rnps1/Secisbp2/Pabpc4/Dnd1/Samd4/Cnot10/Myef2/Rnaseh1/Zfp36l2/Dis3/Lsm7/Noct/Upf3b/Nrde2/Lsm2/Mov10/Mex3d/Thrap3/Pan3/Dxo/Skiv2l/Rnaset2b/Edc3/Angel2/Dicer1/Nanos3/Smg5/Smg9/Rnasel
GO:0016570	histone modification	396	0.266835	1.3732	0.00140205	0.00341328	Cdk2/Suv39h1/Paxbp1/Crtc2/Brd8/Cbx8/Usp49/Brms1/Kdm6b/Taf7/Akap8l/Ccna2/Eny2/Kmt5c/Mthfr/Ldb1/Ezh2/Sirt1/Akap8/Pcgf6/Phf20l1/Ogt/Brpf1/Dot1l/Usp7/Eed/Daxx/Pih1d1/Ing2/Rnf8/Zfp335/Sfpq/Gm28043/Hdac10/Kdm5d/Asxl1/Epc1/Mtf2/Kdm5a/Pcgf1/Rnf40/Smarcb1/Setd5/Usp36/Sirt7/Usp16/Trp53/Kmt2b/Jak2/Arid5a/Trmt112/Dnmt3b/Atxn7l3/Lcor/Kat5/Kdm3a/Nr1h4/Taf10/Brpf3/Lrrk2/Uimc1/Ing5/Paf1/Wdr70/Rcor3/Brd1/Taf5/Pkn…
GO:0051321	meiotic cell cycle	193	0.287297	1.37149	0.00782346	0.0155173	Cdk2/Btbd18/Msh5/Utp14b/Hspa2/Bcl2l11/Npr2/Eme2/Msh4/Top2a/Fzr1/Ing2/Mlh1/Ythdc2/Rbbp8/Aspm/Mastl/Tex14/Zfp318/Cks2/Tubgcp6/Sirt7/Cenpe/Rmi1/Chfr/Topbp1/Ncapd2/Kif18a/Ccnb2/Camk2b/Ncapd3/Tex15/Rad51/Mus81/Syde1/Fbxo5/Smc4/Rad54b/Mki67/Terf1/Dicer1/Ubb/Pttg1/Msh3/Cenpc1/Hsf1/Plk1/Fignl1/Stk35/Ccne1/Rad51ap1/Pkmyt1/Ercc1/Ncaph/Tdrd12/Ccne2/Tubgcp3/Rps6ka2/Cep63/Prdm9/Rec8/Xlr4b/Espl1/Siah1a/Mapk1ip…
GO:2001022	positive regulation of response to DNA damage stimulus	103	0.314084	1.36497	0.0273208	0.0457659	Timeless/Pcna/Cbx8/Hic1/Kmt5c/Ddx5/Myc/Sirt1/Rnf8/Foxm1/Hdac10/Bclaf1/Ddx11/Spred3/Pmaip1/Mms19/Spred1/Trim28/Pnp/Uimc1/Mgmt/Ercc6/Kmt5b/Eef1e1/Paxip1/Pnkp/Fmr1/Wrap53/Ankle1/Ccar2/Parp3/Rad51ap1
GO:0000725	recombinational repair	122	0.306099	1.35838	0.0287824	0.0478671	Nabp1/Timeless/Ppp4c/Rhno1/Rbbp8/Sfpq/Mcm9/Rmi1/Smc5/Mms19/Fan1/Mcm7/Tex15/Rad51/Rad52/Mus81/Ercc6/Parpbp/Rad54b/Recql5/Yy1/Kdm1a/Rnf138/Chek1/Wrap53/Fignl1/Rad51ap1/Zswim7/Slx1b/Helb/Rif1/Rec8/Zfyve26/Morf4l1/Cgas/Hus1b/Ap5z1/Samhd1/Tonsl/Rad51b/Trp53bp1/Arid2/Cdc7/Ino80/Rtel1/Spidr/Gen1/Brca1
GO:0009451	RNA modification	135	0.298781	1.3499	0.0200766	0.0351803	Jmjd6/Ankrd16/Mepce/Trmt13/Osgepl1/Apobec3/Trmt10a/Nsun4/Emg1/Cmtr1/Trub1/Trmt112/Kti12/Rbm15/Lcmt2/Aars2/Elp5/Alkbh3/Dimt1/A1cf/Rpusd3/Ctu2/Elp1/Mto1/Pusl1/Trub2/Trmt1l/Mtfmt/Fbl/Adar/Wdr4
GO:0044770	cell cycle phase transition	380	0.262028	1.34536	0.00249819	0.00569983	Nabp1/Plk2/Timeless/Plk3/Cdk2/Nasp/Ube2s/Ier3/Mepce/Id4/Bcl2/Hspa2/Tacc3/Taok2/Anapc15/Akap8l/Ccnj/Ccna2/Cks1b/Ezh2/Ccng2/Akap8/Lzts1/Appl2/Fzr1/Senp2/Rbm38/Donson/Ccdc57/Fam83d/Trim39/Foxm1/Ddx3x/Cit/Rbbp8/Mastl/Tex14/Ube2c/Fbxl15/Cks2/Ercc2/Nek6/Mir26b/Ccno/Pidd1/Zfp36l2/Fbxl22/Hinfp/Sirt7/Cenpe/Smc5/Trp53/Chfr/Topbp1/Mdm2/Rcc1/Cdk2ap2/Dcun1d3/Ccnb2/Camk2b/Cdk1/Cdk18/Taf10/E2f7/Uimc1/Nae1/Paf1/…
GO:0006259	DNA metabolic process	734	0.246336	1.33711	0.000337639	0.000974173	Polg2/Nabp1/Pola2/Timeless/Hspa1a/Ppp1r10/Cdk2/Pcna/Eid3/Suv39h1/Ier3/Ppp4c/Msh5/Mc1r/Zfp57/Hsp90aa1/Cbx8/Ube2d3/Dusp1/Hnrnpa2b1/Ttc5/Kmt5c/Sesn2/Tnf/Dffb/Myc/Eme2/Rhno1/Uvssa/Ezh2/Apobec3/Sirt1/Nox4/Msh4/Stn1/Tinf2/Parp10/Mapkapk5/Iffo1/Top2a/Fzr1/Nthl1/Dot1l/Usp7/Donson/Tnfsf13/Mlh1/Zgrf1/Rnaseh2a/Tdp2/Rnf8/Foxm1/Ung/Rbbp8/Sfpq/Gm28043/Hdac10/Zbtb48/Alkbh2/Mcm9/Mpg/Apaf1/Acd/Actr5/Usp28/Ddx39b/…
GO:0044772	mitotic cell cycle phase transition	347	0.261853	1.33527	0.0053189	0.011087	Nabp1/Plk2/Plk3/Cdk2/Nasp/Ube2s/Ier3/Mepce/Id4/Bcl2/Hspa2/Tacc3/Taok2/Anapc15/Ccnj/Ccna2/Cks1b/Ezh2/Ccng2/Lzts1/Appl2/Senp2/Rbm38/Donson/Ccdc57/Trim39/Foxm1/Ddx3x/Cit/Rbbp8/Mastl/Tex14/Ube2c/Fbxl15/Cks2/Ercc2/Nek6/Mir26b/Ccno/Pidd1/Zfp36l2/Fbxl22/Hinfp/Sirt7/Cenpe/Smc5/Trp53/Topbp1/Mdm2/Rcc1/Cdk2ap2/Dcun1d3/Ccnb2/Camk2b/Cdk1/Cdk18/Taf10/E2f7/Nae1/Ccnjl/Fbxo5/Dtl/Fbxl12/Sox4
GO:0006310	DNA recombination	233	0.27292	1.33231	0.00865364	0.0169456	Nabp1/Timeless/Eid3/Ppp4c/Msh5/Kmt5c/Eme2/Rhno1/Ezh2/Msh4/Top2a/Tnfsf13/Mlh1/Rnf8/Ung/Rbbp8/Sfpq/Hdac10/Mcm9/Actr5/Ercc2/Nfrkb/Lig3/Rmi1/Smc5/Mms19/Topbp1/Dclre1c/Fan1/Mcm7/Tex15/Pif1/Cd40/Rad51/Rad52/Mus81/Rpain/Ercc6/Kmt5b/Nsd2/Parpbp/Rad54b/Recql5/Pot1b/Yy1/Kdm1a/Paxip1/Rnf138/Apex2/Chek1/Zranb3/Thoc1/Msh3/Wrap53/Mcrs1/Ankle1/Fignl1/Tfrc/Parp3/Rad51ap1/Ercc1/Tcf3/Zswim7/Slx1b/Actr8/Atad5/Helb/…
GO:0002819	regulation of adaptive immune response	140	0.292771	1.3321	0.0268108	0.0449954	Nfkbiz/Nfkbid/Irf1/Fzd5/Ager/Kmt5c/Tnf/Zc3h12a/Sirt1/Foxj1/Hspa8/Tnfsf13/Mlh1/Nectin2/Dusp10/H2-T10/H2-Q6/Tnfaip3/Eif2ak4/Cd1d1/Cd1d2/H2-Q4/Jak3/Ripk3/Arid5a/Pnp/Susd4/Tnfsf13b/Cd40/H2-Q10/Pkn1/Kmt5b/Nsd2/Zbtb7b/Paxip1/Thoc1/Malt1/Otud5/Zbtb1/Il6/Rsad2/Tfrc/Parp3/Irf7/Il23a
GO:0006302	double-strand break repair	220	0.271173	1.3195	0.0162282	0.0291153	Nabp1/Timeless/Ppp4c/Kmt5c/Eme2/Iffo1/Mlh1/Tdp2/Rnf8/Foxm1/Rbbp8/Sfpq/Gm28043/Mcm9/Actr5/Ddx11/Lig3/Ggn/Sirt7/Rmi1/Smc5/Trp53/Mms19/Dclre1c/Fan1/Kat5/Mcm7/Tex15/Uimc1/Rad51/Rad52/Mus81/Wdr70/Mgmt/Ercc6/Kmt5b/Nsd2/Parpbp/Rad54b/Recql5/Yy1/Kdm1a/Rnf138/Pnkp/Chek1/Wrap53/Smarcal1/Hsf1/Fignl1/Pml/Parp3/Rad51ap1/Ercc1/Parp2/Zswim7/Slx1b/Actr8/Abraxas1/Helb/Rif1/Dna2/Prdm9/Rec8/Zfyve26/Morf4l1/Cgas/Hus…
GO:0043414	macromolecule methylation	249	0.264733	1.30769	0.0143031	0.0262291	Btg2/Btg1/Suv39h1/Mepce/Trmt13/Paxbp1/Zfp57/Kmt5c/Mthfr/Myc/Ezh2/Sirt1/Trmt10a/Ogt/Dot1l/Nsun4/Eed/Emg1/Pih1d1/Zfp335/Cmtr1/Mtf2/Smarcb1/Mphosph8/Setd5/Sirt7/Stpg4/Kmt2b/Trmt112/Vcpkmt/Dnmt3b/Rbm15/Lcor/Trim28/Lcmt2/Ftx/Kdm3a/Tex15/Nr1h4/Dimt1/Paf1/Mto1/Kmt5b/Nsd2/Tet3/Trmt1l/Airn/Fbl/Kdm1a/Ehmt1/Paxip1/Wdr4/Setd4/Tet2
GO:0045935	positive regulation of nucleobase-containing compound metabolic process	1419	0.220092	1.24779	0.00035789	0.00102485	Egr1/Polg2/Egr3/Btg2/Timeless/Slc38a2/Jmjd6/Ppp1r10/Tob1/Cdk2/Atf3/Irf1/Pcna/Junb/Ppp1r15a/Fos/Dvl2/Tcf15/Srsf5/Jun/Ier2/Mafb/Btbd18/Fzd5/Mepce/Nfkb2/Nr4a2/Chchd2/Mafa/Atf4/Sertad3/Id4/Tra2b/Tra2a/Ifrd1/Hoxa5/Srf/Paxbp1/Mc1r/Fosb/Ier5/Zfp36/Crtc2/Pou3f1/Hsp90aa1/Brd8/Ddit3/Bcl3/Sbno2/Cbx8/Sertad1/Cebpa/Csrnp2/Snrnp70/Kdm6b/Mlxipl/Taf7/Akap8l/Fosl2/Hnrnpa2b1/Brf1/Rbmx/Ccna2/Zfp521/Ebf4/Smarcd2/Ttc…
GO:1903131	mononuclear cell differentiation	331	0.244294	1.24096	0.0229314	0.0394557	Lag3/Nfkbiz/Egr1/Egr3/Nfkbid/Jmjd6/Socs1/Irf1/Nrarp/Jun/Mafb/Fzd5/Srf/Bcl2/Ager/Hsp90aa1/Bcl3/Lmbr1l/Tusc2/Tcirg1/Adgrg3/Lck/Irf8/Myc/Shb/Zfp608/Dll4/Zc3h12a/Hspb1/Ezh2/Fzd8/Foxj1/Relb/Prr7/Dusp10/Sox12/Cebpb/Mfng/Tnfaip3/Cd1d1/Tmem131l/Zfp36l2/Cd46/Abl1/Jak3/Kit/Trp53/Ripk3/Dll1/Dclre1c/Carmil2/Pck1/Entpd7
GO:0051254	positive regulation of RNA metabolic process	1271	0.215405	1.21634	0.00252697	0.00576141	Egr1/Egr3/Btg2/Slc38a2/Jmjd6/Tob1/Cdk2/Atf3/Irf1/Junb/Ppp1r15a/Fos/Dvl2/Tcf15/Srsf5/Jun/Ier2/Mafb/Btbd18/Fzd5/Mepce/Nfkb2/Nr4a2/Chchd2/Mafa/Atf4/Sertad3/Id4/Tra2b/Tra2a/Ifrd1/Hoxa5/Srf/Paxbp1/Mc1r/Fosb/Ier5/Zfp36/Crtc2/Pou3f1/Brd8/Ddit3/Bcl3/Sbno2/Sertad1/Cebpa/Csrnp2/Snrnp70/Kdm6b/Mlxipl/Taf7/Akap8l/Fosl2/Brf1/Rbmx/Ccna2/Zfp521/Ebf4/Smarcd2/Ttc5/Eny2/Irf8/Six5/Sesn2/Mamstr/Ddx5/Zbtb18/Tnf/Myc/Ld…
GO:0051253	negative regulation of RNA metabolic process	1086	0.208723	1.16514	0.020385	0.0355857	Dusp5/Egr1/Bcl6b/Btg2/Timeless/Plk3/Tob1/Cdk2/Atf3/Irf1/Pcna/Ppp1r15a/Fus/Hexim1/Nrarp/Jun/Suv39h1/Dnajb1/Sap18/Spindoc/Mepce/Nr4a2/Srsf7/Ube2i/Atf4/Id4/Tra2b/Cbx4/Zc3h10/Srf/Zfp69/Zfp101/Srsf6/Zfp36/Zfp57/Ddit3/Bcl3/Sbno2/Cbx8/Sik1/Srsf10/Cebpa/Brms1/Hic1/Tle6/Mlxipl/Taf7/Hnrnpa2b1/Hnrnpl/Myd88/Tgif2/Gadd45a/Erf/Rbm42/Irf8/Six5/Ptbp2/Ddx5/Sfswap/Zbtb18/Tnf/Mthfr/Myc/Ldb1/Zfp608/Dll4/Zc3h12a/Irf3…
GO:0045934	negative regulation of nucleobase-containing compound metabolic process	1174	0.201813	1.13304	0.0230031	0.0395369	Dusp5/Egr1/Bcl6b/Btg2/Timeless/Plk3/Tob1/Cdk2/Atf3/Irf1/Pcna/Ppp1r15a/Fus/Hexim1/Nrarp/Jun/Suv39h1/Dnajb1/Sap18/Ier3/Spindoc/Mepce/Nr4a2/Srsf7/Ube2i/Atf4/Id4/Tra2b/Cbx4/Zc3h10/Srf/Zfp69/Zfp101/Srsf6/Zfp36/Zfp57/Ddit3/Bcl3/Sbno2/Cbx8/Sik1/Srsf10/Cebpa/Brms1/Hic1/Tle6/Mlxipl/Taf7/Dusp1/Hnrnpa2b1/Hnrnpl/Myd88/Tgif2/Gadd45a/Erf/Rbm42/Irf8/Six5/Ptbp2/Ddx5/Sfswap/Zbtb18/Tnf/Mthfr/Myc/Ldb1/Zfp608/Dll4/Z…
GO:0009891	positive regulation of biosynthetic process	1490	-0.205836	-1.14736	0.0278512	0.046582	C1qbp/Hoxd8/Ebf3/Med30/Rps9/Banp/Yaf2/Rarg/Klf10/Ret/Nme2/Zfhx3/Gsk3b/Fzd1/Eif2ak3/Rab3gap1/Fgfr1/Wnt2/Rps27l/Atf2/Cct3/Pbx1/Otud6b/Vezf1/Cand1/Arpp19/Fabp3/Pid1/Klf9/Pcbp1/Prkcd/Nucks1/Hif1a/Pcbp2/Tnfrsf1a/Glis2/Lrp5/Tbl1x/Htatip2/Psen1/Snw1/Mef2a/Pias2/Acsl3/Men1/Naf1/Ptger4/Tcf21/F2r/Ndn/Slc5a3/Pygo1/Pla2g4a/Trp53inp2/Rpl26/Rpl5/Ldb2/Tcea1/Dmrt2/Chtf8/Bag1/Ptch1/Ppp3r1/Tbx1/Pfn1/Actr3/Nampt/Ei…
GO:0033554	cellular response to stress	1558	-0.216838	-1.21191	0.00421269	0.00909711	Rad51c/Swi5/Fto/Zfp110/Prkg2/Selenos/Anxa1/Fancl/Bcl6/Brsk1/Gba/Atp2a2/Crk/Dnajc18/Zfp622/Mpv17/Ltbr/Bccip/Smc3/Babam1/Sesn1/Slc2a4/Terf2ip/Erlec1/Gabarapl2/Rtn4/Ccng1/Bcl2l1/Cdc5l/Rnf168/Nploc4/Nr2c2/Rbbp7/Grina/Rgma/Ruvbl1/Phlda3/Myo6/Dixdc1/Rfwd3/Fnip2/Ppp2cb/Cd74/Pdcd10/Nol3/Rragb/Bcar1/Map3k5/Hipk3/Mapk14/Eif4ebp1/Lig4/Insig2/Polr2i/Pink1/Chaf1b/Eya3/Wnt5a/Zfp709/Twist1/Ubqln2/Ddx1/Tomm7/Ybx…
GO:0070925	organelle assembly	705	-0.22815	-1.22398	0.0257261	0.0435458	Eif2a/Mdm1/Lrfn4/Nsfl1c/Prkdc/Wwtr1/Dync2li1/Hydin/Mzt1/Neb/Stil/Ablim1/Rplp0/Snx10/Vps4b/Mpv17l2/Dcdc2a/Wipi1/Cep41/Lsm4/Pip4k2b/Rpgr/Mapk9/Lrfn1/Npm1/Txndc15/Ift81/Eif6/Ddx28/Cep290/Stx12/Chmp2a/Ncor1/Tmod2/Kpnb1/Nudcd3/Sec23ip/Fitm2/Rab17/Spg11/Tmod1/Washc5/Rab33b/Rc3h1/Hnrnpu/Sox30/Bccip/Smc3/Rpl6/Gabarapl2/Tmem159/G3bp2/Mdn1/Stag1/Wdr35/Syne1/Brix1/Tnks/Lsm14a/Sac3d1/Ak7/Csde1/Pqbp1/Senp6/Tt…
GO:0009896	positive regulation of catabolic process	402	-0.244091	-1.24665	0.0234108	0.0401523	Pink1/Wnt5a/Twist1/Ubqln2/Atxn3/Aurka/Huwe1/Trim65/Snx9/Svip/Ppp2r3a/Hecw2/Snf8/Sgta/Gsk3b/Ecscr/Rab3gap1/Zyg11b/Socs5/Rnf144b/Sesn3/Cnot8/Tnfsf12/Prkcd/Hif1a/Nkd1/Rab12/Psen1/Apc2/Lpcat1/Tmtc3/Trp53inp2/Snca/Crebrf/Smad7/Ddb1/Taf1/Fbxw8/Cd81/Snx1/Sirt2/Abca2/Tnfrsf1b/Ndfip1/Rack1/Nub1/Clec16a/Sorl1/Cul4b/Entpd5/Tpcn1/Pafah1b2/Prkaa1/Bag2/Ankib1/Scoc/Vps28/Ldlr/Sptlc2/Egf/Sh3bp4/Acsl5/Adam9/Sh3gl…
GO:0080135	regulation of cellular response to stress	561	-0.244028	-1.27464	0.00744367	0.0148552	Nek4/Rock2/Igbp1/Prkdc/Il1a/Dyrk1a/Lancl1/Ufl1/H2-M3/Ptk2b/Akt3/Chordc1/Rnf185/Abca7/Manf/Atf6b/Usp14/Gfer/Mapk9/Npm1/Nkx3-1/Eif2ak1/Fem1b/Foxo1/Taok1/Epha4/Nudt16l1/Ncor1/Atm/Nr1h3/Ptprf/Casp9/Atf6/Eya1/Zfp110/Selenos/Bcl6/Zfp622/Ltbr/Babam1/Terf2ip/Rtn4/Bcl2l1/Rnf168/Grina/Rgma/Dixdc1/Rfwd3/Cd74/Pdcd10/Nol3/Map3k5/Hipk3/Insig2/Pink1/Eya3/Wnt5a/Twist1/Ubqln2/Ybx1/Atxn3/Fam168a/Ubxn1/Aida/Dusp22/…
GO:0046486	glycerolipid metabolic process	308	-0.256462	-1.27812	0.0253644	0.0430237	Hadha/Mtmr2/Pip5k1a/Nr1h3/Fitm2/Pdgfb/Serinc2/Pigs/Pnpla8/Pitpnc1/Daglb/Pigk/Phb2/Plb1/Pigu/Inpp5a/Plcb2/Mtmr10/Insig2/Pi4ka/Dhrs7b/Mtmr9/Mboat1/Gpat4/Abhd4/Itpkb/Socs5/Gal3st1/Atg14/Il6st/Fabp3/Mtmr6/Abhd16a/Cat/Acsl3/Inpp5b/Pigh/C3/Pla2g15/Lpcat1/Pla2g4a/Cept1/Lypla2/Pik3c3/Lclat1/Crls1/Slc27a1/Pcyt1a/Apobr/Dagla/Inpp5j/Agpat5/Napepld/Abhd2/Plcb1/Pgap1/Lpcat3/Sorl1/Pigf/Pip4p2/Dnajc19/Srebf1/Th…
GO:0032886	regulation of microtubule-based process	211	-0.271158	-1.28159	0.0301292	0.0497486	Bicd2/Ttc21b/Mdm1/Rock2/Mecp2/Igbp1/Dyrk1a/Apc/Pkd1/Stil/Clip1/Chordc1/Vps4b/Npm1/Taok1/Chmp2a/Map6/Tacc1/Hnrnpu/Dixdc1/Senp6/Dnah11/Cep192/Chmp4b/Chmp3/Drg1/Tpr/Gsk3b/Numa1/Fez1/Apc2/Mark4/Fam107a/Clasp2/Diaph1/Snca/Bicd1/Tppp/Pkhd1/Inpp5j/Pdcd6ip/Nup62/Sgk1/Dync1h1/Xpo1/Rps3/Prkaa1/Mapre2/Chmp4c/Ckap5/Cdh5/Capzb/Dst/Trpv4/Map2/Trim36/Chmp5/Map1a/Fkbp4/Mapt/Efna5/Lamp1/Gnai1/Cav1/Cltc/Rac1/Rhoa/…
GO:0007005	mitochondrion organization	444	-0.249629	-1.28279	0.0136902	0.0252052	P2rx7/Camkmt/Timm17b/Ndufs7/Synj2bp/Stox1/Coa4/Higd2a/Gimap3/Vps13d/Ndufab1/Akt3/Grpel1/Ndufs6/Ndufb3/Wipi1/Ndufaf5/Chchd4/Fis1/Ndufaf8/Mapk9/Phb/Ggnbp1/Aifm1/Hsd17b10/Tfam/Oma1/Slc35f6/Uqcc2/Slc25a33/Sco1/Vdac2/Ndufa5/Gba/Phb2/Timm29/Mpv17/Gabarapl2/Yme1l1/Bcl2l1/Ndufa11/Ywhaz/Wdr35/Ppp2cb/Nol3/Taco1/Ptcd2/Pink1/Tmem126b/Gclm/Tomm7/Coa3/Ndufb6/Dmac1/Man2a1/Dnm1/Cln8/Huwe1/Ndufb11/Slirp/Prelid1/M…
GO:0009057	macromolecule catabolic process	1123	-0.233383	-1.28626	0.00123326	0.00303666	Ubr4/Edem1/Fbxo6/Ngly1/Jkamp/Eif4a3/Ctss/Ctbs/Phb/Kif16b/Aifm1/Trim71/Foxo1/Psmc3/Epha4/Mtmr2/Cdc27/Atm/Mettl14/Oma1/Lonp2/Rnaset2a/Crbn/Edem2/Mapkapk2/Uqcc2/Psmd1/Nanos1/Vps36/Trim9/Hyal1/Ube2cbp/Sco1/Fto/Sgsh/Ltn1/Selenos/Rc3h1/Uchl3/Asb2/Dkc1/Atraid/Gba/Tollip/Ctsh/Hnrnpu/Dnajc18/Trpc4ap/Erlec1/Gabarapl2/Desi1/Plaa/Cemip2/Yme1l1/Rnf168/Nploc4/Psma5/Pias1/Rgma/Usp8/Hnrnpa0/Ppp2cb/Trir/Csde1/Nsu…
GO:0050863	regulation of T cell activation	235	-0.269078	-1.29772	0.0291309	0.0483224	Cd244a/Anxa1/Rc3h1/Lmo1/Bcl6/Cd274/Lef1/Ccdc88b/Cd74/Dtx1/Cd5/Dusp22/Il4ra/Rorc/Prelid1/Prkcz/Ido1/Vcam1/Itpkb/Socs5/Il6st/Zfp35/Ptpn22/H2-T23/Smad7/Rasgrp1/Stat5b/Nck1/Il2rg/Hfe/Cd81/Selenok/Cd47/Tnfrsf1b/Ndfip1/Slc7a1/Pycard/Sh3rf1/Syk/Cd300a/Prdx2/Rps3/Prnp/Thy1/Efnb2/Lrrc32/Ephb4/Efnb1/Dnaja3/Mapk8ip1/Ctnnb1/Adk/Coro1a/Lgals9/Fgl2/Clptm1/Prkar1a/Cd44/Twsg1/Icosl/Tcf7/Sdc4/Lgals3/Dusp3/Ephb6/P…
GO:0031324	negative regulation of cellular metabolic process	1980	-0.230839	-1.3015	2.38137e-05	8.96271e-05	Snx6/Rorc/Ahrr/Rpl11/Nfatc3/Svip/Samd4b/Prkcz/Dpy30/Ptgis/C1qbp/Lrpprc/Hoxd8/Pkig/Tsc22d3/Mtmr9/Rarg/Ppp1r35/Tpr/Zfp78/Klf10/Dusp19/Spred2/Sgta/Calr/Zfhx3/Gsk3b/Fzd1/Eif2ak3/Fgfr1/Atf2/Gpi1/Lrpap1/Ywhaq/Dnajc15/Ring1/Socs5/Tigar/Ddx6/Tfpi/Cnot8/Atg14/Txn1/Otud6b/Arpp19/Dffa/Pid1/Eid1/Psmf1/Mgat5/Prkcd/Mybbp1a/Hif1a/Uchl5/Glis2/Nono/Lrp5/Enpp1/Tbl1x/Gstp1/Psen1/Snw1/Fez1/Ppp1r1b/Mef2a/Trip12/Maea/…
GO:0046649	lymphocyte activation	522	-0.249774	-1.30246	0.00660132	0.0133555	Smad7/Bloc1s6/Rasgrp1/Cxadr/Fzd7/Fas/Ighm/Stat5b/Itm2a/Nck1/Tmem98/Il2rg/Notch2/Hfe/Cd81/Xrcc4/Selenok/Cd47/Tnfrsf1b/Ndfip1/Slc7a1/Pycard/Gsn/Hs1bp3/Mmp14/Sh3rf1/Syk/Exosc3/Wdfy4/Bcl11a/Hprt/Slc11a1/Mpzl2/Cd300a/Gimap1/Prdx2/Myh9/Rps3/Tlr4/Prnp/Thy1/Fkbp1a/Tpd52/Slc39a10/Rab27a/Msh2/Msh6/Efnb2/Ctsl/Jag2/Gpr89/Lrrc32/Runx2/Ddost/Ephb4/Efnb1/Dnaja3/Psen2/Mapk8ip1/Cd151/Kdelr1/Dock11/Ctnnb1/Adk/Adam…
GO:0009894	regulation of catabolic process	765	-0.24246	-1.30461	0.0021148	0.00494015	Phb/Eif6/Aifm1/Trim71/Foxo1/Epha4/Mtmr2/Ncor1/Atm/Mettl14/Lonp2/Il10ra/Mapkapk2/Uqcc2/Psmd1/Nanos1/Atf6/Sco1/Daglb/Foxk1/Fto/Rc3h1/Dkc1/Atraid/Gba/Phb2/Hnrnpu/Sesn1/Gabarapl2/Desi1/Fyco1/Depp1/Acacb/Pias1/Rgma/Usp8/Hnrnpa0/Tlr2/Rragb/Nsun2/Pink1/Wnt5a/Twist1/Ubqln2/Psmd2/Ybx1/Atxn3/Cyp51/Chmp4b/Ubxn1/Aurka/Huwe1/Slirp/Psme1/Trim65/Snx9/Rpl11/Svip/Ppp2r3a/Samd4b/Hecw2/Hsd11b1/Snf8/Lrpprc/Dram1/Mtm…
GO:1903039	positive regulation of leukocyte cell-cell adhesion	165	-0.284734	-1.30768	0.0244893	0.0416705	Cd244a/Anxa1/Bcl6/Cd274/Lef1/Ccdc88b/Cd74/Cd5/Il4ra/Prkcz/Vcam1/Itpkb/Socs5/Il6st/Capn1/Ptpn22/H2-T23/Rasgrp1/Stat5b/Nck1/Il2rg/Cd81/Selenok/Cd47/Slc7a1/Pycard/Syk/Rps3/Thy1/Efnb2/Ephb4/Efnb1/Dnaja3/Adk/Coro1a/Lgals9/Cd44/Itgb2/Icosl/Ephb6/Ptprc/H2-Aa/H2-Ab1/Itgal/Spn/Cav1/Ceacam1/Rhoa/Cd24a/Ccl21a/Gata3/Slc4a1/Itga4
GO:0051172	negative regulation of nitrogen compound metabolic process	1825	-0.232861	-1.3098	2.16818e-05	8.20812e-05	Slirp/Snx6/Rorc/Vbp1/Ahrr/Rpl11/Nfatc3/Svip/Samd4b/Prkcz/Dpy30/Ptgis/C1qbp/Lrpprc/Hoxd8/Pkig/Tsc22d3/Banp/Rarg/Tpr/Zfp78/Klf10/Dusp19/Spred2/Sgta/Calr/Zfhx3/Gsk3b/Fzd1/Eif2ak3/Fgfr1/Atf2/Gpi1/Ywhaq/Ring1/Socs5/Tigar/Ddx6/Tfpi/Cnot8/Atg14/Txn1/Otud6b/Arpp19/Dffa/Pid1/Eid1/Psmf1/Mgat5/Prkcd/Mybbp1a/Hif1a/Uchl5/Glis2/Nono/Lrp5/Enpp1/Tbl1x/Gstp1/Psen1/Snw1/Ppp1r1b/Mef2a/Trip12/Riox1/Strap/Id1/Men1/Na…
GO:0051603	proteolysis involved in cellular protein catabolic process	648	-0.246581	-1.31045	0.0024646	0.0056293	Dnajb2/Fbxw11/Usp1/Wwp1/Ppp2r5c/Rnf34/Psmb4/Nsfl1c/Wwtr1/Kctd21/Rnf128/Psmd13/Sumo1/Ufl1/Spsb1/Nhlrc1/Pkd1/Ptk2b/Vps4b/Rnf185/Ubl7/Usp14/Psma2/Uba52/Mapk9/Ubac2/Rnf187/Ubr4/Edem1/Fbxo6/Ngly1/Jkamp/Ctss/Trim71/Epha4/Cdc27/Oma1/Lonp2/Crbn/Edem2/Psmd1/Vps36/Trim9/Ube2cbp/Sco1/Ltn1/Selenos/Rc3h1/Uchl3/Asb2/Gba/Tollip/Ctsh/Dnajc18/Trpc4ap/Erlec1/Gabarapl2/Desi1/Plaa/Yme1l1/Rnf168/Nploc4/Psma5/Pias1/Us…
GO:0010498	proteasomal protein catabolic process	435	-0.255936	-1.31333	0.00884189	0.0172412	Dnajb2/Fbxw11/Wwp1/Ppp2r5c/Rnf34/Psmb4/Nsfl1c/Wwtr1/Sumo1/Ufl1/Spsb1/Nhlrc1/Pkd1/Rnf185/Usp14/Psma2/Mapk9/Ubac2/Rnf187/Edem1/Fbxo6/Ngly1/Jkamp/Trim71/Cdc27/Crbn/Edem2/Psmd1/Trim9/Ube2cbp/Sco1/Ltn1/Selenos/Gba/Dnajc18/Erlec1/Gabarapl2/Desi1/Plaa/Nploc4/Psma5/Pias1/Ppp2cb/Psmb7/Ubqln2/Psmd2/Atxn3/Faf2/Ubxn1/Aurka/Ate1/Huwe1/Psme1/Rpl11/Svip/Hecw2/Rcn3/Sgta/Psmb1/Gsk3b/Psmd6/Ecscr/Eif2ak3/Zyg11b/Soc…
GO:0051403	stress-activated MAPK cascade	194	-0.280254	-1.31424	0.0187367	0.0330835	Tnik/Foxo1/Taok1/Ncor1/Mapkapk2/Zfp110/Zfp622/Ltbr/Nr2c2/Dixdc1/Pdcd10/Map3k5/Hipk3/Mapk14/Wnt5a/Aida/Dusp22/Dusp19/Taok3/Map3k21/Gstp1/Men1/Ptger4/Nphs1/Ptpn22/Rasgrp1/Dusp15/Fas/Hacd3/Cdc42/Plcb1/Map3k9/Pycard/Sh3rf1/Syk/Tlr4/Arl6ip5/Casr/Mapk1/Vegfa/Tnfrsf23/Mapk8ip1/Pja2/Tnfrsf19/Fgfr3/Sfrp1/Ror2/Trpv4/Sfrp2/Emc10/App/Dusp3/Bmp2/Ezr/Ceacam1/F2rl1/Mapk3/Mecom/Met/Tgfb2
GO:0051301	cell division	504	-0.253798	-1.31665	0.00316329	0.00702397	Wasl/Pdgfb/Pgf/Cetn3/Washc5/Ncoa3/Ccdc124/Tacc1/Ccnd3/Hnrnpu/Smc3/Babam1/Ccng1/Bcl2l1/Bod1/Stag1/Usp8/Ruvbl1/Dixdc1/Lef1/Tnks/Sac3d1/Spg20/Nsun2/Klhl13/Lig4/Lmln/Epb41/Ybx1/Nup43/Hmcn1/Chmp4b/Aurka/Sgo2a/Nde1/Abraxas2/Cables1/Chmp3/Pard6b/Snx9/Ccnd2/Tpr/Pkp4/Map4/Fgfr1/Nusap1/Cdc25b/Smc1a/Arpp19/Arl8a/Numa1/Cat/Pds5b/Maea/Men1/Clta/Kdf1/Anxa11/Mark4/Rab11a/Vegfb/Nek9/Ptch1/Pik3c3/Clasp2/Actr3/Par…
GO:0015718	monocarboxylic acid transport	118	-0.305429	-1.33138	0.0297747	0.0492639	Rab3gap1/Lrrc8a/P2ry2/Prkcd/Psen1/Pla2g4a/Snca/Slc27a1/Slc10a3/Slc1a4/Syk/Slc25a12/Arl6ip5/Apba1/Casr/Ptges/Acsl4/Avpr1a/Ntrk2/Atp8b1/Edn1/Cd36/Dpysl2/Slc16a7/Emb/Lrrc8c/Itgb1/Kcnj10/Slco2a1/Ace
GO:0044248	cellular catabolic process	1730	-0.238486	-1.33661	1.02159e-05	4.03767e-05	Fbxw11/Usp1/Wwp1/Pgd/Ptpn3/Hacl1/Nrbf2/Ppp2r5c/Rock2/Rnf34/Vamp8/Psmb4/Nsfl1c/Wwtr1/Nos3/Kctd21/Comt/Rnf128/Cyp2j11/Psmd13/Sumo1/Faah/Ufl1/Qdpr/Acer2/Spsb1/Vps13d/Sgpl1/Nhlrc1/Pkd1/Prdx5/Acadl/Ptk2b/Tfeb/Vps4b/Rnf185/Lsm6/Abca7/Cnr1/Wipi1/Bcat2/Ubl7/Usp14/Blvra/Fis1/Lsm4/Psma2/Entpd1/Pip4k2b/Uba52/Mapk9/Gusb/Ubac2/Npm1/Rnf187/Rubcn/Ubr4/Edem1/Smpdl3b/Cyp2u1/Fbxo6/Ngly1/Jkamp/Eif4a3/Ctss/Kif16b/Ai…
GO:0031347	regulation of defense response	403	-0.261821	-1.33676	0.00487124	0.0102798	Pik3ap1/Ptgis/C1qbp/Ido1/Gpr4/Abcc1/Fgfr1/Socs5/Cdc37/Pcbp2/Tnfrsf1a/Nono/Gstp1/Ptger4/C3/Irak3/Ptpn22/Serpinb9/Pla2g4a/Sec14l1/Ednrb/H2-T23/Snca/Slc7a2/Rasgrp1/Serpinb1a/Dagla/Stat5b/Sod1/Tspan6/Psma1/Napepld/Cd81/Selenok/Sirt2/Cd47/Nfe2l1/Tnfrsf1b/Ndfip1/Il17ra/Lpcat3/Grn/Pycard/Gprc5b/Pdcd4/Abr/Npas2/Ube2k/Fam3a/Srebf1/Tlr4/Ndufc2/Myo1f/Calcrl/Cdh5/Ldlr/Gper1/Kars/Dnaja3/Cdk19/Ctsc/Cd200/Irgm2…
GO:0002573	myeloid leukocyte differentiation	168	-0.289954	-1.33738	0.0288275	0.0479173	Cd109/Gba/Nme1/Ltbr/Lef1/Cd74/Tlr2/Mapk14/Il3ra/Fam20c/Dhrs7b/Klf10/Nme2/Gsk3b/Gnas/Psen1/Pir/Tcta/Notch2/Cd81/Plcb1/Ndfip1/Csf1/Tmem178/Car2/Itgb3/Kitl/Fstl3/Ostm1/Vegfa/Psen2/Fgfr3/Ctnnb1/Sfrp1/Ror2/Cbfa2t3/App/Pparg/Atp6ap1/Csf1r/Ceacam1/F2rl1/Gpc3/Gata3/Anxa2/Prkca/Prdm16/Fbn1
GO:0002694	regulation of leukocyte activation	396	-0.26181	-1.33821	0.00619534	0.0126329	Snca/Slc7a2/Smad7/Bloc1s6/Rasgrp1/Fas/Ighm/Stat5b/Nck1/Il2rg/Hfe/Cd81/Selenok/Cd47/Tnfrsf1b/Ndfip1/Slc7a1/Grn/Pycard/Mmp14/Sh3rf1/Syk/Exosc3/Abr/Cd300a/Prdx2/Rps3/Tlr4/Prnp/Thy1/Slc39a10/Msh2/Efnb2/Ldlr/Gper1/Lrrc32/Kars/Ephb4/Efnb1/Dnaja3/Mapk8ip1/Pja2/Ctsc/Cd200/Ctnnb1/Adk/Coro1a/Sfrp1/Lgals9/Fgl2/Clptm1/Prkar1a/Cd44/Twsg1/Itgb2/Plscr1/Icosl/Tcf7/Cd84/Sh3kbp1/Adgrf5/Sdc4/Lgals3/Dusp3/Pparg/Ephb…
GO:0030902	hindbrain development	127	-0.303512	-1.33928	0.0281804	0.0470596	Smarca4/Trnp1/Nfix/Naglu/Atp1b2/Dab1/Nanos1/Whrn/Pfdn1/Gba/Crk/Nr2c2/Dixdc1/Lef1/Dlc1/Nog/Samd4b/Slc6a4/Arcn1/Ptprs/Lrp6/Cbln1/Gas1/Nrxn1/Usp9x/Fzd4/Sptbn2/Atrn/Ttll1/Egf/Uqcrq/Ctnnb1/Serpine2/Rnf7/Smad9/Ogdh/Lhx1/Sdf4/Myh10/Psap/Bmp7/Wls/Itgb1/Atp2b2
GO:0006470	protein dephosphorylation	216	-0.282415	-1.33946	0.0205084	0.0357431	Fkbp1b/Magi2/Mtmr4/Dusp23/Cnep1r1/Fbxw11/Ppp3ca/Ptpn3/Ppp2r5c/Rock2/Igbp1/Itga1/Ptpn18/Phpt1/Ptpn4/Ublcp1/Dusp9/Ptprf/Eya1/Ppm1h/Gba/Bod1/Dlc1/Ppp2cb/Pink1/Eya3/Dusp6/Ppp2r5e/Dusp22/Ppp2r3a/Ptpn14/Dusp19/Cdc25b/Arpp19/Mgat5/Prkcd/Sdhaf2/Ppp1r1b/Ptp4a2/Ptpn22/Pptc7/Ptpra/Tns2/Ppp3r1/Ptprs/Ppm1e/Ppp1r7/Dusp15/Nck1/Ctdsp1/Rcan1/Vcan/Ptprg/Dusp16/Dusp26/Ptprz1/Ppm1g/Ppp2r1a/Gnai2/Cd300a/Smpd1/Ppp6c/A…
GO:2001234	negative regulation of apoptotic signaling pathway	198	-0.285786	-1.34195	0.0240129	0.0409892	Bcl2l1/Grina/Cd74/Nol3/Nog/Pink1/Eya3/Gclm/Faim/Prelid1/Gsk3b/Hif1a/Nono/Psen1/Tpt1/Wfs1/Tmbim6/Ybx3/Unc5b/Tmbim1/Rrn3/Gas1/Sgk3/Slc25a5/Sh3rf1/Gnai2/Prdx2/Armc10/Sh3glb1/Vegfa/Tnfrsf23/Psen2/Mapk8ip1/Ctnnb1/Sfrp2/Cd44/Ndufa13/Pea15a/Sod2/Ar/Park7/Gnai3/Lgals3/Hyou1/Ghitm/Nfe2l2/Pttg1ip/Tnfrsf22/Bag5/Cx3cl1/Cxcl12/Ctnna1/Nrp1/Dapk1/Clu
GO:0018193	peptidyl-amino acid modification	960	-0.246233	-1.34322	0.000330648	0.000957014	Pias1/Ruvbl1/Nmt1/Lef1/Tnks/Fnip2/Kdm4c/Supt3/Cd74/Pdcd10/Taf12/Hipk3/Senp6/Mapk14/Pink1/Taf6/Wnt5a/Twist1/Srms/Acvr1b/Pole3/Angpt4/Aurka/Tusc3/Dusp22/Stk32a/Hk1/Tmx3/Ranbp2/Ahrr/Prkcz/Supt7l/Dpy30/Ruvbl2/Spred2/Ret/Naa50/Gsk3b/Eif2ak3/Fgfr1/Atf2/Krtcap2/Socs5/Agtr1a/Mast2/Mapkap1/Txn1/Il6st/Eid1/Prkaca/Mgat5/Prkcd/Tnfrsf1a/Senp8/Abi1/Psen1/Snw1/Naa60/Ppp1r1b/Pias2/Uba2/Ptger4/Wdr61/Ptpn22/Jak1/H…
GO:0002252	immune effector process	546	-0.257365	-1.3442	0.00243531	0.00556815	Cd244a/Anxa1/Rc3h1/Bcl6/Ctsh/Phb2/Crk/D6Wsu163e/Aim2/Rtn4/Bcl2l1/Rnf168/Ywhaz/Nploc4/Tspan32/Lef1/Lsm14a/Cd74/Tlr2/Pqbp1/Lig4/Polr3g/Wnt5a/Ddx1/Pou2f2/Dusp22/Hk1/Stxbp2/Il4ra/Rorc/Prkcz/Rap1a/H2-D1/C1qbp/G3bp1/Gpi1/Socs5/Pum2/Prkcd/Crcp/Pcbp2/Psen1/Ptger4/C3/Zfp35/Irak3/Ptpn22/Serpinb9/Tmbim6/Itgax/Sec14l1/H2-T23/Tcim/Foxp1/Smad7/Rasgrp1/Cxadr/Fas/Ighm/Stat5b/Itm2a/Tspan6/Tmem98/Il10rb/Notch2/Hfe…
GO:0050806	positive regulation of synaptic transmission	153	-0.298012	-1.34785	0.026607	0.0447324	Prkcz/Glul/Gsk3b/Rab3gap1/Rab3a/Psen1/Ptger4/Fam107a/Zdhhc2/Snca/Dlg4/Adrb1/Clstn2/Ppp1r9a/Adcy1/Nrxn1/Kif5b/Shank1/Nrgn/Nsg1/Rims3/Car2/Prnp/Ckap5/Rasgrf2/Mapk1/Shank2/Calb1/Ephb2/Serpine2/Lama2/Mme/Ror2/Ncstn/Clstn1/Erbb4/Snap47/Ntrk2/App/Slc4a8/Nos1/Reln/Ptn
GO:0070302	regulation of stress-activated protein kinase signaling cascade	153	-0.29852	-1.35014	0.0253907	0.0430457	Zfp110/Zfp622/Ltbr/Dixdc1/Pdcd10/Map3k5/Hipk3/Wnt5a/Aida/Dusp22/Dusp19/Taok3/Gstp1/Men1/Ptpn22/Rasgrp1/Dusp15/Fas/Cdc42/Plcb1/Pycard/Sh3rf1/Tlr4/Arl6ip5/Mapk1/Vegfa/Tnfrsf23/Mapk8ip1/Pja2/Tnfrsf19/Zmpste24/Sfrp1/Trpv4/Rnf13/Sfrp2/Emc10/App/Dusp3/Bmp2/Ezr/Ceacam1/F2rl1/Mapk3/Mecom/Met/Tgfb2
GO:0045087	innate immune response	466	-0.262815	-1.35638	0.00402708	0.0087321	Cdc37/Crcp/Pcbp2/Nono/Rab12/Fau/Ndufs4/C3/Irak3/Hck/Serpinb9/Sec14l1/H2-T23/Actr3/Snca/Eprs/Rasgrp1/Ighm/Serpinb1a/Stat5b/Kif5b/Il1rap/Sla/Cd47/Cdc42/Il17ra/Csf1/Sdhaf4/Grn/Pycard/Gsn/Myo1c/Syk/Ifit1/Slc11a1/Gbp2/Cnpy3/Ube2k/Ltf/Fam3a/Smpd1/Ppp6c/Srebf1/Cxcl16/Naip2/Tlr4/Bst2/Myo1f/Ddx21/Rab27a/Gper1/Aqp4/Mpeg1/Frk/Dnaja3/Pja2/Vamp3/Irgm2/Irf5/Coro1a/C1ra/Actr2/Lgals9/Serinc3/Tlr7/Defb1/Cr2/Plscr…
GO:0071222	cellular response to lipopolysaccharide	151	-0.300342	-1.35927	0.0171023	0.0305143	Tnfrsf1b/Tbxa2r/Pycard/Pdcd4/Gbp2/Ltf/Prdx2/Cxcl16/Tlr4/Mapk1/Prpf8/Adam9/Plscr2/Fcgr4/Irgm2/Cr2/Plscr1/Chmp5/Cd84/Cfh/Cd36/Axl/B2m/Cx3cl1/Rhoa/Plscr4/Mapk3/Bmp6/Prkca/Mrc1/Vim
GO:0002262	myeloid cell homeostasis	161	-0.296935	-1.36065	0.0242888	0.0413729	Add1/Smap1/Gpi1/Itpkb/Hif1a/Maea/Mertk/Fam210b/Tcea1/Klf13/Stat5b/Sod1/Hspa9/Plcb1/Nfe2l1/Hba-a1/Rps17/Hba-a2/Kitl/Mthfd1/Tmem14c/Vegfa/Tmod3/Ptbp3/G6pdx/Adam17/Ncstn/Cd44/Cfh/Adgrf5/Epas1/Axl/B2m/Sox6/Cd24a/Gata3/Mecom/Scnn1b/Slc4a1
GO:0001659	temperature homeostasis	139	-0.304837	-1.36281	0.026077	0.0440705	Mfap2/Il4ra/Dhrs7b/Adipor1/Lnpep/Hadh/Gnas/Id1/Ednrb/Fh1/Slc27a1/Adrb1/Grb10/Napepld/Ybx2/Ppargc1a/Pdgfc/Npr3/Syk/Notch1/Dync1h1/Decr1/Tlr4/Adipor2/Mfn2/Vegfa/Adam17/Ptges/Dock7/Lcn2/Cd36/Epas1/Cmklr1/Cav1/Ptger3/Plcl1/Scd1/Prdm16/Adamts5
GO:0046942	carboxylic acid transport	187	-0.29146	-1.36375	0.0147886	0.0269664	Abcc1/Rab3gap1/Slc38a1/Sv2a/Lrrc8a/P2ry2/Prkcd/Psen1/Slc25a29/Pla2g4a/Snca/Slc7a2/Slc27a1/Slc3a2/Slc43a2/Slc10a3/Nfe2l1/Slc1a4/Slc7a1/Syk/Slc11a1/Slc6a17/Slc6a9/Slc25a12/Arl6ip5/Apba1/Casr/Trpc4/Htr1b/Ptges/Acsl4/Avpr1a/Ntrk2/Atp8b1/Umod/Edn1/Cd36/Dpysl2/Slc16a7/Psap/Sfxn3/Slc25a30/Emb/Lrrc8c/Cacnb4/Itgb1/Slc6a6/Kcnj10/Slco2a1/Ace
GO:0071216	cellular response to biotic stimulus	178	-0.293753	-1.36524	0.015227	0.0275946	Ctr9/Sirt2/Tnfrsf1b/Tbxa2r/Pycard/Syk/Pdcd4/Ccdc47/Gbp2/Ltf/Prdx2/Cxcl16/Tlr4/Mapk1/Prpf8/Adam9/Plscr2/Fcgr4/Irgm2/Zmpste24/Cr2/Plscr1/Chmp5/Cd84/Cfh/Cd36/Tmco1/Axl/B2m/Cx3cl1/Rhoa/Plscr4/Mapk3/Txnip/Bmp6/Prkca/Mrc1/Vim
GO:0031098	stress-activated protein kinase signaling cascade	207	-0.290608	-1.36806	0.0155842	0.0281003	Tnik/Foxo1/Taok1/Ncor1/Mapkapk2/Zfp110/Zfp622/Ltbr/Nr2c2/Dixdc1/Pdcd10/Map3k5/Hipk3/Mapk14/Wnt5a/Aida/Dusp22/Dusp19/Taok3/Map3k21/Gstp1/Men1/Ptger4/Nphs1/Ptpn22/Pak4/Rasgrp1/Dusp15/Fas/Pak2/Hacd3/Cdc42/Plcb1/Map3k9/Pycard/Sh3rf1/Syk/Tlr4/Pak6/Arl6ip5/Casr/Mapk1/Vegfa/Tnfrsf23/Mapk8ip1/Pja2/Tnfrsf19/Fgfr3/Zmpste24/Sfrp1/Ror2/Trpv4/Rnf13/Sfrp2/Emc10/App/Dusp3/Bmp2/Ezr/Ceacam1/Rhoa/F2rl1/Mapk3/Mecom…
GO:0002253	activation of immune response	188	-0.293281	-1.37024	0.0179817	0.0318722	Ighm/Wnk1/Themis2/Cd81/Cd47/Usp9x/Ube2n/Pycard/Syk/Myo1g/Cd300a/Rps3/Tlr4/Prnp/Bmx/Thy1/Slc39a10/Mapk1/Psen2/C1ra/Cr2/Plscr1/Icosl/Cfh/C1s1/Lgals3/Dusp3/Ptprc/Blnk/Cd59a/H2-Ab1/Ezr/Kcnn4/Plcg2/Cmklr1/Spn/Laptm5/Ptprj/Serping1/Cacnb4/Gata3
GO:0002263	cell activation involved in immune response	203	-0.292134	-1.37278	0.0156942	0.0282671	Tcim/Foxp1/Smad7/Rasgrp1/Itm2a/Tmem98/Notch2/Snap23/Cd81/Xrcc4/Ndfip1/Grn/Pycard/Syk/Exosc3/Abr/Slc11a1/Cd300a/Tlr4/Myo1f/Rab27a/Msh2/Msh6/Kars/Psen2/Anxa3/Dock11/Coro1a/Dock2/Lgals9/Fgl2/Itgb2/Icosl/Cd84/App/Lgals3/Ptprc/Itgal/Plcg2/Lamp1/Spn/St3gal1/F2rl1/Dock10/Gata3/Scnn1b/Lrp1
GO:0071333	cellular response to glucose stimulus	112	-0.317307	-1.37391	0.024002	0.0409892	Vcam1/Ndufaf2/Prkaca/Hif1a/Lrp5/Cacna1d/Rab11b/Nrxn1/Kif5b/Rack1/Nadk/Prkaa1/Sri/Pde1c/Gper1/Aqp4/Pax2/Selenot/Unc13b/Adcy5/Pde3b/Arrb1/Ano1/Efna5/Pde8b/Rac1/Oxct1/Lrp1
GO:0001678	cellular glucose homeostasis	125	-0.312622	-1.37911	0.0289515	0.048074	Vcam1/Stxbp3/Ndufaf2/Prkaca/Nucks1/Hif1a/Lrp5/Cacna1d/Rab11b/Hkdc1/Nrxn1/Kif5b/Rack1/Klf15/Nadk/Prkaa1/Sri/Pde1c/Gper1/Aqp4/Pax2/Selenot/Unc13b/Adcy5/Pde3b/Arrb1/Ano1/Efna5/Pde8b/Rac1/Oxct1/Lrp1
GO:0002695	negative regulation of leukocyte activation	134	-0.309822	-1.38018	0.0182196	0.0322232	Fgr/Atm/Bmp4/Nr1h3/Anxa1/Rc3h1/Bcl6/Cd274/Tspan32/Cd74/Dtx1/Dusp22/Il4ra/Ido1/Socs5/Mertk/Zfp35/Ptpn22/Smad7/Fas/Hfe/Ndfip1/Grn/Abr/Cd300a/Prdx2/Prnp/Ldlr/Gper1/Lrrc32/Cd200/Sfrp1/Lgals9/Fgl2/Prkar1a/Cd44/Twsg1/Cd84/Adgrf5/Sdc4/Lgals3/Dusp3/Pparg/H2-Aa/H2-Ab1/Spn/Laptm5/Axl/Cx3cl1/Ceacam1/Cd24a/Syt11
GO:0006412	translation	543	-0.264802	-1.38115	0.000751753	0.00195371	Uqcc2/Mrpl55/Nanos1/Mrpl47/Mrpl9/Fto/Ltn1/Pars2/Rc3h1/Mrpl35/Pum3/Sarnp/Rpl6/Mrpl16/Rpl9-ps6/Eif5a2/Hars/Mrpl36/Lsm14a/Wt1/Taco1/Secisbp2l/Itga2/Mrps21/Magoh/Eif4ebp1/Pink1/Coa3/Pkm/Gspt1/Rpl27a/Eif3m/Mrpl34/Rps27a/Drg1/Gatb/Rpl11/Samd4b/Mrpl14/Farsb/C1qbp/Lrpprc/Rps9/Nars2/Tpr/Rps29/Calr/Eif2ak3/Tma7/Rps27l/Ctif/Ddx6/Etf1/Cnot8/Otud6b/Eif3g/Igf2bp3/Rpl22/Aco1/Pum2/Mrpl10/Rpl38/Fau/Eif1b/Eif4h/Mt…
GO:1901575	organic substance catabolic process	1620	-0.246954	-1.38343	2.32575e-06	1.05163e-05	Fbxw11/Egln1/Usp1/Wwp1/Pgd/Ptpn3/Hacl1/Ppp2r5c/Rock2/Rnf34/Psmb4/Nsfl1c/Wwtr1/Nos3/Kctd21/Comt/Rnf128/Psmd13/Lyplal1/Apc/Sumo1/Faah/Ufl1/Qdpr/Acer2/Spsb1/Sgpl1/Nhlrc1/Pkd1/Acadl/Ptk2b/Jmjd8/Naaa/Vps4b/Rnf185/Lsm6/Fuca2/Cnr1/Psmc4/Bcat2/Ubl7/Usp14/Blvra/Lsm4/Psma2/Entpd1/Uba52/Mapk9/Gusb/Ubac2/Npm1/Rnf187/Ubr4/Edem1/Smpdl3b/Fbxo6/Ngly1/Jkamp/Eif4a3/Ctss/Ctbs/Phb/Eif6/Kif16b/Aifm1/Trim71/Ppat/Foxo1…
GO:0031109	microtubule polymerization or depolymerization	105	-0.323819	-1.3836	0.0287474	0.0478335	Cep192/Nde1/Drg1/Numa1/Apc2/Clasp2/Snca/Tppp/Inpp5j/Nckap5/Sgk1/Rps3/Mapre2/Ckap5/Cdh5/Capzb/Dst/Trpv4/Map2/Map1a/Fkbp4/Mapt/Cav1/Rac1/Stmn2/Met
GO:0060996	dendritic spine development	116	-0.318243	-1.38398	0.0145541	0.0266139	Psen1/Palm/Bhlhb9/Actr3/Pak4/Ptprs/Dlg4/Spire1/Slc9a6/Eef2k/Pak2/Ppp1r9a/D16Ertd472e/Cdc42/Shank1/Grn/Caprin1/Arf1/Shank2/Pdlim5/Ephb2/Acsl4/Actr2/Arf4/Dbn1/Reln/Rac1/Arhgap44/Dock10
GO:1903364	positive regulation of cellular protein catabolic process	132	-0.311759	-1.38439	0.0200766	0.0351803	Ubqln2/Atxn3/Aurka/Sgta/Gsk3b/Ecscr/Zyg11b/Socs5/Rnf144b/Psen1/Tmtc3/Smad7/Taf1/Fbxw8/Cd81/Sirt2/Abca2/Rack1/Nub1/Bag2/Ankib1/Ldlr/Egf/Psen2/Ctsc/Vps35/Bcap31/Cbfa2t3/Msn/Pttg1ip/Ezr/Cav1/Prickle1/Laptm5/Rdx/Lrp1/Clu
GO:0043409	negative regulation of MAPK cascade	152	-0.305771	-1.38451	0.0298914	0.0494063	Csk/Lyn/P2rx7/Slc9a3r1/Synj2bp/Igbp1/Apc/Rps6ka6/Abca7/Itgb1bp1/Phb/Foxo1/Spry2/Ncor1/Bmp4/Dusp9/Gba/Hipk3/Camk2n1/E130311K13Rik/Dusp6/Aida/Dusp19/Spred2/Gsk3b/Taok3/Prkcd/Gstp1/Men1/Irak3/Ptpn22/Nf2/Eif3a/Dusp16/Dusp26/Sorl1/Nup62/Cd300a/Smpd1/Tlr4/Wnk2/Gper1/Mapk8ip1/Pebp1/Ephb2/Sfrp1/Dmd/Sfrp2/Hyal2/Arrb1/Dusp3/Dag1/Ptprc/Ezr/Bmp7/Ptprr/Cav1/Ceacam1/Timp3/Ptprj/F2rl1/Mecom/Prkca
GO:0042110	T cell activation	360	-0.27503	-1.3868	0.00352066	0.00774306	Foxp1/Smad7/Rasgrp1/Cxadr/Fzd7/Fas/Stat5b/Nck1/Tmem98/Il2rg/Hfe/Cd81/Xrcc4/Selenok/Cd47/Tnfrsf1b/Ndfip1/Slc7a1/Pycard/Gsn/Hs1bp3/Sh3rf1/Syk/Wdfy4/Bcl11a/Slc11a1/Mpzl2/Cd300a/Gimap1/Prdx2/Myh9/Rps3/Prnp/Thy1/Fkbp1a/Rab27a/Efnb2/Ctsl/Jag2/Gpr89/Lrrc32/Runx2/Ddost/Ephb4/Efnb1/Dnaja3/Psen2/Mapk8ip1/Cd151/Kdelr1/Ctnnb1/Adk/Adam17/Nedd4/Coro1a/Ncstn/Dock2/Lgals9/Fgl2/Clptm1/Prkar1a/Cd44/Twsg1/Itgb2/Ico…
GO:0071326	cellular response to monosaccharide stimulus	115	-0.32052	-1.39082	0.024002	0.0409892	Vcam1/Ndufaf2/Prkaca/Hif1a/Lrp5/Cacna1d/Rab11b/Nrxn1/Kif5b/Plcb1/Rack1/Nadk/Prkaa1/Sri/Pde1c/Gper1/Aqp4/Pax2/Selenot/Unc13b/Adcy5/Pde3b/Arrb1/Ano1/Efna5/Pde8b/Rac1/Oxct1/Lrp1
GO:0002443	leukocyte mediated immunity	251	-0.285361	-1.391	0.00987122	0.0189286	Smad7/Rasgrp1/Fas/Ighm/Stat5b/Hfe/Snap23/Cd81/Xrcc4/H2-T24/Tnfrsf1b/Ndfip1/Syk/Exosc3/Hprt/Myo1g/Abr/Slc11a1/Cd300a/Tlr4/Myo1f/Ddx21/Rab27a/Msh2/Msh6/Ctsc/Anxa3/Kdelr1/Coro1a/C1ra/Lgals9/Fgl2/Cr2/Itgb2/Icosl/Cd84/Cfh/C1s1/Ephb6/Ptprc/H2-Ab1/Lamp1/Spn/Wdr1/B2m/Ceacam1/F2rl1/Cd24a/Serping1/Gata3/Scnn1b/Jag1/Ace
GO:0061025	membrane fusion	126	-0.315489	-1.39323	0.0224852	0.0387292	Doc2b/Vamp8/Nsfl1c/Bet1/Pip4k2b/Stx12/Trarg1/Uso1/Spg11/Trim9/Anxa1/Tie1/Sox30/Syt4/Dnm1/Rubcnl/Huwe1/Chmp3/Cd9/Stxbp6/Rab3a/Rab8a/Vti1b/Pla2g4a/Snapin/Rab8b/Snph/Snca/Bloc1s6/Ubxn2a/Snap23/Kif5b/Cav2/Gosr2/Vamp3/Snap29/Syt3/Coro1a/Anxa7/Chmp5/Snap47/Hyal2/Myof/Gnai3/Rab7/Syt7/Syt11/Anxa2
GO:0098542	defense response to other organism	623	-0.263105	-1.39427	0.000481676	0.00133213	Pum2/Prkcd/Cdc37/Rab1a/Crcp/Pcbp2/Tnfrsf1a/Nono/Rab12/Fau/Ndufs4/C3/Romo1/Irak3/Ptpn22/Hck/Serpinb9/Itgax/Sec14l1/H2-T23/Actr3/Snca/Eprs/Rasgrp1/Cxadr/Ighm/Serpinb1a/Stat5b/Tspan6/Il10rb/Notch2/Kif5b/Selenok/Il1rap/Sla/Sirt2/Cd47/Cdc42/Il17ra/Csf1/Sdhaf4/Grn/Pycard/Gsn/Myo1c/Syk/Ifit1/Slc11a1/Gbp2/Cnpy3/Ube2k/Ltf/Fam3a/Smpd1/Ppp6c/Srebf1/Cxcl16/Naip2/Tlr4/Bst2/Myo1f/Lyz2/Ddx21/Aqp1/Rab27a/Gper1/A…
GO:0046031	ADP metabolic process	81	-0.340852	-1.39901	0.0277545	0.0464443	Pkm/Nudt9/Hk1/Gpi1/Tigar/Hif1a/Psen1/Hkdc1/Eno1/Ppargc1a/Ak1/Pgk1/Entpd5/Prkaa1/Eno1b/Aldoc/Ogdh/Cbfa2t3/App/Nt5e/Ak3/Pgam2/Aldoa/Esrrb/Slc4a1
GO:0045862	positive regulation of proteolysis	300	-0.281825	-1.39964	0.00490699	0.0103485	Pias1/Rgma/Ruvbl1/Wdr35/Dlc1/Map3k5/Ubqln2/Atxn3/Aurka/Mbp/Psme1/Prelid1/Snx9/Rcn3/Sgta/Ret/Gsk3b/Ecscr/Eif2ak3/Rps27l/Zyg11b/Socs5/Rnf144b/Psen1/Cldn3/Men1/F2r/Tmtc3/Snca/Smad7/Fas/Taf1/Fbxw8/Sirt2/Tnfrsf1b/Rack1/Lpcat3/Nub1/Grn/Pycard/Gsn/Mmp14/Syk/Hip1/Myh9/Rps3/Ppm1f/Fam162a/Arl6ip5/Bag2/Ankib1/Mtch1/Alox12/Gper1/Egf/Dap/Adam9/Tnfrsf23/Dnaja3/Psen2/Ctsc/Pdcd6/Aph1b/Rnf7/Ncstn/Bcap31/Sfrp2/Ndu…
GO:0031348	negative regulation of defense response	153	-0.309805	-1.40118	0.0159643	0.0287376	Ptgis/C1qbp/Socs5/Pcbp2/Tnfrsf1a/Gstp1/Ptger4/Irak3/Serpinb9/Sec14l1/H2-T23/Sod1/Tspan6/Psma1/Sirt2/Tnfrsf1b/Ndfip1/Lpcat3/Grn/Abr/Fam3a/Calcrl/Cdh5/Ldlr/Gper1/Dnaja3/Cd200/Vps35/Lgals9/Fgl2/Cd44/Serpinf1/Pparg/Htra1/Nt5e/Spn/Cx3cl1/Ceacam1/Cd24a/Serping1/Slit2/Syt11/Gata3
GO:0044242	cellular lipid catabolic process	172	-0.30297	-1.40659	0.012598	0.0235608	Slc27a4/Abhd6/Acadm/Scp2/Gdpd1/Pnpla2/Acer3/Ppard/Lipg/Hacl1/Faah/Acer2/Sgpl1/Acadl/Cnr1/Smpdl3b/Hsd17b10/Hadha/Akr1b8/Lonp2/Pnpla8/Daglb/Gba/Cpt2/Acacb/Plb1/Acads/Twist1/Nudt7/Pex2/Hadh/Abhd16a/Prkcd/Hexa/Phyh/Pla2g15/Cyp26a1/Pla2g4a/Lypla2/Etfb/Plbd1/Echdc1/Dagla/Napepld/Sirt2/Abhd2/Plcb1/Acot2/Sorl1/Decr1/Smpd1/Gm2a/Ldlr/Galc/Plbd2/Acsl5/Echs1/Hsd17b4/Etfa/Asah1/Hexb/Pla2g7/Psap/Plcg2/Irs1/Mgl…
GO:0045639	positive regulation of myeloid cell differentiation	77	-0.345794	-1.40791	0.0283237	0.0472646	Lef1/Cd74/Mapk14/Acvr1b/Klf10/Smap1/Gsk3b/Gnas/Hif1a/Fam210b/Stat5b/Notch2/Csf1/Car2/Itgb3/Kitl/Ror2/Scin/Atp6ap1/Csf1r/Mturn/Prkca/Jag1
GO:0002520	immune system development	782	-0.260831	-1.40825	0.000149569	0.000473609	Pou2f2/Wdr7/Atp11c/Prex1/Polb/Mfap2/Il4ra/Rorc/Prelid1/Nfatc3/Prkcz/Dhrs7b/Add1/Rarg/Klf10/Smap1/Ido1/Ret/Nme2/Gsk3b/Itpkb/Socs5/Pbx1/Rpl22/Gnas/Hif1a/Lrp5/Abi1/Psen1/Pir/Maea/Mertk/Tmem176a/Men1/Ptger4/Tcf21/Fam210b/Zfp35/Wdr61/Irak3/Ptpn22/Pygo1/Tcea1/H2-T23/Prdx3/Tbx1/Tcim/Foxp1/Wasf2/Smad7/Tcta/Rasgrp1/Fzd7/Klf13/Fas/Ighm/Stat5b/Ctnnbl1/Itm2a/Tmem98/Il2rg/Prkx/Ctr9/Notch2/Agpat5/Hspa9/Cd81/Xr…
GO:0030099	myeloid cell differentiation	322	-0.282081	-1.40896	0.00267027	0.00605398	Lef1/Cd74/Tlr2/Mapk14/Hoxb7/Gabpa/Il3ra/Acvr1b/Fam20c/Mfap2/Dhrs7b/Add1/Rarg/Klf10/Smap1/Nme2/Gsk3b/Itpkb/Gnas/Hif1a/Abi1/Psen1/Pir/Maea/Fam210b/Wdr61/Tcea1/Prdx3/Wasf2/Tcta/Klf13/Fas/Stat5b/Prkx/Ctr9/Notch2/Hspa9/Cd81/Plcb1/Nfe2l1/Ndfip1/Csf1/Hba-a1/Tmem178/Hba-a2/Myh9/Car2/Itgb3/Kitl/Fstl3/Tmem14c/Ostm1/Vegfa/Psen2/Tmod3/Fgfr3/Ctnnb1/Ptbp3/G6pdx/Sfrp1/Ror2/Lox/Plscr1/Cbfa2t3/App/Adgrf5/Pparg/Sc…
GO:0009791	post-embryonic development	102	-0.330613	-1.40917	0.0269957	0.0452447	Rab3a/Aco1/Gnas/Psen1/Ndn/Tmtc3/Chst11/Usp9x/Myo1e/Ccdc47/Dhcr7/Vegfa/Gnaq/Selenop/Lhx1/Kcnj1/Sod2/Emx1/Arid5b/Flt1/Sox6/Fgfr2/Kdr/Gata3/Mecom/Heg1/Slc8a1
GO:0030097	hemopoiesis	702	-0.262901	-1.40926	0.000182869	0.000561458	Mapk14/Dtx1/Hoxb7/Rras/Lig4/Gabpa/Wnt5a/Il3ra/Acvr1b/Fam20c/Pou2f2/Wdr7/Atp11c/Prex1/Mfap2/Il4ra/Rorc/Prelid1/Nfatc3/Prkcz/Dhrs7b/Add1/Rarg/Klf10/Smap1/Nme2/Gsk3b/Itpkb/Socs5/Pbx1/Rpl22/Gnas/Hif1a/Abi1/Psen1/Pir/Maea/Mertk/Tmem176a/Men1/Ptger4/Fam210b/Zfp35/Wdr61/Ptpn22/Pygo1/Tcea1/Prdx3/Tcim/Foxp1/Wasf2/Smad7/Tcta/Rasgrp1/Fzd7/Klf13/Fas/Ighm/Stat5b/Itm2a/Tmem98/Il2rg/Prkx/Ctr9/Notch2/Agpat5/Hspa…
GO:0032946	positive regulation of mononuclear cell proliferation	95	-0.334146	-1.4095	0.0204146	0.0356181	Cd244a/Anxa1/Bcl6/Cd274/Ccdc88b/Cd74/Vcam1/Il6st/Ptpn22/H2-T23/Ighm/Stat5b/Nck1/Cd81/Selenok/Slc7a1/Csf1/Pycard/Syk/Rps3/Tlr4/Slc39a10/St6gal1/Efnb1/Dnaja3/Adk/Coro1a/Icosl/Ptprc/Itgal/Spn/Ceacam1/Cd24a/Slc4a1
GO:0050851	antigen receptor-mediated signaling pathway	118	-0.323463	-1.40999	0.0140845	0.0258504	Ighm/Wnk1/Themis2/Cd81/Usp9x/Ube2n/Syk/Cd300a/Rps3/Prnp/Bmx/Thy1/Slc39a10/Mapk1/Psen2/Icosl/Lgals3/Dusp3/Ptprc/Blnk/H2-Ab1/Ezr/Kcnn4/Plcg2/Spn/Laptm5/Ptprj/Cacnb4/Gata3
GO:0071214	cellular response to abiotic stimulus	231	-0.293591	-1.41195	0.00876149	0.0171257	Prkcd/Nucks1/Ptger4/Palm/Rab11b/Rpl26/F11r/Ybx3/Eif2s1/Ddb1/Pkd1l3/Opn3/Taf1/Mylk/Eef1d/Parp1/Hvcn1/Cul4b/Atp1a2/Rdh11/Smpd1/Aqp1/Kcne1/Gna11/Got1/Tmem150c/Pax2/Slc12a1/Crip1/Ctnnb1/Letm1/Zmpste24/Mme/Sfrp1/Trpv4/Actb/Sfrp2/Hyal2/Aqp2/Arhgdia/Tmem109/Dag1/Insrr/Slc25a23/Cav1/Nos1/Cnn2/Rac1/Lrrc8c/Atp1a1/Mmp2/Gata3/Efhd1
GO:0104004	cellular response to environmental stimulus	231	-0.293591	-1.41195	0.00876149	0.0171257	Prkcd/Nucks1/Ptger4/Palm/Rab11b/Rpl26/F11r/Ybx3/Eif2s1/Ddb1/Pkd1l3/Opn3/Taf1/Mylk/Eef1d/Parp1/Hvcn1/Cul4b/Atp1a2/Rdh11/Smpd1/Aqp1/Kcne1/Gna11/Got1/Tmem150c/Pax2/Slc12a1/Crip1/Ctnnb1/Letm1/Zmpste24/Mme/Sfrp1/Trpv4/Actb/Sfrp2/Hyal2/Aqp2/Arhgdia/Tmem109/Dag1/Insrr/Slc25a23/Cav1/Nos1/Cnn2/Rac1/Lrrc8c/Atp1a1/Mmp2/Gata3/Efhd1
GO:0071345	cellular response to cytokine stimulus	593	-0.268582	-1.41268	0.000219432	0.000664255	Actr3/Ifi207/Ybx3/Eprs/Crebrf/Slc27a1/Smad7/Lrrc2/Eno1/Eps8/Stat5b/Wnk1/Stip1/Il2rg/Il10rb/Ctr9/Spp1/Ubxn2a/Kif5b/Akap6/Il1rap/Cd47/Ripor1/Cdc42/Plcb1/Slc25a5/Syngr1/Il17ra/Csf1/Pycard/Gsn/Rps2/Myo1c/Syk/Krt8/Ifit1/Grem2/Kras/Gbp2/Fzd4/Ube2k/Rps3/Csf2ra/Tlr4/Mkrn1/Fkbp1a/Cnot9/Adam23/Mapk1/Prpf8/Adipor2/Cacybp/Gper1/Aqp4/Atic/Txndc17/Ildr1/Dnaja3/Pde1b/Bspry/Vamp3/Irgm2/Spock2/Irf5/Adam17/Shmt1/M…
GO:0044703	multi-organism reproductive process	651	-0.265623	-1.41286	0.000170083	0.0005262	Cct3/B4galnt1/Mcm8/Cdc25b/Mast2/Gal3st1/P2ry2/Rab3a/Lrmp/Mea1/Prkaca/Klf9/Slc6a4/Nkd1/Hexa/Ppp1r1b/Eif4h/Mertk/Men1/Inpp5b/Zfp35/Hspb11/Pygo1/Pla2g4a/Ggt5/Ednrb/Prdx3/Ybx3/Tmem203/Efcab9/Cxadr/Spire1/Prdx4/Stat5b/Reck/Sod1/Hpgd/Sptbn4/Vdr/Zfp37/Sun1/Diaph2/Setx/Tcp1/Sirt2/Abhd2/Ube2j1/Plcb1/Ybx2/Spef2/B4galt1/Cecr2/Grn/Lgr5/Kmt2c/Tdrd5/Zfp449/Ccdc136/Cast/Cct8/Ppp2r1a/Topaz1/Bmpr1b/Notch1/Spin1/A…
GO:1902882	regulation of response to oxidative stress	82	-0.34324	-1.4137	0.026129	0.0441123	Glrx/Fzd1/Sesn3/Mapkap1/Txn1/Hif1a/Nono/Foxp1/Sod1/Rack1/Parp1/Tlr4/Ggt7/Ctnnb1/Ralbp1/P4hb/Sod2/Park7/App/Cd36/Fut8/Nfe2l2/Psap/Bag5/Met/Fbln5
GO:0009056	catabolic process	1966	-0.251866	-1.41994	9.22646e-09	6.70318e-08	Rnf128/Cyp2j11/Psmd13/Lyplal1/Apc/Sumo1/Faah/Ufl1/Qdpr/Acer2/Spsb1/Vps13d/Sgpl1/Nhlrc1/Mmp24/Pkd1/Prdx5/Acadl/Ptk2b/Jmjd8/Tfeb/Naaa/Vps4b/Rnf185/Lsm6/Abca7/Fuca2/Cnr1/Psmc4/Wipi1/Bcat2/Ubl7/Usp14/Blvra/Fis1/Lsm4/Psma2/Entpd1/Pip4k2b/Uba52/Mapk9/Gusb/Ubac2/Npm1/Rnf187/Rubcn/Ubr4/Edem1/Smpdl3b/Cyp2u1/Fbxo6/Ngly1/Jkamp/Eif4a3/Ctss/Ctbs/Phb/Eif6/Kif16b/Aifm1/Trim71/Ppat/Foxo1/Psmc3/Epha4/Hsd17b10/Stx…
GO:0007033	vacuole organization	163	-0.310595	-1.42057	0.00958313	0.0184528	Gm6377/Tmem175/Ubxn2b/Rufy4/Hook1/Ift20/P2rx7/Aktip/Nsfl1c/Tfeb/Wipi1/Pip4k2b/Acp2/Naglu/Stx12/Tmem165/Spg11/Washc5/Rab33b/Gba/Gabarapl2/Pink1/Ubqln2/Man2a1/Chmp4b/Cln8/Hook3/Atp10b/Rab3gap1/Atg14/Rab1a/Hexa/Psen1/Fez1/Trp53inp2/Snapin/Pik3c3/Eno1/Atg101/Ubxn2a/Gnptab/Ccdc115/Grn/Gabarap/Ppt1/Laptm4b/Arf1/Lamtor1/Rab1b/Sh3glb1/Mfn2/Gaa/Irgm2/Vps35/Coro1a/Tmem106b/Chmp5/Pik3c2a/Tpp1/Hexb/Atp6ap2/R…
GO:0019751	polyol metabolic process	100	-0.334543	-1.42085	0.0189281	0.033385	Scp2/Pcbd2/Sgpp1/Sptlc1/Synj1/Ip6k3/Acer3/Ippk/Mecp2/Qdpr/Acer2/Adcyap1r1/Ptk2b/Naaa/Mtmr2/Cd244a/Gba/Cyp27a1/Inpp5a/Nudt4/Itpkb/Isyna1/Inpp5b/Slc5a3/Nudt3/Pla2g4a/Itpk1/Snca/Inpp5j/Abca2/Plcb1/Plpp3/Plpp2/Gper1/Sptlc2/Got1/P2ry1/Myof/Plpp1/Asah1/Plcg2/Ephx1/Sgpp2
GO:0008584	male gonad development	95	-0.337008	-1.42157	0.0165404	0.0295933	Ybx3/Esr2/Prdx4/Six4/Abcb1a/Dhh/Map7/Msh2/Hsd17b4/Csmd1/Sfrp1/Ccnd1/Sfrp2/Ar/Arid5b/Ren1/Adgrg1/Kdr/Gata3/Pdgfra/Tgfb2
GO:0060759	regulation of response to cytokine stimulus	102	-0.333758	-1.42258	0.0239794	0.0409892	Lsm14a/Cd74/Nol3/Tlr2/Wnt5a/Il6st/Cdc37/Hif1a/Irak3/Crebrf/Csf1/Pycard/Syk/Ube2k/Tlr4/Dnaja3/Irgm2/Adam17/Edn1/Pparg/Ptprc/Cav1/Laptm5/Axl/Ecm1/F2rl1/Cd24a/Slit2/Robo1/Angpt1
GO:0010657	muscle cell apoptotic process	86	-0.342881	-1.42261	0.0286897	0.047762	Pax8/Gsk3b/Tigar/Agtr1a/Capn1/Slc25a4/Lrp6/Pdcd4/Mff/Dnmt1/Pde1a/Pcmt1/Alox12/Myocd/Mfn2/Bnip3/Gnb1/Eif5a/Sfrp2/Erbb4/Sod2/Edn1/Arrb1/Pparg/Capn2/Nfe2l2/Fndc1/Cav1/Hey2
GO:0051147	regulation of muscle cell differentiation	117	-0.326636	-1.42351	0.0202291	0.0353899	Tbx1/Slc25a4/Foxp1/Adrb1/Fzd7/Akap6/Tmsb4x/Mmp14/Pdcd4/Notch1/Dnmt1/Efnb2/Gper1/Myocd/Plpp7/G6pdx/Med28/Eif5a/Sod2/Edn1/Grem1/Bmp2/Olfm2/Bmpr1a/Sox6/Fgfr2/Eng/Pi16
GO:0043547	positive regulation of GTPase activity	194	-0.303646	-1.42393	0.00456745	0.00972765	Tbc1d1/Prex1/Snx9/Rap1a/Pkp4/Gsk3b/Myo9a/Rab3gap1/Rap1gds1/Arap1/Gnas/Arhgap35/Apc2/F2r/Rgs10/F11r/Fermt2/Arhgef16/Adrb1/Rasgrp1/Arhgap42/Evi5/Tbc1d30/Rsu1/Cav2/Rack1/Abr/Rhog/Nedd9/Thy1/Arhgap45/Mapre2/Rgs6/Tbc1d9/Dock11/Dock7/Iqsec3/Ralbp1/Rangap1/Ntrk3/Arhgap6/Plxnb1/Cx3cl1/S1pr1/F2rl1/Ccl21a/Rap1gap/Dock10/Rap1gap2/Sipa1l2/Itgb1/Arhgap24
GO:2001233	regulation of apoptotic signaling pathway	336	-0.284062	-1.42594	0.00164398	0.00395166	Cd74/Nol3/Nog/Pink1/Mal/Eya3/Taf6/Gclm/Faim/Trps1/Prelid1/Rpl11/Ret/Gsk3b/Eif2ak3/Fgfr1/Tnfsf12/Prkcd/Hif1a/Nono/Psen1/Tpt1/Wfs1/Itm2c/Tmbim6/Rpl26/Ybx3/Unc5b/Tmbim1/Fas/Nck1/Pak2/Sod1/Rrn3/Gas1/Maged1/Sgk3/Spop/Slc25a5/Rack1/Pycard/Parp1/Sh3rf1/Ppp2r1a/Bmpr1b/Gnai2/Prdx2/Rps3/Armc10/Gper1/Acsl5/Sh3glb1/Vegfa/Tnfrsf23/Psen2/Nacc2/Mapk8ip1/Ctsc/Ctnnb1/Skil/Ppp1ca/Sfrp1/Bcap31/Ralbp1/Serinc3/Sfrp2/…
GO:0007605	sensory perception of sound	128	-0.322481	-1.42849	0.0251282	0.0426902	Hexa/Cacna1d/Rpl38/Tbl1x/Ndufs4/Wfs1/Tbx1/Diaph1/Sod1/Sptbn4/Pgap1/Ror1/Fzd4/Ccdc50/Thrb/Tfap2a/Jag2/Aqp4/Cemip/Map1a/Adgrv1/Atp8b1/Bsnd/Cdh1/Hexb/Psap/Slc9a3r2/Wdr1/Mcoln3/Clic5/Atp2b2/Eps8l2/Atp6v1b1
GO:0001819	positive regulation of cytokine production	311	-0.28675	-1.4298	0.00282004	0.0063226	Ccdc88b/Cd74/Tlr2/Pqbp1/Mapk14/Polr3g/Wnt5a/Twist1/Ddx1/Pou2f2/Hk1/Zfp580/Mbp/Il4ra/Prkcz/Ido1/Eif2ak3/Atf2/Agtr1a/1810058I24Rik/P2ry2/Hif1a/Tnfrsf1a/Psen1/Ptger4/C3/F2r/Ptpn22/Cyp2j6/Hpse/H2-T23/Rasgrp1/Stat5b/Sod1/Cd81/Selenok/Il1rap/Plcb1/Il17ra/Cd34/Pycard/Gprc5b/Syk/Sorl1/Slc11a1/Rps3/Tlr4/Ddx21/Tek/Akap12/Cd200/Irf5/Furin/Adam17/Lgals9/Trpv4/Tlr7/Icosl/Sptbn1/Cd84/Hyal2/Park7/App/Cd36/Ptprc…
GO:0043043	peptide biosynthetic process	560	-0.273387	-1.42981	9.98447e-05	0.000328047	Uqcc2/Mrpl55/Nanos1/Mrpl47/Hagh/Mrpl9/Fto/Ltn1/Pars2/Rc3h1/Mrpl35/Pum3/Sarnp/Rpl6/Mrpl16/Rpl9-ps6/Eif5a2/Hars/Mrpl36/Lsm14a/Wt1/Taco1/Secisbp2l/Itga2/Mrps21/Magoh/Eif4ebp1/Pink1/Gclm/Coa3/Pkm/Gspt1/Rpl27a/Eif3m/Mrpl34/Rps27a/Drg1/Gatb/Rpl11/Samd4b/Mrpl14/Farsb/C1qbp/Lrpprc/Rps9/Nars2/Tpr/Rps29/Calr/Eif2ak3/Tma7/Rps27l/Ctif/Ddx6/Etf1/Cnot8/Otud6b/Eif3g/Igf2bp3/Rpl22/Aco1/Pum2/Mrpl10/Rpl38/Fau/Eif1…
GO:0000302	response to reactive oxygen species	167	-0.310223	-1.43	0.016114	0.0289586	Ucp2/Foxo1/Net1/Hyal1/Anxa1/Crk/Mpv17/Sesn1/Ppp2cb/Pdcd10/Nol3/Bcar1/Map3k5/Pink1/Zfp580/Glrx/Sesn3/Sigmar1/Ercc6l2/Txn1/Cat/Prkcd/Hif1a/Gstp1/Capn1/Kpna4/Romo1/Prdx3/Foxp1/Sod1/Setx/Pdk2/Rack1/Parp1/Prdx2/Rps3/Nqo1/Prkaa1/Trpc6/Aqp1/Mapk1/Adam9/Pax2/Bnip3/Lcn2/Hyal2/Sod2/Park7/Cd36/Nfe2l2/Psap/Axl/Mapk3/Mmp2/Pdgfra/Met/Slc4a1/Prkca/Pdgfrb/Fbln5/Slc8a1
GO:0071887	leukocyte apoptotic process	92	-0.340501	-1.43021	0.0223229	0.0385111	Selenos/Anxa1/Cd274/Cd74/Wnt5a/Rorc/Prelid1/Tsc22d3/Ido1/Itpkb/Dffa/Hif1a/Mertk/Serpinb9/Fas/Tcp1/Slc39a10/Kitl/St6gal1/Ormdl3/Tnfrsf23/Dnaja3/Kdelr1/Adam17/Cd44/Lgals3/Axl/St3gal1/Cxcl12/Ceacam1/Cd24a/Tgfb2
GO:0045321	leukocyte activation	634	-0.269534	-1.43079	0.000130525	0.000419472	Nampt/Snca/Slc7a2/Foxp1/Smad7/Bloc1s6/Rasgrp1/Cxadr/Fzd7/Fas/Ighm/Stat5b/Itm2a/Nck1/Tmem98/Il2rg/Notch2/Hfe/Snap23/Cd81/Xrcc4/Selenok/Cd47/Tnfrsf1b/Ndfip1/Slc7a1/Grn/Pycard/Gsn/Hs1bp3/Mmp14/Sh3rf1/Syk/Exosc3/Wdfy4/Bcl11a/Hprt/Abr/Slc11a1/Mpzl2/Cd300a/Gimap1/Prdx2/Myh9/Rps3/Tlr4/Prnp/Thy1/Fkbp1a/Myo1f/Tpd52/Slc39a10/Rab27a/Msh2/Msh6/Efnb2/Ldlr/Ctsl/Jag2/Gpr89/Gper1/Lrrc32/Runx2/Kars/Adam9/Ddost/Ep…
GO:0015711	organic anion transport	232	-0.297704	-1.435	0.00445136	0.00951803	Abcc1/Rab3gap1/Slc38a1/Sv2a/Lrrc8a/P2ry2/Prkcd/Psen1/Slc25a29/Pla2g4a/Snca/Slc7a2/Slc2a1/Slc25a4/Slc27a1/Slc3a2/Slc43a2/Cd47/Slc10a3/Nfe2l1/Slc1a4/Slc25a24/Slc7a1/Slc2a10/Slc2a9/Syk/Slc11a1/Slc6a17/Slc6a9/Slc25a12/Arl6ip5/Apba1/Casr/Trpc4/Htr1b/Slc4a3/Ptges/Acsl4/Avpr1a/Ntrk2/Atp8b1/Umod/Edn1/Slc4a8/Cd36/Dpysl2/Slc16a7/Psap/Slc4a9/Sfxn3/Slc25a30/Emb/Lrrc8c/Ptger3/Cacnb4/Itgb1/Slc6a6/Slc4a1/Kcnj10…
GO:1900407	regulation of cellular response to oxidative stress	74	-0.356031	-1.43581	0.0242012	0.0412889	Glrx/Fzd1/Mapkap1/Txn1/Hif1a/Nono/Foxp1/Sod1/Rack1/Parp1/Tlr4/Ctnnb1/Ralbp1/P4hb/Sod2/Park7/App/Cd36/Fut8/Nfe2l2/Psap/Bag5/Met/Fbln5
GO:0010660	regulation of muscle cell apoptotic process	82	-0.348769	-1.43647	0.0198581	0.0348541	Lifr/Nol3/Map3k5/Pax8/Gsk3b/Tigar/Agtr1a/Capn1/Slc25a4/Lrp6/Pdcd4/Mff/Dnmt1/Pde1a/Pcmt1/Alox12/Myocd/Mfn2/Bnip3/Eif5a/Sfrp2/Erbb4/Sod2/Edn1/Arrb1/Pparg/Capn2/Nfe2l2/Fndc1/Cav1/Hey2
GO:0106106	cold-induced thermogenesis	117	-0.329743	-1.43705	0.0181916	0.0321913	Mfap2/Il4ra/Dhrs7b/Adipor1/Lnpep/Hadh/Gnas/Id1/Fh1/Adrb1/Grb10/Ybx2/Ppargc1a/Pdgfc/Npr3/Syk/Notch1/Dync1h1/Decr1/Tlr4/Adipor2/Mfn2/Vegfa/Adam17/Dock7/Lcn2/Cd36/Epas1/Cmklr1/Cav1/Plcl1/Scd1/Prdm16/Adamts5
GO:0120161	regulation of cold-induced thermogenesis	117	-0.329743	-1.43705	0.0181916	0.0321913	Mfap2/Il4ra/Dhrs7b/Adipor1/Lnpep/Hadh/Gnas/Id1/Fh1/Adrb1/Grb10/Ybx2/Ppargc1a/Pdgfc/Npr3/Syk/Notch1/Dync1h1/Decr1/Tlr4/Adipor2/Mfn2/Vegfa/Adam17/Dock7/Lcn2/Cd36/Epas1/Cmklr1/Cav1/Plcl1/Scd1/Prdm16/Adamts5
GO:0062013	positive regulation of small molecule metabolic process	118	-0.329743	-1.43737	0.00955997	0.0184302	Fdps/Abcg1/Scp2/Zbtb20/Star/Ppard/P2rx7/Nos3/Comt/Adcyap1r1/Igf2/Mapk9/Clybl/Foxo1/Nr1h3/Cd244a/Anxa1/Bcl2l1/Cd74/Twist1/Arpp19/Pid1/Hif1a/Psen1/Pla2g4a/Snca/Ddb1/Srebf2/Scap/Ppargc1a/Entpd5/Por/Srebf1/Slc45a3/Ndufc2/Prkaa1/Gper1/Acsl5/P2ry1/Avpr1a/Park7/App/Cd36/Pparg/Nos1/Irs1/Elovl5/Fgf1/Esrrb/Bmp6
GO:0002768	immune response-regulating cell surface receptor signaling pathway	143	-0.320504	-1.43809	0.00765593	0.015213	Ighm/Wnk1/Themis2/Cd81/Cd47/Usp9x/Ube2n/Syk/Myo1g/Cd300a/Rps3/Prnp/Bmx/Thy1/Slc39a10/Mapk1/Psen2/Pigr/Plscr1/Icosl/Lgals3/Dusp3/Ptprc/Blnk/H2-Ab1/Ezr/Kcnn4/Plcg2/Cmklr1/Spn/Laptm5/Ptprj/Cacnb4/Gata3
GO:0016311	dephosphorylation	331	-0.28704	-1.43831	0.00104852	0.00263803	Phpt1/Mtmr2/Ptpn4/Ublcp1/Dusp9/Ptprf/Eya1/Psph/Ppm1h/Gba/Ccdc8/Myo1d/Bod1/Inpp5a/Dlc1/Ppp2cb/Mtmr10/Itga2/Pink1/Eya3/Dusp6/Ppp2r5e/Cep192/Ppp1r37/Dusp22/Ppp2r3a/Ptpn14/Mtmr9/Ppp1r35/Dusp19/Cdc25b/Arpp19/Mtmr6/Mgat5/Prkcd/Sdhaf2/Ppp1r1b/Ptp4a2/Inpp5b/Thtpa/Ptpn22/Rpl5/Pptc7/Ptpra/Tns2/Ppp3r1/Ptprs/Ppm1e/Ppp1r7/Dusp15/Nck1/Wnk1/Ctdsp1/Rcan1/Inpp5j/Vcan/Mphosph10/Ptprg/Dusp16/Dusp26/Ptprz1/Ppm1g/Ppp…
GO:0080134	regulation of response to stress	980	-0.263413	-1.43914	1.07972e-05	4.25699e-05	Crk/Zfp622/Ltbr/Fermt1/Babam1/Sesn1/Terf2ip/Aim2/Rtn4/Metrnl/Bcl2l1/Rnf168/Nploc4/Grina/Rgma/Tspan32/Dixdc1/Rfwd3/Lsm14a/Cd74/Pdcd10/Nol3/Tlr2/Pqbp1/Map3k5/Hipk3/Itga2/Insig2/Polr3g/Pink1/Eya3/Wnt5a/Twist1/Ubqln2/Ybx1/Atxn3/Fam168a/Ubxn1/Aida/Dusp22/Svip/Cd9/Pik3ap1/Ptgis/C1qbp/Glrx/Dusp19/Ido1/Spred2/Sgta/Gpr4/Fzd1/Abcc1/Eif2ak3/Fgfr1/Socs5/Tigar/Sesn3/Tfpi/Mapkap1/Txn1/Taok3/Prkcd/Cdc37/Hif1a/P…
GO:0051348	negative regulation of transferase activity	236	-0.298133	-1.43964	0.00421512	0.00909711	Aida/Cln8/Dusp22/Rpl11/Pkig/Dusp19/Spred2/Gsk3b/Socs5/Tigar/Prkcd/Lrp5/Gstp1/Psen1/Men1/Irak3/Ptpn22/Rpl5/Prdx3/Nf2/Smad7/Ppm1e/Lrp6/Wnk1/Mvp/Lats2/Dusp16/Prkar2b/Dusp26/Pycard/Gprc5a/Rtraf/Sorl1/Nup62/Cd300a/Smpd1/Cep85/Ppm1f/Thy1/Gskip/Bag2/Pik3ip1/Myocd/Ormdl3/Dnaja3/Psen2/Mapk8ip1/Prkar2a/Gnaq/Ephb2/Pkib/Sfrp1/Actb/Prkar1a/Sfrp2/Pkia/Hyal2/Park7/Wars/Dusp3/Pparg/Ptprc/Mapt/Ptprb/Bag5/Bmp7/Cav…
GO:0050865	regulation of cell activation	431	-0.279895	-1.44038	0.000712217	0.00187113	Snca/Slc7a2/Rps6ka1/Smad7/Bloc1s6/Rasgrp1/Fas/Ighm/Stat5b/Nck1/Il2rg/Hfe/Cd81/Selenok/Cd47/Tnfrsf1b/Ndfip1/Slc7a1/Grn/Pycard/Mmp14/Sh3rf1/Syk/Exosc3/Abr/Cd300a/Prdx2/Rps3/Tlr4/Prnp/Thy1/Slc39a10/Msh2/Efnb2/Ldlr/Alox12/Gper1/Lrrc32/Kars/Ephb4/Efnb1/Dnaja3/Mapk8ip1/Pja2/Ctsc/Cd200/Ctnnb1/Adk/Serpine2/Coro1a/Sfrp1/Lgals9/Fgl2/Clptm1/Prkar1a/Cd44/Twsg1/Itgb2/Plscr1/Icosl/Tcf7/Cd84/Sh3kbp1/Adgrf5/Sdc4…
GO:0031647	regulation of protein stability	271	-0.293641	-1.44083	0.00375459	0.00819291	Npm1/Cdk7/Dad1/Phb/Epha4/Stx12/Atp1b2/Glmp/Ifi30/Pinx1/Sugt1/Cct4/Ctsh/Phb2/Rtn4/Usp8/Cd74/Pdcd10/Pink1/Tomm7/Pex2/Cog7/Aurka/Rpl11/Mtmr9/Swsap1/Calr/Rab3gap1/Cct3/Mcm8/Mosmo/Cdc37/Commd1/Tbl1x/Id1/Wfs1/Rpl5/Fam107a/Bag1/Pfn1/Snca/Nf2/Smad7/Crebl2/Taf1/Cmtm6/Tspan1/Atp1b1/Cd81/Tcp1/Pfn2/Usp9x/Ppib/Mtrr/Usp4/Grn/Pycard/Gsn/Hip1/Kras/Cct8/Rab21/Derl1/Srebf1/Prnp/Crtap/Plpp3/Bag2/Ctsa/Nckap1/Ddost/D…
GO:0001101	response to acid chemical	93	-0.342526	-1.44216	0.0220708	0.0381339	Sesn3/Col3a1/Tmbim6/Bag1/Col4a6/Crls1/Eno1/Pdgfc/Krt8/Dnmt1/Rragd/Nqo1/Rraga/Lamtor1/Sh3bp4/Vegfa/Ipo5/Ntrk2/Umod/Aqp2/Cdh1/Capn2/Pdgfd/Col1a2/Mmp2/Anxa2/Col5a2/Pdgfra
GO:0006082	organic acid metabolic process	716	-0.269226	-1.44261	9.8997e-05	0.000325592	P2rx7/Glo1/Idh3b/Pgd/Hacl1/Nars/Mecp2/Cacna1a/Nos3/Comt/Cyp2j11/Apc/Pfas/Faah/Qdpr/Sgpl1/Ndufab1/Acadl/Slc39a8/Jmjd8/Naaa/Ndufs6/Cnr1/Uevld/Fmo1/Bcat2/Mrps36/Cyp7b1/Mapk9/Cyp2u1/Srr/Eif6/Adi1/Ppat/Sucla2/Hsd17b10/Hadha/Ncor1/Acly/Prkag1/Lonp2/Nr1h3/Adh5/Pnpla8/Btd/Hagh/Psph/Daglb/Cyp2d26/Foxk1/Pars2/Anxa1/Cyp27a1/Cpt2/Plaa/Acacb/Hars/Gstm4/Acads/Cd74/Tlr2/Decr2/Prps1/Mapk14/Pm20d1/Insig2/Twist1/G…
GO:0006644	phospholipid metabolic process	295	-0.290121	-1.44282	0.00273575	0.00617214	Hadha/Mtmr2/Pip5k1a/Nr1h3/Fitm2/Pdgfb/Serinc2/Pigs/Pnpla8/Pitpnc1/Dolk/Pigk/Phb2/Dhdds/Plb1/Pigu/Inpp5a/Plcb2/Mtmr10/Pi4ka/Cln8/Dhrs7b/Mtmr9/Mboat1/Gpat4/Abhd4/Itpkb/Socs5/Isyna1/Fabp3/Mtmr6/Abhd16a/Prkcd/Hmgcs1/Acsl3/Inpp5b/Pigh/Pla2g15/Nus1/Lpcat1/Pla2g4a/Cept1/Pik3c3/Lclat1/Crls1/Snca/Slc27a1/Pcyt1a/Plbd1/Inpp5j/Agpat5/Napepld/Samd8/Abca2/Plcb1/Pgap1/Lpcat3/Gde1/Fdft1/Pigf/Pip4p2/Dnajc19/Dpagt…
GO:0001841	neural tube formation	120	-0.328948	-1.4438	0.0218903	0.0378456	Rgma/Dlc1/Prkacb/Nog/Wnt5a/Twist1/Shroom3/Rarg/Fzd1/Prkaca/Cobl/Hif1a/Arhgap35/Ptch1/Pfn1/Fzd6/Lrp6/Grhl2/Cecr2/Spint2/Luzp1/Spint1/Tfap2a/Nckap1/Mthfd1/Vangl2/Pax2/Sall1/Sfrp1/Sfrp2/Rala/Sdc4/Bmp7/Prickle1/St14/Enah/Zeb2/Tgfb2
GO:0031503	protein-containing complex localization	218	-0.304154	-1.44539	0.00462032	0.0098018	Ssb/Nmd3/Supt6/Ap2m1/Klc3/Seh1l/Synj1/Nup93/Ift20/Magi2/Ttc21b/Synj2bp/Dync2li1/Myo5b/Mzt1/Ran/Lca5l/Rpgr/Npm1/Ift27/Ift81/Ralgapb/Eif6/Tnik/Nol6/Cacng4/Wasl/Washc5/Nup133/Riok2/Thoc3/Sarnp/Hnrnpu/Stau1/Exoc3/Wdr35/Myo6/Syne1/Iqsec2/Nsun2/Adam10/Ndc1/Ddx19a/Ltv1/Pura/Dnm1/Prkcz/Rap1a/Tpr/Gsk3b/Rab8a/Bbs12/Tnfaip2/Hspb11/Snapin/Rab11a/Ppp3r1/Exoc3l2/Dlg4/Smad7/Snap23/Nup107/Nrxn1/Kif5b/Akap6/Sirt2…
GO:0048145	regulation of fibroblast proliferation	87	-0.347987	-1.44593	0.0204963	0.0357413	Fndc3b/Xrcc4/Ddr2/Ptprz1/Pdgfc/Kmt2c/Cd300a/Itgb3/Aqp1/Fth1/Egf/Rps3a1/Zmpste24/Sfrp1/Sod2/Pparg/Pdgfd/Dach1/Fn1/Anxa2/Pdgfra/Pdgfrb
GO:0033673	negative regulation of kinase activity	205	-0.307559	-1.44678	0.00657192	0.013321	Pkig/Dusp19/Spred2/Gsk3b/Socs5/Tigar/Prkcd/Lrp5/Gstp1/Psen1/Men1/Irak3/Ptpn22/Prdx3/Nf2/Ppm1e/Lrp6/Wnk1/Mvp/Lats2/Dusp16/Prkar2b/Dusp26/Pycard/Gprc5a/Rtraf/Sorl1/Nup62/Cd300a/Smpd1/Cep85/Ppm1f/Thy1/Gskip/Pik3ip1/Myocd/Dnaja3/Psen2/Mapk8ip1/Prkar2a/Gnaq/Ephb2/Pkib/Sfrp1/Actb/Prkar1a/Sfrp2/Pkia/Hyal2/Park7/Wars/Dusp3/Ptprc/Mapt/Ptprb/Bmp7/Cav1/Ceacam1/Dnajc3/Ptprj/Heg1/Prkca/Slc8a1
GO:0000187	activation of MAPK activity	86	-0.34871	-1.44679	0.0229819	0.0395215	Ighm/Sod1/Cd81/Map3k9/Syk/Prdx2/Tlr4/Egf/App/Arrb1/Ntrk3/Ptprc/Bmp2/Tgfa/Fgf1/Plce1/Cspg4/Met
GO:1903509	liposaccharide metabolic process	78	-0.355263	-1.44818	0.0171609	0.030602	Pigs/Pigk/Gba/Pigu/St6galnac6/St8sia4/St3gal2/B4galnt1/Gal3st1/Prkcd/Hexa/B4galt6/Pigh/Abca2/Pgap1/Pigf/Map7/B3galt1/Gm2a/St8sia2/Galc/Fa2h/Pigg/Hexb/Psap/St3gal1/Cwh43/St8sia6
GO:0071229	cellular response to acid chemical	80	-0.352131	-1.44849	0.0280697	0.0468989	Sesn1/Bcl2l1/Lamtor4/Rragb/Castor2/Sesn3/Col3a1/Bag1/Col4a6/Eno1/Pdgfc/Dnmt1/Rragd/Rraga/Lamtor1/Sh3bp4/Vegfa/Ipo5/Ntrk2/Aqp2/Cdh1/Capn2/Pdgfd/Col1a2/Mmp2/Anxa2/Col5a2/Pdgfra
GO:0043434	response to peptide hormone	270	-0.295399	-1.44851	0.00345046	0.00760449	Rock2/Prkdc/Cyc1/Apc/Akt3/Serpina3i/Igf2/Pip4k2b/Prkci/Atp2b1/Rab15/Eif6/Foxo1/Hadha/Trarg1/Uso1/Adcy6/Ptprf/Sp1/Gdf15/Slc25a33/Anxa1/Uchl3/Atp2a2/Ccnd3/Crk/Slc2a4/Kl/Bcar1/Eif4ebp1/Insig2/Pkm/Ybx1/C1qtnf9/Zfp106/Prkcz/Adipor1/Gsk3b/Agtr1a/Stxbp3/Sesn3/Rab8a/Pid1/Prkcd/Nucks1/Enpp1/Rab12/Capn1/Ptpra/Tns2/Ednrb/Leprot/Rab8b/Eprs/Slc27a1/Serpina3n/Grb10/Wdtc1/Syap1/Stat5b/Nck1/Ywhag/Scap/Baiap2l1/P…
GO:2001235	positive regulation of apoptotic signaling pathway	138	-0.324487	-1.44931	0.007933	0.0157153	Mal/Taf6/Trps1/Rpl11/Ret/Eif2ak3/Tnfsf12/Prkcd/Itm2c/Rpl26/Unc5b/Fas/Nck1/Pak2/Sod1/Maged1/Spop/Rack1/Pycard/Ppp2r1a/Bmpr1b/Rps3/Gper1/Sh3glb1/Psen2/Nacc2/Ctsc/Skil/Ppp1ca/Sfrp1/Bcap31/Ralbp1/Serinc3/Plscr1/Pea15a/Hyal2/Park7/Ptprc/Cav1/Timp3/Ctnna1/Pdia3/Clu/Tgfb2
GO:0002764	immune response-regulating signaling pathway	146	-0.321827	-1.44942	0.0135132	0.0249362	Ighm/Wnk1/Themis2/Cd81/Cd47/Usp9x/Ube2n/Syk/Myo1g/Cd300a/Rps3/Tlr4/Prnp/Bmx/Thy1/Slc39a10/Mapk1/Psen2/Pigr/Plscr1/Icosl/Lgals3/Dusp3/Ptprc/Blnk/H2-Ab1/Ezr/Kcnn4/Plcg2/Cmklr1/Spn/Laptm5/Ptprj/Cacnb4/Gata3
GO:1903362	regulation of cellular protein catabolic process	224	-0.303443	-1.45091	0.00578899	0.0118982	Ubqln2/Atxn3/Ubxn1/Aurka/Psme1/Rpl11/Svip/Sgta/Gsk3b/Ecscr/Zyg11b/Socs5/Psmd14/Rnf144b/Prkaca/Psmf1/Uchl5/Commd1/Psen1/Tmtc3/Rpl5/Sdcbp/Smad7/Taf1/Fbxw8/Hfe/Cd81/Sirt2/Abca2/Aqp11/Nfe2l1/Rack1/Nub1/Clec16a/Laptm4b/Ube2k/Xpo1/Dlgap1/Bag2/Ankib1/Ldlr/Egf/Eif3h/Psen2/Ctsc/Furin/Vps35/Bcap31/Rad23b/Map1a/Cbfa2t3/Park7/Msn/Pttg1ip/Ezr/Bag5/Cav1/Prickle1/Laptm5/Rdx/Anxa2/Lrp1/Clu
GO:0048534	hematopoietic or lymphoid organ development	733	-0.270615	-1.45129	2.22174e-05	8.39121e-05	Mapk14/Dtx1/Hoxb7/Rras/Lig4/Gabpa/Wnt5a/Il3ra/Acvr1b/Fam20c/Pou2f2/Wdr7/Atp11c/Prex1/Polb/Mfap2/Il4ra/Rorc/Prelid1/Nfatc3/Prkcz/Dhrs7b/Add1/Rarg/Klf10/Smap1/Ret/Nme2/Gsk3b/Itpkb/Socs5/Pbx1/Rpl22/Gnas/Hif1a/Lrp5/Abi1/Psen1/Pir/Maea/Mertk/Tmem176a/Men1/Ptger4/Tcf21/Fam210b/Zfp35/Wdr61/Ptpn22/Pygo1/Tcea1/Prdx3/Tbx1/Tcim/Foxp1/Wasf2/Smad7/Tcta/Rasgrp1/Fzd7/Klf13/Fas/Ighm/Stat5b/Itm2a/Tmem98/Il2rg/Prk…
GO:0015849	organic acid transport	211	-0.307225	-1.45205	0.00532749	0.0110906	Slc38a10/Abcc1/Rab3gap1/Slc38a1/Sv2a/Lrrc8a/P2ry2/Fabp3/Prkcd/Psen1/Acsl3/Slc25a29/Pla2g4a/Snca/Slc7a2/Slc2a1/Eprs/Slc27a1/Slc3a2/Slc43a2/Slc10a3/Nfe2l1/Slc1a4/Slc7a1/Syk/Slc11a1/Slc6a17/Abcb1a/Slc6a9/Slc25a12/Arl6ip5/Apba1/Acsl5/Trpc4/Htr1b/Ptges/Acsl4/Avpr1a/Ntrk2/Atp8b1/Umod/Edn1/Cd36/Pparg/Dpysl2/Slc16a7/Sfxn3/Slc16a2/Slc25a30/Emb/Lrrc8c/Cacnb4/Itgb1/Slc6a6/Kcnj10/Ace
GO:0051701	biological process involved in interaction with host	118	-0.333721	-1.45471	0.00722548	0.0144733	Nectin1/Tcp1/Cav2/Vapb/Gsn/Eps15/Zfp72/Smpd1/Spint1/Itgb3/Chmp4c/Rraga/Ly6e/Irgm2/Ctsb/P4hb/Hyal2/Ifitm3/Dag1/Bsg/Rab7/Ifitm2/Cav1/Axl/Snx3/Ceacam1/Nrp1
GO:0035303	regulation of dephosphorylation	147	-0.322323	-1.45494	0.0140886	0.0258504	Gba/Ccdc8/Myo1d/Bod1/Dlc1/Itga2/Pink1/Cep192/Ppp1r37/Mtmr9/Ppp1r35/Arpp19/Mgat5/Prkcd/Ppp1r1b/Rpl5/Ppp1r7/Wnk1/Rcan1/Vcan/Mphosph10/Dusp26/Gnai2/Cd300a/Smpd1/Ankle2/Fkbp1a/Dlg2/Sytl2/Slc39a10/Cdh5/Elfn1/Iqgap1/Sh2d4a/Ywhae/Ptprc/Bmp2/Ywhab/Hsp90b1/Arfgef3/Pdgfrb/Npnt/Tgfb2
GO:0043436	oxoacid metabolic process	686	-0.272334	-1.4559	7.67489e-05	0.000258737	Srr/Eif6/Adi1/Ppat/Sucla2/Hsd17b10/Hadha/Ncor1/Acly/Prkag1/Lonp2/Nr1h3/Adh5/Pnpla8/Btd/Hagh/Psph/Daglb/Cyp2d26/Foxk1/Pars2/Anxa1/Cyp27a1/Cpt2/Plaa/Acacb/Hars/Gstm4/Acads/Cd74/Tlr2/Decr2/Mapk14/Pm20d1/Insig2/Twist1/Gclm/Urod/Nudt7/Pex2/Pkm/Thap4/Hk1/Gatb/Apip/C1qtnf9/Degs1/Farsb/Adipor1/Ptgis/Nars2/Dlat/Glul/Gpat4/Ido1/Eif2ak3/Mccc2/Gpi1/Tigar/Fabp3/Hadh/Aco1/Gstm7/Hif1a/Tnfrsf1a/Phyh/Enpp1/Psen1/…
GO:0034504	protein localization to nucleus	268	-0.297317	-1.4572	0.00295624	0.00659437	Ipo11/Ranbp2/Rpl11/Supt7l/Pkig/Banp/Tpr/Glul/Nol8/Calr/Gsk3b/Sun2/Eif2ak3/Txn1/Ipo4/Prkcd/Tnfrsf1a/Glis2/Psen1/Hm629797/Kpna4/Ptpn22/Pygo1/Fermt2/Ppp3r1/Nf2/Rassf5/Tmem98/Nup107/Sun1/Lats2/Cav2/Six4/Sec13/Parp1/Syk/Ipo8/Gbp2/Nup62/Xpo1/Arl2bp/Tek/Mapk1/Gper1/Ormdl3/Kpna3/Ipo5/Jup/Pkia/Nxt2/Ranbp6/Hyal2/Rangap1/Park7/App/Cdh1/Ywhae/Cd36/Pttg1ip/Tbrg1/Bmp7/Prickle1/Irs1/Ctnna1/Cacnb4/Txnip/Angpt1/T…
GO:0050866	negative regulation of cell activation	152	-0.321854	-1.45734	0.0120323	0.0226561	Fgr/Atm/Bmp4/Nr1h3/Pdgfb/Anxa1/Rc3h1/Bcl6/Cd274/Tspan32/Cd74/Dtx1/Dusp22/Il4ra/Cd9/Ido1/Socs5/Prkcd/Mertk/Zfp35/Ptpn22/Smad7/Fas/Hfe/Ndfip1/Grn/Abr/Cd300a/Prdx2/Prnp/Ldlr/Alox12/Gper1/Lrrc32/Cd200/Serpine2/Sfrp1/Lgals9/Fgl2/Prkar1a/Cd44/Twsg1/Cd84/Adgrf5/Sdc4/Lgals3/Dusp3/Pparg/H2-Aa/H2-Ab1/Spn/Laptm5/Axl/Cx3cl1/Ceacam1/Cd24a/Ptger3/Syt11/Pdgfra
GO:0019752	carboxylic acid metabolic process	675	-0.27291	-1.45828	6.02666e-05	0.000207721	Ddo/Lipg/P2rx7/Glo1/Idh3b/Pgd/Hacl1/Nars/Mecp2/Nos3/Comt/Apc/Pfas/Faah/Qdpr/Sgpl1/Ndufab1/Acadl/Slc39a8/Jmjd8/Naaa/Ndufs6/Cnr1/Uevld/Bcat2/Mrps36/Cyp7b1/Mapk9/Cyp2u1/Srr/Eif6/Adi1/Ppat/Sucla2/Hsd17b10/Hadha/Ncor1/Acly/Prkag1/Lonp2/Nr1h3/Adh5/Pnpla8/Btd/Hagh/Psph/Daglb/Cyp2d26/Foxk1/Pars2/Anxa1/Cyp27a1/Cpt2/Plaa/Acacb/Hars/Gstm4/Acads/Cd74/Tlr2/Decr2/Mapk14/Pm20d1/Insig2/Twist1/Gclm/Urod/Nudt7/Pex…
GO:0005975	carbohydrate metabolic process	450	-0.282822	-1.45863	0.000184085	0.000564655	Pkm/Nudt5/Agl/Man2a1/Rubcnl/St3gal2/Nln/Hk1/Ranbp2/Rorc/Hsd11b1/Adipor1/Chst12/Dlat/Gsk3b/Gpi1/Tigar/Isyna1/Il6st/Arpp19/Npy1r/Ggta1/Pygb/Hif1a/Hexa/Lrp5/Enpp1/Mlec/Psen1/Maea/Gyg/B4galt6/Ptger4/Inpp5b/Pofut1/Chst3/Mogs/Gbe1/Nans/Slc5a3/Pla2g4a/Manba/G6pc3/Itpk1/Ugp2/Snca/Hkdc1/Adrb1/Ddb1/Grb10/Eno1/Wdtc1/Gsto1/Chst11/Dhdh/Slc3a2/Ext2/Hs2st1/Inpp5j/Gnptab/Nfe2l1/Ppargc1a/Pdk2/B4galt1/Ganab/Man2b1…
GO:0007224	smoothened signaling pathway	127	-0.330731	-1.45938	0.00661081	0.0133663	Gpc2/Vcp/Kif3a/Map3k10/Ift52/B9d1/Kif7/Megf8/Smo/Arl6/Hipk2/Tmem17/Hipk1/Ptchd1/Fgf9/Ttbk2/Tctn3/Chsy1/Hhat/Ift20/Mgrn1/Dlg5/Ttc21b/Tulp3/Kctd21/Stil/Dcdc2a/Txndc15/Ift27/Ift81/Gpr161/Prkacb/Tmem231/C2cd3/Mosmo/Boc/Prkaca/Uchl5/Glis2/Enpp1/Scube3/Hspb11/Nsdhl/Ptch1/Gas1/Rack1/Dzip1l/Por/Dhh/Runx2/Cdon/Arl3/Fgfr3/Serpine2/Sall1/Sfrp1/Ror2/Sall3/Ctnna1/Fgfr2/Gpc3
GO:0099175	regulation of postsynapse organization	97	-0.345817	-1.45949	0.0173437	0.0308768	Tanc1/Bhlhb9/Actr3/Ptprs/Eef2k/Cbln1/Ppp1r9a/Nrxn1/Il1rap/Caprin1/Prnp/Abhd17c/Epha7/Pdlim5/Vps35/Dgkb/Actr2/Srgn/Arf4/App/Ntrk3/Dbn1/Reln/Arhgap44
GO:0031349	positive regulation of defense response	177	-0.315767	-1.46032	0.00473188	0.0100053	Lsm14a/Cd74/Tlr2/Pqbp1/Itga2/Polr3g/Wnt5a/Ido1/Gpr4/Abcc1/Fgfr1/Tnfrsf1a/Nono/Ptger4/C3/Pla2g4a/H2-T23/Snca/Rasgrp1/Stat5b/Napepld/Cd81/Cd47/Il17ra/Grn/Pycard/Gprc5b/Pdcd4/Npas2/Ube2k/Srebf1/Tlr4/Ldlr/Kars/Cdk19/Ctsc/Irgm2/Unc13b/Lgals9/Trpv4/Plscr1/Hyal2/Park7/App/Lamp1/F2rl1/Cd24a/Mapk3/Ptger3/Mmp2/Prkca/Lpl/Ace
GO:0099565	chemical synaptic transmission, postsynaptic	70	-0.363733	-1.46083	0.0285587	0.047593	Syne1/Igsf9b/Prkcz/Gsk3b/Rab3gap1/Snca/Dlg4/Adrb1/Cbln1/Ppp1r9a/Nrxn1/Shank1/P2rx4/Ckap5/Shank2/Unc13b/App/Dbn1/Cx3cl1/Reln/Grip2/Met
GO:0035282	segmentation	75	-0.362125	-1.46212	0.0242487	0.0413264	Prkdc/Sema3a/Poglut1/Nkx3-1/Meox1/Epb41l5/Atm/Bmp4/Crb2/Lef1/Wt1/Wnt5a/Ppp2r3a/Ttn/Cobl/Abi1/Psen1/Pofut1/Irx1/Dmrt2/Lrp6/Tdrd5/Notch1/Irx2/Nckap1/Psen2/Sfrp1/Ror2/Sfrp2/Lhx1/Mllt3/Bmpr1a/Pcsk6/Nrp1/Tbx3/Zeb2
GO:0050728	negative regulation of inflammatory response	98	-0.34544	-1.46229	0.0127797	0.0238	Ptgis/Socs5/Tnfrsf1a/Gstp1/Ptger4/Sod1/Psma1/Tnfrsf1b/Ndfip1/Lpcat3/Grn/Abr/Calcrl/Cdh5/Ldlr/Gper1/Cd200/Vps35/Lgals9/Cd44/Serpinf1/Pparg/Nt5e/Spn/Cx3cl1/Cd24a/Slit2/Syt11/Gata3
GO:0001818	negative regulation of cytokine production	194	-0.312216	-1.46412	0.00287145	0.00641561	Tnfrsf1a/Gstp1/Mertk/Ptger4/Irak3/Ptpn22/Ptprs/Smad7/Serpinb1a/Hfe/Ndfip1/Cd34/Pycard/Parp1/Slc2a10/Pdcd4/Slc11a1/Laptm4b/Anxa4/Nptn/Tlr4/Prnp/Fkbp1a/Lrrc32/Aqp4/Cd200/Furin/Lgals9/Srgn/Twsg1/Cd84/Tspo/Arrb1/Pparg/Ptprc/Cd59a/Cdh3/Ezr/Cmklr1/Laptm5/Axl/Cx3cl1/Ceacam1/Rac1/F2rl1/Cd24a/Syt11/Fn1/Gata3/Met/Angpt1/Tgfb2
GO:0034599	cellular response to oxidative stress	241	-0.302645	-1.46486	0.00273322	0.00617074	Sigmar1/Mapkap1/Ercc6l2/Txn1/Prkcd/Hif1a/Nono/Capn1/Romo1/Prdx3/Snca/Eif2s1/Foxp1/Sod1/Setx/Sirt2/Nfe2l1/Ppargc1a/Pdk2/Slc25a24/Rack1/Parp1/Prdx2/Rps3/Tlr4/Nqo1/Gskip/Prkaa1/Trpc6/Arl6ip5/Aqp1/Mgst1/Mapk1/Pax2/Bnip3/Ctnnb1/G6pdx/Rnf7/Ralbp1/P4hb/Lcn2/Sod2/Vkorc1l1/Park7/App/Cd36/Mapt/Fut8/Nfe2l2/Ermp1/Psap/Epas1/Bag5/Aldh2/Axl/Mapk3/Dapk1/Mmp2/Pdgfra/Met/Pdgfrb/Fbln5/Slc8a1
GO:0046887	positive regulation of hormone secretion	106	-0.34182	-1.4669	0.0159762	0.0287429	Pex5l/Glrx/Glul/Fgfr1/Hif1a/Cacna1d/Ptger4/Rab8b/Glp1r/Spp1/Hfe/Kif5b/Nadk/Sri/Casr/Gper1/P2ry1/Selenot/Tm7sf3/Acsl4/Glud1/Edn1/Arrb1/Ano1/Irs1/Rac1/Oxct1/Bmp6/Lrp1
GO:0006865	amino acid transport	109	-0.340441	-1.467	0.0123567	0.0231724	Slc38a10/Rab3gap1/Slc38a1/Sv2a/Lrrc8a/Prkcd/Psen1/Slc25a29/Snca/Slc7a2/Slc3a2/Slc43a2/Nfe2l1/Slc1a4/Slc7a1/Slc11a1/Slc6a17/Slc6a9/Slc25a12/Arl6ip5/Apba1/Trpc4/Htr1b/Avpr1a/Ntrk2/Dpysl2/Sfxn3/Slc16a2/Lrrc8c/Cacnb4/Itgb1/Slc6a6/Kcnj10
GO:0002429	immune response-activating cell surface receptor signaling pathway	135	-0.329408	-1.46733	0.00641992	0.0130374	Ighm/Wnk1/Themis2/Cd81/Cd47/Usp9x/Ube2n/Syk/Myo1g/Cd300a/Rps3/Prnp/Bmx/Thy1/Slc39a10/Mapk1/Psen2/Plscr1/Icosl/Lgals3/Dusp3/Ptprc/Blnk/H2-Ab1/Ezr/Kcnn4/Plcg2/Cmklr1/Spn/Laptm5/Ptprj/Cacnb4/Gata3
GO:1903555	regulation of tumor necrosis factor superfamily cytokine production	130	-0.330682	-1.46788	0.00710812	0.0142648	Tnfrsf1a/Gstp1/Psen1/Ptger4/Irak3/Ptpn22/Cyp2j6/H2-T23/Rasgrp1/Selenok/Cd47/Ube2j1/Cd34/Pycard/Syk/Ltf/Tlr4/Akap12/Lgals9/Cd84/Tspo/App/Cd36/Ptprc/Spn/Axl/Cx3cl1/Ptprj/Cd24a/Cybb/Syt11/Angpt1/Lpl/Clu
GO:0006469	negative regulation of protein kinase activity	184	-0.315198	-1.46813	0.0068165	0.0137392	Pkig/Dusp19/Spred2/Gsk3b/Socs5/Prkcd/Lrp5/Gstp1/Psen1/Men1/Irak3/Ptpn22/Nf2/Ppm1e/Lrp6/Mvp/Lats2/Dusp16/Prkar2b/Dusp26/Pycard/Gprc5a/Rtraf/Sorl1/Nup62/Cd300a/Smpd1/Cep85/Ppm1f/Thy1/Gskip/Myocd/Dnaja3/Psen2/Mapk8ip1/Prkar2a/Gnaq/Ephb2/Pkib/Sfrp1/Actb/Prkar1a/Sfrp2/Pkia/Hyal2/Park7/Wars/Dusp3/Ptprc/Ptprb/Bmp7/Cav1/Ceacam1/Dnajc3/Ptprj/Heg1/Prkca/Slc8a1
GO:0021543	pallium development	115	-0.338554	-1.46908	0.0120885	0.0227487	Tacc1/Crk/Rtn4/Phactr1/Dixdc1/Lef1/Ccdc141/Nde1/Gsk3b/Sun2/Fgfr1/Hif1a/Col3a1/Psen1/Igf2bp1/Ptprs/Nf2/Lrp6/Sun1/Usp9x/Plcb1/Mpp5/Cdon/Uqcrq/Ctnnb1/Rnf7/Emx2/Ogdh/Ntrk2/Ywhae/Emx1/Adgrg1/Reln/Rac1/Rhoa/Slit2/Pou3f3/Robo1/Lamb1/Zeb2
GO:0016042	lipid catabolic process	229	-0.305251	-1.46913	0.00227686	0.00526167	Slc27a4/Cyp39a1/Abhd6/Acadm/Scp2/Gdpd1/Pnpla2/Pla2g12a/Acer3/Ppard/Lipg/Hacl1/Faah/Acer2/Sgpl1/Acadl/Naaa/Cnr1/Smpdl3b/Hsd17b10/Hadha/Akr1b8/Lonp2/Pnpla8/Daglb/Gba/Cyp27a1/Pafah2/Cpt2/Acacb/Plb1/Acads/Plcb2/Twist1/Nudt7/Pex2/Hsd11b1/Abhd4/Hcar1/Hadh/Abhd16a/Prkcd/Hexa/Phyh/Pla2g15/Cyp26a1/Pla2g4a/Lypla2/Etfb/Plbd1/Echdc1/Dagla/Spp1/Napepld/Sirt2/Abhd2/Plcb1/Acot2/Pla1a/Ppt1/Sorl1/Ywhah/Decr1/Smpd…
GO:0034614	cellular response to reactive oxygen species	127	-0.33307	-1.4697	0.00573425	0.0118082	Anxa1/Crk/Mpv17/Pdcd10/Nol3/Bcar1/Map3k5/Pink1/Zfp580/Glrx/Sigmar1/Ercc6l2/Txn1/Prkcd/Capn1/Romo1/Prdx3/Foxp1/Sod1/Setx/Pdk2/Rack1/Parp1/Prdx2/Rps3/Nqo1/Trpc6/Aqp1/Mapk1/Pax2/Bnip3/Lcn2/Sod2/Park7/Cd36/Nfe2l2/Psap/Axl/Mapk3/Mmp2/Pdgfra/Met/Pdgfrb/Fbln5/Slc8a1
GO:0006664	glycolipid metabolic process	77	-0.361262	-1.47089	0.0178658	0.0317015	Pigs/Pigk/Gba/Pigu/St6galnac6/St8sia4/St3gal2/B4galnt1/Gal3st1/Prkcd/Hexa/B4galt6/Pigh/Abca2/Pgap1/Pigf/Map7/B3galt1/Gm2a/St8sia2/Galc/Fa2h/Pigg/Hexb/Psap/St3gal1/Cwh43/St8sia6
GO:0044257	cellular protein catabolic process	697	-0.27496	-1.47168	2.37178e-05	8.93702e-05	Dnajb2/Fbxw11/Usp1/Wwp1/Ppp2r5c/Rnf34/Psmb4/Nsfl1c/Wwtr1/Kctd21/Rnf128/Psmd13/Sumo1/Ufl1/Spsb1/Nhlrc1/Pkd1/Ptk2b/Vps4b/Rnf185/Ubl7/Usp14/Psma2/Uba52/Mapk9/Ubac2/Rnf187/Ubr4/Edem1/Fbxo6/Ngly1/Jkamp/Ctss/Trim71/Epha4/Cdc27/Oma1/Lonp2/Crbn/Edem2/Uqcc2/Psmd1/Vps36/Trim9/Ube2cbp/Sco1/Ltn1/Selenos/Rc3h1/Uchl3/Asb2/Atraid/Gba/Tollip/Ctsh/Dnajc18/Trpc4ap/Erlec1/Gabarapl2/Desi1/Plaa/Yme1l1/Rnf168/Nploc4/P…
GO:0035249	synaptic transmission, glutamatergic	69	-0.369071	-1.47267	0.0276671	0.0463219	P2rx1/Cacna1a/Ptk2b/Gria2/Cnr1/Dcdc2a/Oxtr/Cacng4/Iqsec2/Glul/Rab3gap1/Prkaca/Psen1/Tprgl/Nrxn1/Shank1/Atad1/Shank2/Htr1b/Aph1b/Serpine2/Unc13b/Ror2/Ntrk2/Plat/Shc3/Reln/Cacnb4
GO:0098876	vesicle-mediated transport to the plasma membrane	90	-0.351918	-1.47355	0.0156152	0.0281405	Stxbp6/Rab8a/Commd1/Acsl3/Rab11b/Rab11a/Vps29/Vps26c/Zdhhc2/Snap23/Rack1/Nsg1/Rab31/Arl3/Vamp3/Nsf/Vps35/Rab10/Clstn1/Sptbn1/Krt18/Snap47/Rab7/Ank3/Arhgap44/Grip2
GO:1902532	negative regulation of intracellular signal transduction	441	-0.286981	-1.47378	0.000169483	0.000524845	Vdac2/Selenos/Bcl6/Gba/Wwc2/Sesn1/Gpd1l/Bcl2l1/Nploc4/Grina/Phlda3/Dlc1/Ppp2cb/Cd74/Nol3/Hipk3/Mapk14/Camk2n1/Pink1/Twist1/E130311K13Rik/Dusp6/Aida/Castor2/Syngap1/Adipor1/C1qbp/Dusp19/Spred2/Gsk3b/BC048403/Sesn3/Mapkap1/Taok3/Prkcd/Hif1a/Arhgap35/Nono/Gstp1/Capn1/Men1/Tpt1/Wfs1/Irak3/Ptpn22/Tmbim6/Obscn/Sec14l1/Ybx3/Nf2/Cavin3/Arhgap42/Pkhd1/Eif3a/Tspan6/Rcan1/Rrn3/Ripor1/Tmem127/Dusp16/Rack1/Du…
GO:0001701	in utero embryonic development	446	-0.286269	-1.4738	0.000235284	0.000707602	Hectd1/Mbd3/Psmc3/Epb41l5/Actl6a/Sp1/Pdgfb/Txnrd3/Sec24d/Ncoa3/Psph/Hopx/Npat/Tie1/Zfp14/Rtn4/Tmem100/Cpt2/Bcl2l1/Nmt1/Lef1/Mbnl1/Kdm4c/Prkcsh/Nog/Nsun2/Lig4/Gabpa/Adam10/Twist1/Ybx1/Acvr1b/Man2a1/Tmem231/Polb/Add1/Ttn/Cmip/C2cd3/Amot/Vcam1/Fgfr1/Wnt2/Gpi1/Rpl7l1/Hif1a/Inpp5b/Nsdhl/Ptch1/Ybx3/Exoc3l2/Foxp1/Plod3/Eno1/Wdtc1/Chst11/Fbxw8/Rrn3/Ctr9/Myh6/Notch2/Slc34a2/Grhl2/Atp1b1/Xrcc4/Rtcb/Usp9x/L…
GO:0045598	regulation of fat cell differentiation	121	-0.335045	-1.47385	0.00718538	0.0144019	Lrp5/Enpp1/Bbs12/Fermt2/Crebl2/Syap1/Zadh2/Lrp6/Fndc3b/Napepld/Sirt2/Vstm2a/Runx1t1/Gper1/Vegfa/Sfrp1/Trpv4/Sfrp2/Zbtb7c/Sod2/Pparg/Bmp2/Cds1/Cmklr1/Bmp7/Sort1/Gata3/Mecom/Jag1/Prdm16/Lpl
GO:0070098	chemokine-mediated signaling pathway	33	-0.433458	-1.47388	0.028932	0.0480664	Edn1/Cx3cl1/Cxcl12/Ccl21a/Slit2/Robo1
GO:0007159	leukocyte cell-cell adhesion	262	-0.302179	-1.4742	0.000706266	0.00186093	Ido1/Vcam1/Itpkb/Socs5/Il6st/Gstp1/Capn1/Zfp35/Ptpn22/F11r/H2-T23/Smad7/Rasgrp1/Stat5b/Nck1/Wnk1/Il2rg/Hfe/Cd81/Selenok/Cd47/Ndfip1/Slc7a1/Pycard/Syk/Cd300a/Prdx2/Rps3/Prnp/Thy1/Pecam1/Efnb2/Lrrc32/Add2/Ephb4/Efnb1/Dnaja3/Adk/Coro1a/Lgals9/Fgl2/Prkar1a/Cd44/Twsg1/Itgb2/Icosl/Umod/Fermt3/Cfh/L1cam/Sdc4/Lgals3/Jam2/Dusp3/Msn/Ephb6/Ptprc/H2-Aa/H2-Ab1/Nt5e/Itgal/Bmp7/Spn/Cav1/Laptm5/Cxcl12/Ceacam1/Rh…
GO:0045047	protein targeting to ER	33	-0.433746	-1.47486	0.0283324	0.0472646	Herpud1/Srpr/Srp72/Sec61g/Spcs1/Edem1/Chmp4b/Sgta/Sec61a1/Srp19/Srp68/Srp14/Sec61b/Spcs3/Sec62/Sec63/Man1a/Spcs2/Ssr3/Tram1
GO:0016052	carbohydrate catabolic process	116	-0.33942	-1.47607	0.00507974	0.010678	Pkm/Nudt5/Agl/Hk1/Hsd11b1/Gpi1/Tigar/Pygb/Hif1a/Lrp5/Psen1/Hkdc1/Adrb1/Eno1/Dhdh/Ppargc1a/Pgk1/Entpd5/Prkaa1/Gm2a/Ppp1cb/Eno1b/Aldoc/Glb1/Gaa/Pygl/Ppp1ca/Scarb2/Ogdh/Cbfa2t3/App/Galm/Hexb/Pgam2/Aldoa/Esrrb/Slc4a1
GO:0031400	negative regulation of protein modification process	461	-0.285853	-1.47699	0.000258373	0.000770003	Atg14/Arpp19/Pid1/Mgat5/Prkcd/Lrp5/Enpp1/Gstp1/Psen1/Ppp1r1b/Trip12/Strap/Men1/Irak3/Ptpn22/Rpl5/Bag1/Pard3/Fh1/Snca/Nf2/Smad7/Ppm1e/Tppp/Taf1/Lrp6/L3mbtl2/Nck1/Ctdsp1/Inpp5j/Ocln/Sirt2/Mvp/Lats2/Ctdspl/Ppargc1a/Fry/Dusp16/Prkar2b/Usp4/Rack1/Dusp26/Pycard/Gprc5a/Rtraf/Klf15/Sorl1/Smad6/Nup62/Gnai2/Dnmt1/Cd300a/Smpd1/Cep85/Rps3/Ppm1f/Prnp/Crtap/Sh3gl2/Thy1/Fkbp1a/Gskip/Prkaa1/Pecam1/Plpp3/Dnajc10/…
GO:0035567	non-canonical Wnt signaling pathway	44	-0.403224	-1.47794	0.0284341	0.0474097	Fzd1/Nkd1/Fzd7/Fzd6/Lrp6/Fzd4/Vangl2/Wnt9b/Sfrp1/Ror2/Ryk/Sfrp2/Mllt3/Rac1/Daam2/Gpc3
GO:0050670	regulation of lymphocyte proliferation	154	-0.326933	-1.4781	0.00558527	0.0115737	Ighm/Stat5b/Nck1/Cd81/Selenok/Tnfrsf1b/Ndfip1/Slc7a1/Pycard/Sh3rf1/Syk/Cd300a/Rps3/Tlr4/Prnp/Slc39a10/Lrrc32/Efnb1/Dnaja3/Mapk8ip1/Ctnnb1/Adk/Coro1a/Lgals9/Prkar1a/Cd44/Twsg1/Icosl/Sdc4/Lgals3/Ptprc/H2-Aa/H2-Ab1/Itgal/Spn/Laptm5/Ceacam1/Cd24a/Slc4a1
GO:0030073	insulin secretion	169	-0.320206	-1.47845	0.00574558	0.011824	Glrx/Glul/Stxbp3/Ndufaf2/Hadh/Hif1a/Lrp5/Cacna1d/Rab11b/Snx19/Glp1r/Nrxn1/Kif5b/Srebf1/Nadk/Sri/Casr/Pde1c/Gper1/Pclo/Selenot/Tm7sf3/Sfrp1/Acsl4/Glud1/Adcy5/Park7/Pde3b/Arrb1/Ano1/Mc4r/Efna5/Pde8b/Nos1/Tfap2b/Irs1/Rac1/Oxct1/Ptger3/Syt7/Lrp1
GO:0034097	response to cytokine	667	-0.27728	-1.47893	2.47112e-05	9.2574e-05	Cd14/Pdgfb/Il10ra/Mapkapk2/Hyal1/Pcolce2/Cxcr4/Anxa1/Rc3h1/Gba/Tollip/Cd274/Hnrnpu/Capg/Slc2a4/Aim2/Gbp11/Bcl2l1/Lifr/Wdr35/Lef1/Osmr/Lsm14a/Cd74/Pdcd10/Nol3/Tlr2/Ctbp2/Mapk14/Dtx1/Adam10/Klf6/Flnb/Wnt5a/Gclm/Il3ra/Rnf125/Ybx1/Fnta/Stxbp2/Pggt1b/Adipor1/Rarg/Tpr/Nol8/Mras/Gsk3b/Igtp/Gm12185/Socs5/Stxbp3/Il6st/Pid1/Il13ra1/Cdc37/Hif1a/Tnfrsf1a/Col3a1/Rab12/Rps16/Irak3/Jak1/Ggt5/Actn4/Actr3/Ifi207/…
GO:0001776	leukocyte homeostasis	90	-0.353234	-1.47906	0.0148724	0.0270887	Kitl/Mthfd1/Tnfrsf23/Dnaja3/Slc40a1/Dock11/Adam17/Skil/Coro1a/Cd44/Cfh/Axl/Ceacam1/Cd24a/Dock10/Mecom/Tgfb2
GO:0051302	regulation of cell division	127	-0.335275	-1.47944	0.00536901	0.0111555	Ybx1/Aurka/Chmp3/Pkp4/Cdc25b/Cat/Men1/Kdf1/Rab11a/Vegfb/Ptch1/Pik3c3/Sirt2/Pdgfc/Nup62/Chmp4c/Cetn2/Klhl9/Sh3glb1/Wnt9b/Vegfa/Sfrp2/Mllt3/Pdgfd/Tgfa/Rab11fip4/Fgf1/Rhoa/Fgfr2/Vegfc/Esrrb/Txnip/Ptn/Tgfb2
GO:0099172	presynapse organization	37	-0.423883	-1.47946	0.0258198	0.0436815	Fzd1/Snapin/Snca/Sdcbp/Ptprs/Cbln1/Nrxn1/Il1rap/Bsn/Gpc6/Efnb2/Efnb1/Pclo/Vps35/App/Ntrk3
GO:0007498	mesoderm development	86	-0.356654	-1.47975	0.0154716	0.0279752	Epb41l5/Bmp4/Ssbp3/Eya1/Nup133/Crb2/Lef1/Nog/Wnt5a/Acvr1b/Ecsit/Fgfr1/Gpi1/Prkaca/Rpl38/Mesd/Tbx1/Nf2/Ext2/Nckap1/Pax2/Vegfa/Sall1/Prkar1a/Sfrp2/Twsg1/Lhx1/Bmpr1a/Bmp7/Wls/Bmpr2/Tbx3
GO:0043473	pigmentation	77	-0.363478	-1.47991	0.0164133	0.0293985	Rab27b/Rab1a/Enpp1/Rab11b/Rab11a/Ednrb/Arcn1/Bloc1s6/Mreg/Bloc1s5/Rack1/Eda/Atrn/Rab27a/Kitl/Gna11/Gnaq/Dock7/Sod2/Cdh3/Vangl1/Atp6ap2/Zeb2
GO:0048144	fibroblast proliferation	89	-0.355177	-1.48055	0.0198978	0.0349049	Fndc3b/Xrcc4/Ddr2/Ptprz1/Pdgfc/Kmt2c/Sp2/Cd300a/Itgb3/Aqp1/Fth1/Egf/Rps3a1/Zmpste24/Sfrp1/Sod2/Pparg/Pdgfd/Dach1/Fn1/Anxa2/Pdgfra/Pdgfrb
GO:0005976	polysaccharide metabolic process	96	-0.350808	-1.48065	0.0161048	0.0289581	Agl/Rubcnl/Gsk3b/Il6st/Pygb/Enpp1/Gyg/Ptger4/Gbe1/Ugp2/Adrb1/Grb10/Ext2/Hs2st1/B3galnt1/B3galt1/Ppp1cb/Egf/Gcgr/Gaa/B3gnt3/Pygl/Ppp1ca/Cd36/Cltc/Irs1/Esrrb/Ppp1r1a
GO:2000241	regulation of reproductive process	125	-0.335773	-1.48125	0.0100175	0.0191636	Plb1/Prkacb/Wt1/Wnt5a/Acvr1b/Aurka/Sgo2a/C1qbp/Calr/Cdc25b/P2ry2/Prkaca/Ptger4/Ednrb/Prdx4/Sirt2/Plcb1/B4galt1/Ppp2r1a/Topaz1/Abcb1a/Notch1/Arhgdib/Rtf2/Vegfa/P2ry1/Ctnnb1/Sfrp1/Cacna1h/Smurf2/Ar/Park7/Plat/Serpinf1/Grb14/Bmp7/Rac1/Anxa5/Pde3a
GO:0002444	myeloid leukocyte mediated immunity	67	-0.370683	-1.48184	0.0290346	0.0481874	D6Wsu163e/Ywhaz/Ddx1/Stxbp2/Il4ra/C3/H2-T23/Rasgrp1/Snap23/Syk/Abr/Cd300a/Myo1f/Ddx21/Anxa3/Itgb2/Cd84/Wdr1/F2rl1/Scnn1b/Ace
GO:0050852	T cell receptor signaling pathway	89	-0.355595	-1.48229	0.0195986	0.0344736	Wnk1/Themis2/Cd81/Usp9x/Ube2n/Cd300a/Rps3/Prnp/Thy1/Mapk1/Psen2/Icosl/Lgals3/Dusp3/Ptprc/H2-Ab1/Ezr/Kcnn4/Plcg2/Spn/Laptm5/Ptprj/Cacnb4/Gata3
GO:0001959	regulation of cytokine-mediated signaling pathway	93	-0.352086	-1.48241	0.0146661	0.0267884	Il6st/Cdc37/Hif1a/Irak3/Crebrf/Csf1/Pycard/Syk/Ube2k/Dnaja3/Irgm2/Adam17/Edn1/Pparg/Ptprc/Cav1/Laptm5/Axl/Ecm1/F2rl1/Cd24a/Slit2/Robo1/Angpt1
GO:0001817	regulation of cytokine production	493	-0.286209	-1.48324	0.000199829	0.000608329	Cd244a/Selenos/Anxa1/Bcl6/Gba/Cd274/Fermt1/Aim2/Rtn4/Nploc4/Lef1/Ccdc88b/Cd74/Tlr2/Pqbp1/Mapk14/Polr3g/Wnt5a/Twist1/Ddx1/Adcy7/Pou2f2/Hk1/Zfp580/Mbp/Il4ra/Prkcz/C1qbp/Ido1/Eif2ak3/Fgfr1/Atf2/Socs5/Agtr1a/1810058I24Rik/Mast2/P2ry2/Hif1a/Tnfrsf1a/Gstp1/Psen1/Mertk/Ptger4/C3/F2r/Irak3/Ptpn22/Cyp2j6/Hpse/F11r/H2-T23/Ptprs/Smad7/Rasgrp1/Serpinb1a/Stat5b/Sod1/Hfe/Cd81/Selenok/Il1rap/Cd47/Ube2j1/Plcb1/T…
GO:0006690	icosanoid metabolic process	72	-0.370975	-1.48391	0.0206304	0.0359365	Mapk9/Cyp2u1/Pnpla8/Daglb/Cyp2d26/Anxa1/Plaa/Cd74/Tlr2/Ptgis/Tnfrsf1a/Pla2g4a/Cyp2j6/Ggt5/Gstm2/Cyp2s1/Fads1/Dagla/Hpgd/Akr1c14/Syk/Ptgr2/Tlr4/Alox12/Ptges/Mgst3/Avpr1a/Edn1/Ephx1/Mgll/Atp6v1b1
GO:0002181	cytoplasmic translation	84	-0.358655	-1.48407	0.0211821	0.0367633	Rpl6/Rpl9-ps6/Eif4ebp1/Pkm/Gspt1/Eif3m/Drg1/Rpl11/Rps29/Tma7/Etf1/Rpl22/Rpl38/Eif4h/Eif3i/Rpl26/Rpl17/Rps23/Eif3a/Eif4b/Nck1/Rpl18a/Rplp1/Rps2/Rpl36/Eef2/Ckap5/Rpl19/Rps26/Cnbp/Dhx29/Rpl29/Rps21/Eif3d/Rpsa/Rpl8
GO:0071706	tumor necrosis factor superfamily cytokine production	135	-0.333195	-1.4842	0.00560352	0.0115981	Tnfrsf1a/Gstp1/Psen1/Ptger4/Irak3/Ptpn22/Cyp2j6/H2-T23/Rasgrp1/Selenok/Cd47/Ube2j1/Cd34/Pycard/Syk/Ltf/Tlr4/Psen2/Akap12/Lgals9/Cd84/Tspo/App/Cd36/Ptprc/Spn/Axl/Cx3cl1/Ptprj/Cd24a/Cybb/Syt11/Angpt1/Lpl/Clu
GO:0048066	developmental pigmentation	37	-0.425244	-1.48421	0.0246395	0.0418819	Enpp1/Ednrb/Bloc1s6/Mreg/Bloc1s5/Rab27a/Kitl/Gna11/Gnaq/Sod2/Atp6ap2/Zeb2
GO:0032496	response to lipopolysaccharide	218	-0.312382	-1.48449	0.00233501	0.00536538	Ptger4/F2r/Irak3/Ptpn22/Ggt5/Ednrb/Prdx3/Snca/Stat5b/Ctr9/Tnfrsf1b/Tbxa2r/Pycard/Pdcd4/Abr/Slc11a1/Smad6/Gbp2/Ltf/Prdx2/Cxcl16/Tlr4/Ggt7/Tfap2a/Mgst1/Mapk1/Prpf8/Adam9/Plscr2/Fcgr4/Irgm2/Adam17/Lgals9/Cr2/Plscr1/Chmp5/Cd84/Umod/Cfh/Cd36/Rps6ka3/Plcg2/Nos1/Axl/B2m/Cx3cl1/Rhoa/Plscr4/Mapk3/Ptger3/Ptgfr/Bmp6/Prkca/Mrc1/Vim/Ace
GO:1990542	mitochondrial transmembrane transport	74	-0.36816	-1.48472	0.0165743	0.0296375	Stoml2/Tomm20/Micu1/Akt1/Micu2/Dnajc30/Atp5j/Timm17b/Slc25a32/Slc39a8/Grpel1/Chchd4/Slc25a51/Smdt1/Aifm1/Ucp2/Slc25a33/Tomm7/Atp5j2/Dnajc15/Romo1/Slc25a29/Mrpl18/Atp5c1/Atp5h/Dnajc19/Slc25a12/Atp5d/Psen2/Letm1/Atp5o/Mcub/Vdac1/Slc25a23/Atp5a1/Atp5b/Sfxn3
GO:0032680	regulation of tumor necrosis factor production	128	-0.335216	-1.48491	0.0130805	0.0242902	Tnfrsf1a/Gstp1/Psen1/Ptger4/Irak3/Ptpn22/Cyp2j6/H2-T23/Rasgrp1/Selenok/Cd47/Ube2j1/Cd34/Pycard/Syk/Ltf/Tlr4/Akap12/Lgals9/Cd84/Tspo/App/Cd36/Ptprc/Spn/Axl/Cx3cl1/Ptprj/Cd24a/Cybb/Syt11/Angpt1/Lpl/Clu
GO:0032602	chemokine production	69	-0.37215	-1.48496	0.0244466	0.0416197	Cd74/Tlr2/Wnt5a/Twist1/Mbp/Il4ra/Socs5/P2ry2/Gstp1/Selenok/Il17ra/Pycard/Syk/Tlr4/Adam17/Lgals9/Trpv4/Tlr7/Cd84/Umod/App/Csf1r/F2rl1/Cd24a/Lrp1/Lpl
GO:0090277	positive regulation of peptide hormone secretion	81	-0.361866	-1.48526	0.0132183	0.0244478	Camk2n1/Pex5l/Glrx/Glul/Hif1a/Cacna1d/Ptger4/Rab8b/Glp1r/Hfe/Kif5b/Nadk/Sri/Casr/Gper1/Selenot/Tm7sf3/Acsl4/Glud1/Arrb1/Ano1/Irs1/Rac1/Oxct1/Lrp1
GO:0002704	negative regulation of leukocyte mediated immunity	41	-0.414191	-1.48561	0.0239548	0.0409892	H2-M3/Igf2/Gfer/Bcl6/Crk/Dusp22/Serpinb9/H2-T23/Smad7/Hfe/Ndfip1/Abr/Cd300a/Lgals9/Cd84/Ptprc/Spn/Ceacam1
GO:1990868	response to chemokine	43	-0.407732	-1.48577	0.0301867	0.0497927	Lox/Edn1/Cx3cl1/Cxcl12/Rhoa/Ccl21a/Slit2/Robo1
GO:1990869	cellular response to chemokine	43	-0.407732	-1.48577	0.0301867	0.0497927	Lox/Edn1/Cx3cl1/Cxcl12/Rhoa/Ccl21a/Slit2/Robo1
GO:0044419	biological process involved in interspecies interaction between organisms	1066	-0.270764	-1.48586	1.14276e-06	5.4492e-06	Pum2/Pcbp1/Prkcd/Cdc37/Nucks1/Rab1a/Hif1a/Crcp/Pcbp2/Tnfrsf1a/Nono/Gstp1/Rab12/Fau/Ndufs4/Snw1/Adgrl2/Ptger4/C3/Romo1/F2r/Irak3/Ptpn22/Hck/Serpinb9/Ggt5/Itgax/Sec14l1/Ednrb/H2-T23/Prdx3/Pfn1/Actr3/Snca/Eprs/Eif3l/Rasgrp1/Cxadr/Ddb1/Serpina3n/Bicd1/Ighm/Serpinb1a/Stat5b/Eif3a/Banf1/Nck1/Tspan6/Il10rb/Ctr9/Notch2/Baiap2l1/Nectin1/Napepld/Kif5b/Hacd3/Selenok/Il1rap/Sla/Tcp1/Sirt2/Cd47/Cdc42/Ppib/Tnf…
GO:0001843	neural tube closure	102	-0.348636	-1.48599	0.0131314	0.024343	Rgma/Dlc1/Prkacb/Nog/Wnt5a/Twist1/Shroom3/Rarg/Fzd1/Prkaca/Cobl/Arhgap35/Ptch1/Pfn1/Fzd6/Lrp6/Grhl2/Cecr2/Spint2/Spint1/Tfap2a/Nckap1/Mthfd1/Vangl2/Pax2/Sall1/Sfrp1/Sfrp2/Rala/Sdc4/Prickle1/St14/Enah/Zeb2/Tgfb2
GO:0060606	tube closure	102	-0.348636	-1.48599	0.0131314	0.024343	Rgma/Dlc1/Prkacb/Nog/Wnt5a/Twist1/Shroom3/Rarg/Fzd1/Prkaca/Cobl/Arhgap35/Ptch1/Pfn1/Fzd6/Lrp6/Grhl2/Cecr2/Spint2/Spint1/Tfap2a/Nckap1/Mthfd1/Vangl2/Pax2/Sall1/Sfrp1/Sfrp2/Rala/Sdc4/Prickle1/St14/Enah/Zeb2/Tgfb2
GO:0071322	cellular response to carbohydrate stimulus	122	-0.337719	-1.48636	0.00858328	0.0168487	Vcam1/Ndufaf2/Prkaca/Hif1a/Lrp5/Cacna1d/Rab11b/Nrxn1/Kif5b/Plcb1/Rack1/Nadk/Prkaa1/Sri/Calcrl/Pde1c/Gper1/Aqp4/Pax2/Selenot/Unc13b/Adcy5/Pde3b/Arrb1/Ano1/Efna5/Pde8b/Rac1/Oxct1/Prkca/Lrp1
GO:0045197	establishment or maintenance of epithelial cell apical/basal polarity	37	-0.42586	-1.48636	0.0246395	0.0418819	Ift20/Lin7c/Dlg5/Slc9a3r1/Synj2bp/Crb2/Wnt5a/Myo9a/Pard3/Pdcd6ip/Dlg2/Vangl2/Arf4/Prickle2/Msn/Wdr1/Rhoa/Fat1
GO:0002274	myeloid leukocyte activation	158	-0.325346	-1.48679	0.00442814	0.0094872	Nampt/Snca/Slc7a2/Rasgrp1/Notch2/Snap23/Grn/Pycard/Syk/Abr/Slc11a1/Cd300a/Tlr4/Myo1f/Ldlr/Kars/Adam9/Pja2/Ctsc/Cd200/Fcgr4/Anxa3/Dock2/Lgals9/Itgb2/Plscr1/Cd84/Hyal2/App/Adgrf5/Ndrg1/Pparg/Cx3cl1/F2rl1/Syt11/Scnn1b/Clu
GO:0030010	establishment of cell polarity	132	-0.335125	-1.48815	0.00577985	0.0118869	Exoc4/Ndel1/Ripor2/Ndc80/Ubxn2b/Crkl/Ift20/Fbxw11/Slc9a3r1/Nsfl1c/Pkd1/Gbf1/Ptk2b/Kif26b/Prkci/Cyth1/Spry2/Eya1/Frmd4a/Brsk1/Crk/Fermt1/Bccip/Crb2/Sipa1l3/Wnt5a/Nde1/Prkcz/Amot/Gsk3b/Map4/Myo9a/Numa1/Rap1b/Fez1/Pard3/Pkhd1/Cyth3/Ust/Gsn/Myh9/Kank1/Shtn1/Cdh5/Mpp5/Vangl2/Dock7/Dock2/Map2/Rab10/Prickle2/Msn/Rhoa/Itgb1/Fat1/Gata3/Hey1
GO:0030705	cytoskeleton-dependent intracellular transport	178	-0.320249	-1.48838	0.00406219	0.00879053	Ndel1/Dtnbp1/Klc3/Rhot1/Hook1/Ap3s2/Ift20/Ap3m2/Fbxw11/Bicd2/Ttc21b/Mecp2/Dync2li1/Myo5b/Lca5l/Rpgr/Ift27/Ift81/Copg1/Map6/Wasl/Spg11/Kif1c/Myo1d/Hnrnpu/Stau1/Fyco1/Wdr35/Myo6/Ccdc88b/Syt4/Pura/Nde1/Hook3/Prkcz/Sun2/Rab27b/Arl8a/Rab1a/Hif1a/Trak2/Bbs12/Fez1/Hspb11/Snapin/Actn4/Bloc1s6/Rasgrp1/Copg2/Bicd1/Sod1/Mreg/Sun1/Kif5b/Cdc42/Bloc1s5/Bsn/Bicdl1/Myo1e/Myo1c/Myo1g/Rab21/Dync1h1/Myo1f/Dlg2/Kif1…
GO:0022408	negative regulation of cell-cell adhesion	147	-0.329745	-1.48844	0.00926689	0.0179079	Anxa1/Rc3h1/Bcl6/Cd274/Notch4/Lef1/Cd74/Dtx1/Dusp22/Mbp/Il4ra/Cd9/Nexmif/Ido1/Socs5/Prkcd/Gstp1/Zfp35/Ptpn22/Nf2/Smad7/Wnk1/Hfe/Ndfip1/Spint2/Notch1/Cd300a/Prdx2/Ppm1f/Prnp/Alox12/Lrrc32/Vegfa/Serpine2/Lgals9/Fgl2/Trpv4/Prkar1a/Cd44/Twsg1/Cdh1/Sdc4/Lgals3/Dusp3/Epcam/Bmp2/H2-Aa/H2-Ab1/Spn/Laptm5/Cxcl12/Ceacam1/Rdx/Cd24a/Ptger3/Bmp6/Podxl/Jag1
GO:0097190	apoptotic signaling pathway	516	-0.285427	-1.4885	7.34375e-05	0.000248611	Grina/Phlda3/Wdr35/Fnip2/Cd74/Pdcd10/Nol3/Nog/Map3k5/Pink1/Mal/Eya3/Taf6/Gclm/Cd5/Faim/Acvr1b/Trps1/Polb/Prelid1/Rpl11/Ptgis/Ret/Gsk3b/Eif2ak3/Fgfr1/Rps27l/Anxa6/Tnfsf12/Prkcd/Mybbp1a/Hif1a/Tnfrsf1a/Nono/Psen1/Snw1/Tpt1/Wfs1/Itm2c/Tmbim6/Rpl26/Jmy/Ybx3/Unc5b/Tmbim1/Esr2/Fas/Nck1/Pak2/Sod1/Rrn3/Gas1/Maged1/Vdr/Sgk3/Spop/Selenok/Tnfrsf1b/Slc25a5/Pdk2/Rack1/Gabarap/Pycard/Parp1/Sh3rf1/Krt8/Hip1/P2rx…
GO:0006892	post-Golgi vesicle-mediated transport	95	-0.352889	-1.48856	0.00882266	0.017214	Commd1/Vti1b/Acsl3/Vps29/Slc30a6/Rack1/Eps15/Sorl1/Ccdc91/Rab31/Gosr2/Arl3/Vamp3/Nsf/Rab10/Sptbn1/Krt18/Ank3/Lamp1/Laptm5/Sort1/Ehd3
GO:0043467	regulation of generation of precursor metabolites and energy	115	-0.343044	-1.48856	0.0103302	0.0196999	Taco1/Pink1/Rubcnl/Gadd45gip1/Prelid1/Hsd11b1/Dnajc15/Tigar/Prkaca/Hif1a/Enpp1/Psen1/Cavin3/Iscu/Grb10/Opn3/Cox7a2/Ppargc1a/Entpd5/Prkaa1/Ppp1cb/Gcgr/Bnip3/Ppp1ca/Trpv4/Cbfa2t3/Park7/Ide/App/Cisd1/Cd36/Slc25a23/Irs1/Rhoa/Esrrb/Slc4a1/Prdm16
GO:0002702	positive regulation of production of molecular mediator of immune response	77	-0.365735	-1.4891	0.0152514	0.0276079	Cd244a/Rtn4/Cd74/Tlr2/Wnt5a/Ddx1/Hk1/Il4ra/Prkcz/Gpi1/Ptpn22/H2-T23/Foxp1/Cd81/Gprc5b/Exosc3/Tlr4/Ddx21/Msh2/Tek/Cd36/Ptprc/Sema7a/Laptm5/B2m/Ceacam1/F2rl1/Gata3
GO:0051100	negative regulation of binding	141	-0.332725	-1.48954	0.00513546	0.0107532	Rgma/Lef1/Tnks/Nog/1810037I17Rik/Aurka/Dhrs7b/Ruvbl2/Gsk3b/Lrpap1/Psen1/Id1/Tmbim6/Xirp1/Ctsz/Taf1/Hfe/Ybx2/Rack1/Sorl1/Sri/Bag2/Hspa4/Gper1/Psen2/P2ry1/Gnl3l/Map2/Actb/Plscr1/Ckmt1/Park7/Pln/Cav1/Hey2/B2m/Mapk3/Rap1gap/Hey1/Itga4/Ace/Atp2a3
GO:0071496	cellular response to external stimulus	218	-0.313677	-1.49064	0.002154	0.00501986	Klf10/Glul/Vcam1/Gsk3b/Eif2ak3/Dnajc15/BC048403/Sesn3/Atg14/Mybbp1a/Arhgap35/Snw1/Ptger4/F11r/Fam107a/Pik3c3/Slc2a1/Eif2s1/Fads1/Fas/Srebf2/Vdr/Ripor1/Pdk2/Asns/Gabarap/Clec16a/Atp1a2/Srebf1/Rragd/Prkaa1/Aqp1/Rraga/Mapk1/Dap/Got1/Tmem150c/Mn1/Gcgr/Myocd/Sh3glb1/Wnt9b/Pax2/Aqp3/Ctnnb1/Lamp2/Sfrp2/Pik3c2a/Aqp2/Arhgdia/Dag1/Ptprc/Nfe2l2/Cav1/Nos1/Axl/Cadps2/Cnn2/Rac1/Gabarapl1/Mapk3/Atp1a1/Bmp6/Pdia…
GO:1903426	regulation of reactive oxygen species biosynthetic process	83	-0.361472	-1.49091	0.0121574	0.0228384	Cd47/Cd34/Tlr4/Ndufc2/Rab27a/Hrh1/Eef1a1/Itgb2/Tspo/Sod2/Park7/App/Cd36/Cav1/Rac1/Rhoa/Clu
GO:0043207	response to external biotic stimulus	879	-0.276152	-1.49131	1.79266e-06	8.30326e-06	Pum2/Prkcd/Cdc37/Rab1a/Hif1a/Crcp/Pcbp2/Tnfrsf1a/Nono/Gstp1/Rab12/Fau/Ndufs4/Adgrl2/Ptger4/C3/Romo1/F2r/Irak3/Ptpn22/Hck/Serpinb9/Ggt5/Itgax/Sec14l1/Ednrb/H2-T23/Prdx3/Actr3/Snca/Eprs/Rasgrp1/Cxadr/Serpina3n/Ighm/Serpinb1a/Stat5b/Nck1/Tspan6/Il10rb/Ctr9/Notch2/Baiap2l1/Kif5b/Selenok/Il1rap/Sla/Sirt2/Cd47/Cdc42/Tnfrsf1b/Il17ra/Csf1/Scn7a/Hba-a1/Sdhaf4/Tbxa2r/Grn/Pycard/Gsn/Myo1c/Syk/Krt8/Ifit1/Wdf…
GO:0051707	response to other organism	879	-0.276152	-1.49131	1.79266e-06	8.30326e-06	Pum2/Prkcd/Cdc37/Rab1a/Hif1a/Crcp/Pcbp2/Tnfrsf1a/Nono/Gstp1/Rab12/Fau/Ndufs4/Adgrl2/Ptger4/C3/Romo1/F2r/Irak3/Ptpn22/Hck/Serpinb9/Ggt5/Itgax/Sec14l1/Ednrb/H2-T23/Prdx3/Actr3/Snca/Eprs/Rasgrp1/Cxadr/Serpina3n/Ighm/Serpinb1a/Stat5b/Nck1/Tspan6/Il10rb/Ctr9/Notch2/Baiap2l1/Kif5b/Selenok/Il1rap/Sla/Sirt2/Cd47/Cdc42/Tnfrsf1b/Il17ra/Csf1/Scn7a/Hba-a1/Sdhaf4/Tbxa2r/Grn/Pycard/Gsn/Myo1c/Syk/Krt8/Ifit1/Wdf…
GO:0042116	macrophage activation	69	-0.373828	-1.49165	0.0232755	0.0399415	Pla2g4a/Nampt/Snca/Slc7a2/Grn/Syk/Slc11a1/Tlr4/Ldlr/Kars/Pja2/Ctsc/Cd200/Lgals9/Cd84/App/Adgrf5/Pparg/Cx3cl1/Syt11/Clu
GO:0031016	pancreas development	59	-0.381628	-1.49187	0.0261011	0.0440882	Pax2/Ctnnb1/Selenot/Gdf11/Pde3b/Wls/Bmp6/Met/Clu
GO:0032868	response to insulin	196	-0.318171	-1.49218	0.0034506	0.00760449	Pip4k2b/Prkci/Atp2b1/Rab15/Eif6/Foxo1/Hadha/Trarg1/Uso1/Ptprf/Sp1/Slc25a33/Uchl3/Ccnd3/Slc2a4/Kl/Bcar1/Eif4ebp1/Insig2/Pkm/Ybx1/C1qtnf9/Zfp106/Prkcz/Adipor1/Gsk3b/Stxbp3/Sesn3/Rab8a/Pid1/Prkcd/Nucks1/Enpp1/Rab12/Ptpra/Tns2/Rab8b/Eprs/Slc27a1/Grb10/Wdtc1/Syap1/Nck1/Ywhag/Scap/Baiap2l1/Plcb1/Pdk2/Cav2/Parp1/Myo1c/Klf15/Cad/Sorl1/Rab31/Gnai2/Sgk1/Srebf1/Kank1/Snx5/Prkaa1/Lmbrd1/Trpv4/Rab10/Ggh/Pde3b…
GO:0001704	formation of primary germ layer	78	-0.366087	-1.4923	0.012333	0.0231414	Kif16b/Epb41l5/Bmp4/Eya1/Crb2/Lef1/Nog/Wnt5a/Ecsit/Col5a1/Fgfr1/Gpi1/Prkaca/Nf2/Fzd7/Ext2/Ctr9/Hsbp1/Pax2/Ctnnb1/Prkar1a/Sfrp2/Twsg1/Lhx1/Atoh8/Col12a1/Bmpr1a/Bmp7/Wls/Fn1/Col5a2/Bmpr2
GO:0007030	Golgi organization	119	-0.341839	-1.49331	0.00924993	0.0178858	Uso1/Tmed3/Dnajc28/Rab33b/Usp6nl/Akap9/Ywhaz/Nploc4/Syne1/Pdcd10/Golph3l/Cog7/Huwe1/Tmed5/Arl1/Fhdc1/Trip11/Rab1a/Dym/Clasp2/Fbxw8/Ubxn2a/Cdc42/Atl3/Tmed9/Rab2a/Mapk1/Gorasp2/Rab30/Fam174b/Atp8b1/Tmed10/Surf4/Lman2/Tmed4/Lman1/Bag5/Cltc/Mapk3/Ehd3
GO:1903307	positive regulation of regulated secretory pathway	38	-0.426535	-1.49372	0.028645	0.0477122	Scamp5/Doc2b/Vamp8/Fgr/Bcl2l1/Syt4/Stxbp2/Il4ra/Rab3a/Syk/Rab3d/Arf1/Rab27a/Cacna1h/Itgb2/Slc4a8/Lamp1/F2rl1
GO:0002440	production of molecular mediator of immune response	162	-0.326052	-1.49417	0.00371828	0.00812243	Cd244a/Bcl6/Phb2/Rtn4/Rnf168/Cd74/Tlr2/Lig4/Wnt5a/Ddx1/Pou2f2/Hk1/Polb/Il4ra/Prkcz/Gpi1/Irak3/Ptpn22/Tmbim6/H2-T23/Foxp1/Smad7/Fas/Ighm/Ctnnbl1/Itm2a/Hfe/Cd81/Xrcc4/Tnfrsf1b/Ndfip1/Gprc5b/Exosc3/Slc11a1/Nipal3/Tlr4/Ddx21/Msh2/Tek/Msh6/Kdelr1/Fgl2/Icosl/Cd36/Ptprc/H2-Ab1/Sema7a/Laptm5/B2m/Ceacam1/F2rl1/Gata3/Angpt1/Tgfb2
GO:0050954	sensory perception of mechanical stimulus	148	-0.330885	-1.49422	0.00510446	0.0107022	Kcnma1/Spry2/Atp6v0a4/Whrn/Cxcr4/Fam107b/Mpv17/Tmem120a/Marveld2/Myo6/Itga2/Ush1c/Dnm1/Mbp/Fgfr1/Rab3a/Hexa/Cacna1d/Rpl38/Tbl1x/Ndufs4/Wfs1/Tbx1/Diaph1/Sod1/Sptbn4/Pgap1/Ror1/P2rx4/Fzd4/Ccdc50/Tlr4/Thrb/Tfap2a/Jag2/Aqp4/Cemip/Serpine2/Map1a/Adgrv1/Atp8b1/Bsnd/Cdh1/Hexb/Psap/Slc9a3r2/Wdr1/Cxcl12/Mcoln3/Clic5/Atp2b2/Eps8l2/Atp6v1b1
GO:0008203	cholesterol metabolic process	103	-0.353476	-1.4959	0.00615993	0.0125806	Gba/Cyp27a1/Hdlbp/Insig2/Sqle/Pex2/Cyp51/Cln8/Cat/Lrp5/Hmgcs1/Erlin2/Nsdhl/Soat1/Apobr/Srebf2/Sod1/Scap/Abca2/Nfe2l1/Lpcat3/Fdft1/Lima1/Dhcr24/Por/Smpd1/Srebf1/Prkaa1/Thrb/Msmo1/Ldlr/Sc5d/Dhcr7/Aplp2/Ebp/Npc2/Erlin1/G6pdx/Pmp22/App/Cyb5r3/Fgf1/Lrp1
GO:0032640	tumor necrosis factor production	133	-0.337668	-1.49786	0.00354923	0.00778999	Tnfrsf1a/Gstp1/Psen1/Ptger4/Irak3/Ptpn22/Cyp2j6/H2-T23/Rasgrp1/Selenok/Cd47/Ube2j1/Cd34/Pycard/Syk/Ltf/Tlr4/Psen2/Akap12/Lgals9/Cd84/Tspo/App/Cd36/Ptprc/Spn/Axl/Cx3cl1/Ptprj/Cd24a/Cybb/Syt11/Angpt1/Lpl/Clu
GO:0060078	regulation of postsynaptic membrane potential	74	-0.371645	-1.49878	0.0151076	0.0274552	Syne1/Igsf9b/Prkcz/Gsk3b/Rab3gap1/Snca/Dlg4/Adrb1/Cbln1/Ppp1r9a/Nrxn1/Shank1/P2rx4/Nr3c2/Ckap5/Shank2/Unc13b/Rgs7bp/App/Dbn1/Cx3cl1/Reln/Grip2/Met
GO:0045666	positive regulation of neuron differentiation	70	-0.373282	-1.49918	0.0181211	0.0321017	Actr3/Heyl/Gprc5b/Prpf19/Trpc6/Adra2c/Cdon/Rgs6/Sall1/Dmd/App/Bmp2/Bmp7/Cxcl12/Rhoa/Bmp6/Itgb1/Timp2
GO:0002237	response to molecule of bacterial origin	231	-0.311827	-1.49965	0.00277833	0.00624641	Ptger4/F2r/Irak3/Ptpn22/Ggt5/Ednrb/Prdx3/Snca/Stat5b/Ctr9/Sirt2/Tnfrsf1b/Tbxa2r/Pycard/Pdcd4/Abr/Slc11a1/Smad6/Gbp2/Ltf/Prdx2/Cxcl16/Tlr4/Ggt7/Tfap2a/Mgst1/Mapk1/Prpf8/Adam9/Plscr2/Fcgr4/Irgm2/Irf5/Adam17/Lgals9/Cr2/Plscr1/Chmp5/Cd84/Umod/Cfh/Cd36/Rps6ka3/Plcg2/Nos1/Axl/B2m/Cx3cl1/Rhoa/Cd24a/Plscr4/Mapk3/Ptger3/Ptgfr/Bmp6/Prkca/Mrc1/Vim/Ace
GO:0098656	anion transmembrane transport	328	-0.300426	-1.49967	0.000511204	0.00140418	Slc12a4/Mapk14/Slc2a12/Tomm7/Pex2/Xpr1/Cln8/Pex5l/Hk1/Rap1a/Slc12a8/Slc38a10/Sec61a1/Abcc1/Dnajc15/Slc38a1/Stxbp3/Slc14a1/Lrrc8a/Pid1/Prkcd/Enpp1/Psen1/Mef2a/C3/Romo1/Slc25a29/Mrpl18/Slc7a2/Slc2a1/Slc27a1/Grb10/Crebl2/Opn3/Sec61b/Slc3a2/Ocln/Slc43a2/Slc1a4/Ak1/Slc7a1/Slc2a10/Slc2a9/Klf15/Sec62/Dnajc19/Abcb1a/Slc6a9/Slc25a12/Car2/Prnp/Slc35a4/Slc12a3/Arl6ip5/Aqp1/Sec63/Casr/Lmbrd1/Adipor2/Acsl5/Sl…
GO:2001237	negative regulation of extrinsic apoptotic signaling pathway	79	-0.366826	-1.50057	0.0143482	0.0262969	Bcl2l1/Nol3/Eya3/Gclm/Faim/Gsk3b/Unc5b/Tmbim1/Gas1/Sgk3/Sh3rf1/Prdx2/Vegfa/Tnfrsf23/Psen2/Sfrp2/Pea15a/Ar/Park7/Lgals3/Tnfrsf22/Cx3cl1/Ctnna1/Nrp1/Dapk1
GO:0002757	immune response-activating signal transduction	136	-0.335249	-1.50077	0.00517027	0.0108119	Ighm/Wnk1/Themis2/Cd81/Cd47/Usp9x/Ube2n/Syk/Myo1g/Cd300a/Rps3/Tlr4/Prnp/Bmx/Thy1/Slc39a10/Mapk1/Psen2/Plscr1/Icosl/Lgals3/Dusp3/Ptprc/Blnk/H2-Ab1/Ezr/Kcnn4/Plcg2/Cmklr1/Spn/Laptm5/Ptprj/Cacnb4/Gata3
GO:0070507	regulation of microtubule cytoskeleton organization	138	-0.336207	-1.50166	0.00339533	0.00749291	Fam107a/Clasp2/Snca/Bicd1/Tppp/Inpp5j/Nup62/Sgk1/Dync1h1/Rps3/Prkaa1/Mapre2/Chmp4c/Ckap5/Cdh5/Capzb/Dst/Trpv4/Map2/Trim36/Chmp5/Map1a/Fkbp4/Mapt/Efna5/Gnai1/Cav1/Cltc/Rac1/Rhoa/Epha3/Stmn2/Met
GO:1903725	regulation of phospholipid metabolic process	31	-0.444356	-1.50184	0.0299532	0.0494832	Pdgfa/Chp1/Stoml2/Scp2/Mtmr4/Mtmr2/Pdgfb/Phb2/Mtmr9/Fabp3/Prkcd/Acsl3/Lpcat1/Slc27a1/Abca2/Dnajc19/Arf1/Ldlr/Adgrf5/Capn2
GO:0006955	immune response	916	-0.276409	-1.50222	1.37054e-06	6.4497e-06	Prkcd/Cdc37/Crcp/Pcbp2/Col3a1/Nono/Enpp1/Rab12/Psen1/Fau/Ndufs4/Ptger4/C3/Romo1/Zfp35/Irak3/Ackr4/Ptpn22/Hck/Serpinb9/Pla2g4a/Sec14l1/H2-T23/Actr3/Snca/Tcim/Foxp1/Eprs/Sppl2a/Smad7/Rasgrp1/Fas/Ighm/Serpinb1a/Ackr2/Stat5b/Itm2a/H2-DMb1/Wnk1/Tmem98/Scap/Notch2/Themis2/Hfe/Snap23/Psma1/Cd81/Xrcc4/H2-T24/Kif5b/Il1rap/Sla/Cd47/Usp9x/Cdc42/Tnfrsf1b/Ndfip1/Ube2n/Irak1bp1/Il17ra/Csf1/Sdhaf4/Grn/Pycard/Gs…
GO:0043648	dicarboxylic acid metabolic process	78	-0.369046	-1.50436	0.0116033	0.021912	Fh1/Aldh1l1/Mtrr/Aldh1l2/Cs/Me3/Got2/Idh3a/Mdh1/Mthfd1/Got1/Suclg1/Atic/Shmt1/Dld/Mdh2/Glud1/Ogdh/Sdha/Sdhb
GO:0014013	regulation of gliogenesis	93	-0.357592	-1.50559	0.011276	0.0213438	Ptpra/Bag1/Actr3/Nf2/Fas/Tmem98/Sirt2/Tnfrsf1b/Ptprz1/Prpf19/Notch1/Spint1/Ldlr/Fgfr3/Ctnnb1/Serpine2/Idh2/Tspo/Ntrk3/Dag1/Pparg/Bmp2/Daam2/Vim/Ptn
GO:0035019	somatic stem cell population maintenance	42	-0.417824	-1.5059	0.0265672	0.0447324	Nog/Lig4/Pax8/Klf10/Lrp5/Ldb2/Zhx2/Vangl2/Wnt9b/Pax2/Fgfr3/Sall1/Sfrp1/Bmp7/Prdm16
GO:0071346	cellular response to interferon-gamma	86	-0.362974	-1.50597	0.0120323	0.0226561	Capg/Gbp11/Tlr2/Flnb/Stxbp2/Stxbp3/Cdc37/Rab12/Actr3/Eprs/Kif5b/Cd47/Cdc42/Gsn/Myo1c/Gbp2/Tlr4/Aqp4/Dnaja3/Vamp3/Irgm2/Actr2/Actg1/Pparg/H2-Ab1/Cx3cl1/Cdc42ep4/Ccl21a/Dapk1/Mrc1/Vim
GO:0042147	retrograde transport, endosome to Golgi	78	-0.369912	-1.50789	0.0113114	0.0213858	Snx6/Dennd2a/Rab9/Arl1/Arfip1/Snx2/Vti1b/Vps29/Evi5/Snx1/Heatr5b/Rab6a/Snx12/Gosr2/Snx5/Vamp3/Heatr5a/Vps35/Rab7/Cltc/Snx3/Rab6b/Ehd3
GO:0045840	positive regulation of mitotic nuclear division	35	-0.439746	-1.50847	0.0295876	0.0489794	Il1a/Igf2/Rgcc/Cdc27/Pdgfb/Nusap1/Lrp5/Nup62/Egf/Pebp1/Edn1/Tgfa/Met/Pdgfrb
GO:1900180	regulation of protein localization to nucleus	127	-0.342027	-1.50923	0.00405418	0.00877907	Pkig/Tpr/Glul/Gsk3b/Eif2ak3/Prkcd/Tnfrsf1a/Glis2/Psen1/Hm629797/Ptpn22/Fermt2/Nf2/Rassf5/Tmem98/Lats2/Cav2/Parp1/Nup62/Tek/Mapk1/Gper1/Ormdl3/Ipo5/Jup/Pkia/Hyal2/Park7/App/Cdh1/Cd36/Ctnna1/Cacnb4/Angpt1/Tgfb2
GO:0008654	phospholipid biosynthetic process	163	-0.329986	-1.50926	0.00296076	0.00659693	Dhrs7b/Mboat1/Gpat4/Abhd4/Isyna1/Fabp3/Hmgcs1/Acsl3/Pigh/Nus1/Lpcat1/Pla2g4a/Cept1/Pik3c3/Lclat1/Crls1/Slc27a1/Pcyt1a/Agpat5/Samd8/Abca2/Pgap1/Lpcat3/Pigf/Dpagt1/Agpat4/Tmem38b/Sptlc2/Pip5k1b/Acsl5/Sh3glb1/Ormdl3/Dgkb/Ptdss1/Cds2/Plscr1/Pik3c2a/Pigg/Mboat2/Adgrf5/Hexb/Capn2/Cds1/Plcg2/Serinc1/Cwh43
GO:0090278	negative regulation of peptide hormone secretion	44	-0.411889	-1.5097	0.0234764	0.0402435	Srebf1/Pde1c/Sfrp1/Pde3b/Pparg/Pde8b/Nos1/Irs1/Ptger3/Anxa5
GO:0062197	cellular response to chemical stress	283	-0.305832	-1.50977	0.000906047	0.00231196	Sigmar1/Mapkap1/Ercc6l2/Txn1/Prkcd/Hif1a/Nono/Capn1/Romo1/Prdx3/Ybx3/Snca/Eif2s1/Foxp1/Fas/Sod1/Setx/Sirt2/Mylk/Nfe2l1/Ppargc1a/Pdk2/Slc25a24/Rack1/Parp1/Prdx2/Rps3/Tlr4/Nqo1/Gskip/Prkaa1/Trpc6/Arl6ip5/Aqp1/Mgst1/Mapk1/Pax2/Bnip3/Slc12a1/Ctnnb1/Letm1/G6pdx/Rnf7/Ralbp1/Trpv4/P4hb/Lcn2/Sod2/Vkorc1l1/Park7/App/Cd36/Slc25a23/Mapt/Fut8/Nfe2l2/Ermp1/Psap/Epas1/Bag5/Aldh2/Cav1/Axl/Mapk3/Lrrc8c/Dapk1/Mmp…
GO:0032787	monocarboxylic acid metabolic process	444	-0.293933	-1.51045	7.84059e-05	0.000263773	Cyp2u1/Srr/Eif6/Hsd17b10/Hadha/Ncor1/Acly/Prkag1/Lonp2/Nr1h3/Adh5/Pnpla8/Btd/Hagh/Daglb/Cyp2d26/Foxk1/Anxa1/Cyp27a1/Cpt2/Plaa/Acacb/Gstm4/Acads/Cd74/Decr2/Mapk14/Insig2/Twist1/Nudt7/Pex2/Pkm/Hk1/C1qtnf9/Degs1/Adipor1/Ptgis/Dlat/Gpat4/Ido1/Eif2ak3/Gpi1/Tigar/Fabp3/Hadh/Gstm7/Hif1a/Tnfrsf1a/Phyh/Psen1/Acsl3/Erlin2/C3/Pla2g15/Cyp26a1/Pla2g4a/Cyp2j6/Ggt5/Lypla2/Etfb/Gstm2/Pon3/Cyp2s1/Snca/Hkdc1/Slc27…
GO:0099084	postsynaptic specialization organization	37	-0.432782	-1.51052	0.0202133	0.0353814	Ptprs/Cbln1/Nrxn1/Il1rap/Shank1/Shank2/Ntrk3/Dbn1/Reln/Numb
GO:0009607	response to biotic stimulus	906	-0.27831	-1.51067	8.12057e-07	3.98388e-06	Pum2/Prkcd/Cdc37/Rab1a/Hif1a/Crcp/Pcbp2/Tnfrsf1a/Nono/Gstp1/Rab12/Fau/Ndufs4/Adgrl2/Ptger4/C3/Romo1/F2r/Irak3/Ptpn22/Hck/Serpinb9/Ggt5/Itgax/Sec14l1/Ednrb/H2-T23/Prdx3/Actr3/Snca/Eprs/Rasgrp1/Cxadr/Serpina3n/Ighm/Serpinb1a/Stat5b/Nck1/Tspan6/Il10rb/Ctr9/Notch2/Baiap2l1/Kif5b/Selenok/Il1rap/Sla/Sirt2/Cd47/Cdc42/Tnfrsf1b/Il17ra/Csf1/Scn7a/Hba-a1/Sdhaf4/Tbxa2r/Grn/Pycard/Gsn/Myo1c/Syk/Krt8/Ifit1/Wdf…
GO:0033138	positive regulation of peptidyl-serine phosphorylation	82	-0.366854	-1.51096	0.0106231	0.0202146	Akap9/Terf2ip/Fnip2/Pdcd10/Pink1/Wnt5a/Ret/Mapkap1/Txn1/Snca/Crebl2/Nrxn1/Pfn2/Cnot9/Tek/Vegfa/Irgm2/Dock7/Sfrp2/Cd44/Ntrk2/Park7/App/Arrb1/Ntrk3/Cav1/Nos1/Met/Angpt1
GO:0051704	multi-organism process	679	-0.28245	-1.51101	5.58551e-06	2.31809e-05	Cct3/B4galnt1/Mcm8/Cdc25b/Mast2/Gal3st1/P2ry2/Rab3a/Lrmp/Mea1/Prkaca/Klf9/Slc6a4/Nkd1/Hexa/Ppp1r1b/Eif4h/Mertk/Men1/Inpp5b/Zfp35/Hspb11/Pygo1/Pla2g4a/Ggt5/Ednrb/Prdx3/Ybx3/Tmem203/Efcab9/Cxadr/Spire1/Prdx4/Stat5b/Reck/Sod1/Hpgd/Sptbn4/Vdr/Zfp37/Sun1/Diaph2/Setx/Tcp1/Sirt2/Abhd2/Ube2j1/Plcb1/Ybx2/Spef2/B4galt1/Cav2/Cecr2/Grn/Lgr5/Kmt2c/Tdrd5/Zfp449/Ccdc136/Eps15/Cast/Cct8/Ppp2r1a/Topaz1/Bmpr1b/Not…
GO:0002682	regulation of immune system process	921	-0.278111	-1.51103	8.22118e-07	4.02713e-06	Lef1/Lsm14a/Ccdc88b/Sac3d1/Cd74/Tlr2/Pqbp1/Bcar1/Itga2/Mapk14/Dtx1/Polr3g/Pianp/Gabpa/Adam10/Wnt5a/Ddx1/Cd5/Adcy7/Acvr1b/Dusp22/Atp11c/Hk1/Zfp580/Stxbp2/Il4ra/Rorc/Prelid1/Cd247/Cd9/Prkcz/Rap1a/H2-D1/C1qbp/Tsc22d3/Rarg/Klf10/Smap1/Ido1/Calr/Vcam1/Nme2/Gsk3b/Gpi1/Itpkb/Socs5/Il6st/Cdc37/Gnas/Hif1a/Pcbp2/Col3a1/Nono/Psen1/Capn1/Mertk/Tmem176a/Ptger4/C3/Fam210b/Zfp35/Wdr61/Irak3/Ptpn22/Serpinb9/Tmbi…
GO:0021915	neural tube development	164	-0.330104	-1.51228	0.00233086	0.00535966	Hectd1/Trim71/Bmp4/Ssbp3/Gpr161/Nup133/Rgma/Dlc1/Prkacb/Nog/Wnt5a/Twist1/Shroom3/Rarg/C2cd3/Fzd1/Prkaca/Cobl/Hif1a/Arhgap35/Psen1/Ptch1/Itpk1/Pfn1/Plod3/Fzd6/Cby1/Lrp6/Gas1/Grhl2/Cecr2/Spint2/Luzp1/Dzip1l/Notch1/Spint1/Tfap2a/Nckap1/Mthfd1/Vangl2/Pax2/Psen2/Sall1/Sfrp1/Sfrp2/Rala/Tcf7/Sdc4/Atp6ap2/Bmp7/Prickle1/St14/Enah/Zeb2/Tgfb2
GO:0008585	female gonad development	79	-0.369872	-1.51304	0.0126002	0.0235608	Ptger4/Pla2g4a/Esr2/Stat5b/Sod1/Nup107/Fzd4/Bmpr1b/Kitl/Vegfa/Csmd1/Sfrp1/Arrb1/Pgr/Arid5b/Ermp1/Rac1/Kdr/Mmp2/Pdgfra/Angpt1
GO:0002683	negative regulation of immune system process	292	-0.305506	-1.51567	0.000745542	0.0019452	Pcbp2/Col3a1/Mertk/Tmem176a/Ptger4/Zfp35/Irak3/Ptpn22/Serpinb9/Tmbim6/Sec14l1/H2-T23/Tapbpl/Smad7/Tcta/Fas/Tspan6/Hfe/Psma1/Hspa9/Cd47/Plcb1/Ndfip1/Grn/Tmem178/Abr/Cd300a/Prdx2/Fam3a/Prnp/Thy1/Tmem176b/Kitl/Ldlr/Fstl3/Gper1/Lrrc32/Dnaja3/Cd200/Ctnnb1/Sfrp1/Lgals9/Fgl2/Prkar1a/Cd44/Twsg1/Cd84/Grem1/Adgrf5/Sdc4/Lgals3/Dusp3/Pparg/Ptprc/Htra1/H2-Aa/Cd59a/H2-Ab1/Ezr/Spn/Laptm5/Axl/Cx3cl1/Cxcl12/Ceaca…
GO:0033135	regulation of peptidyl-serine phosphorylation	116	-0.348591	-1.51596	0.00295758	0.00659437	Akap9/Terf2ip/Gpd1l/Fnip2/Pdcd10/Pink1/Wnt5a/Ret/Mapkap1/Txn1/Snca/Smad7/Crebl2/Nck1/Sptbn4/Inpp5j/Nrxn1/Pfn2/Rack1/Ppm1f/Prkaa1/Cnot9/Tek/Vegfa/Irgm2/Dock7/Dmd/Sfrp2/Cd44/Ntrk2/Park7/App/Arrb1/Ntrk3/Cav1/Nos1/Plcl1/Met/Angpt1
GO:0030865	cortical cytoskeleton organization	61	-0.38693	-1.51662	0.0216035	0.0374499	Rhod/Cavin3/Pdcd6ip/Epb41l3/Rhog/Tln1/Fhod3/Nckap1/Epb41l1/Trpv4/Ehd2/Rhoq/Ezr/Wdr1/Rac1/Rhoa/Actn1
GO:0033500	carbohydrate homeostasis	206	-0.321916	-1.51693	0.00154609	0.00374139	Vcam1/Gpi1/Stxbp3/Sesn3/Ndufaf2/Prkaca/Nucks1/Hif1a/Lrp5/Cacna1d/Wfs1/Rab11b/Ptch1/Hkdc1/Spop/Nrxn1/Kif5b/Pdk2/Rack1/Gprc5b/Klf15/Nadk/Prkaa1/Sri/Pde1c/Adipor2/Gper1/Aqp4/Gcgr/Pax2/Csmd1/Pygl/Selenot/Unc13b/Trpv4/Adcy5/Park7/Pde3b/Arrb1/Adgrf5/Cd36/Pparg/Ano1/Efna5/Pde8b/Tfap2b/Rac1/Ptprj/Oxct1/Igfbp5/Met/Fbn1/Lrp1
GO:0009798	axis specification	64	-0.382023	-1.51734	0.0256098	0.0433716	Wt1/Wnt5a/Aurka/C2cd3/Cobl/Hspb11/Ptch1/Lrp6/Notch2/Pgap1/Tdrd5/Smad6/Notch1/Nckap1/Ctnnb1/Sfrp1/Lhx1/Bmpr1a/Pcsk6/Hey2/Wls/Gpc3/Hey1/Tbx3
GO:0046888	negative regulation of hormone secretion	57	-0.391332	-1.51801	0.0264442	0.0446212	Srebf1/Pde1c/Sfrp1/Rab11fip1/Edn1/Pde3b/Pparg/Pde8b/Nos1/Irs1/Ptger3/Anxa5
GO:0044283	small molecule biosynthetic process	481	-0.293633	-1.51812	6.213e-05	0.000213234	Srr/Eif6/Adi1/Foxo1/Hsd17b10/Acly/Prkag1/Nr1h3/Fitm2/Pnpla8/Psph/Daglb/Cd244a/Anxa1/Gba/Nme1/Cyp27a1/Dhdds/Nudt17/Ncf2/Acacb/Gstm4/Cd74/Decr2/Prps1/Insig2/H6pd/Nudt7/Pex2/Pkm/Cyp51/Nudt5/Nudt9/Nln/Ranbp2/Nudt4/Dctpp1/Apip/Degs1/Ptgis/Coq4/Glul/Ido1/Nme2/Gpi1/Itpkb/Cnp/Isyna1/Arpp19/Gstm7/Hif1a/Enpp1/Maea/Gmps/Hmgcs1/Acsl3/Erlin2/Nus1/Nsdhl/Nudt3/Pla2g4a/Ggt5/Pptc7/G6pc3/Gstm2/Snca/Plod3/Ddb1/Fads…
GO:0008589	regulation of smoothened signaling pathway	75	-0.376085	-1.51849	0.0135272	0.0249477	Mgrn1/Dlg5/Ttc21b/Tulp3/Kctd21/Dcdc2a/Txndc15/Ift81/Gpr161/Prkacb/C2cd3/Mosmo/Prkaca/Uchl5/Glis2/Enpp1/Scube3/Ptch1/Gas1/Rack1/Por/Runx2/Fgfr3/Serpine2/Sall1/Sfrp1/Sall3/Ctnna1/Fgfr2/Gpc3
GO:0140029	exocytic process	81	-0.369991	-1.51861	0.00878765	0.0171664	Lyn/P2rx1/Vamp8/Exoc6/Erc2/Ykt6/Rab15/Trarg1/Ywhaz/Ctbp2/Stxbp2/Rab3gap1/Stxbp3/Sv2a/Rab3a/Rab8a/Rab12/Psen1/Snapin/Rab8b/Snca/Bloc1s6/Snap23/Nrxn1/Syk/Rab3d/Cd300a/Sytl2/Pclo/Snap29/Unc13b/Rab10/Ncam1/Snap47/Cadps2/Syt7
GO:0022406	membrane docking	76	-0.374384	-1.51948	0.0146136	0.0267077	Scfd2/Mospd3/Stx7/Stx8/Chp1/Plek/Exoc4/Ndrg4/Ahcyl1/Vamp8/Exoc6/Pex16/Ykt6/Rab15/Cep290/Stx12/Uso1/Pdzd8/Ctbp2/Stxbp2/Stxbp3/Atg14/Rab3a/Rab8a/Rab12/Rab8b/Bloc1s6/Nrxn1/Cav2/Vapb/Rab3d/Sytl2/Psen2/Nsf/Snap29/Unc13b/Rab10/Ncam1/Esyt2/Rab7/Snx3
GO:0046890	regulation of lipid biosynthetic process	148	-0.336527	-1.5197	0.00335534	0.00741478	Fabp3/Prkcd/Acsl3/Erlin2/C3/Lpcat1/Pla2g4a/Ormdl2/Slc27a1/Wdtc1/Crebl2/Srebf2/Sod1/Scap/Samd8/Abca2/Ppargc1a/Lpcat3/Por/Fam3a/Srebf1/Slc45a3/Dhh/Ldlr/Gper1/Acsl5/Dhcr7/Ormdl3/Hrh1/Malrd1/Asxl3/Erlin1/Avpr1a/Tspo/Adgrf5/Asah1/Bmp2/Capn2/Pde8b/Elovl5/Ceacam1/Fgf1/Igfbp7/Atp1a1/Bmp6
GO:0006809	nitric oxide biosynthetic process	65	-0.380993	-1.51997	0.0292021	0.0484157	Slc7a2/Cd47/Cd34/P2rx4/Tlr4/Hrh1/Itgb2/Tspo/Sod2/App/Cd36/Cav1/Nos1/Rac1/Clu
GO:0050796	regulation of insulin secretion	135	-0.341238	-1.52003	0.00363731	0.00796708	Glrx/Glul/Ndufaf2/Hadh/Hif1a/Lrp5/Cacna1d/Glp1r/Nrxn1/Kif5b/Srebf1/Nadk/Sri/Casr/Pde1c/Gper1/Tm7sf3/Sfrp1/Acsl4/Glud1/Adcy5/Pde3b/Arrb1/Ano1/Efna5/Pde8b/Nos1/Tfap2b/Irs1/Rac1/Oxct1/Ptger3/Syt7/Lrp1
GO:0060122	inner ear receptor cell stereocilium organization	37	-0.435802	-1.52106	0.0184428	0.0326001	Sec24b/Ripor2/Ift20/Myo3b/Slc9a3r1/Ift27/Whrn/Ush1c/Trip11/Sod1/Cecr2/Vangl2/Adgrv1/Sdc4/Clic5/Hey1/Atp2b2
GO:0006457	protein folding	142	-0.338908	-1.52179	0.00300271	0.0066812	Ranbp2/Vbp1/Sgta/Calr/Cct3/Dffa/Cdc37/Nudcd2/Mesd/Pfdn5/Dnaja2/Dnajb14/Pfdn2/Bag1/Prdx4/H2-DMb1/Hspa9/Tcp1/Ppib/Erp44/Grn/Cct8/Entpd5/Hspa4l/Fkbp9/Pfdn6/Fkbp1a/Dnajb11/St13/Dnajc10/Sdf2l1/Sh3glb1/Dnaja3/Qsox2/Selenof/Nudc/P4hb/Cct5/Umod/Fkbp4/Cct6a/Pdia4/Bag5/B2m/Dnajc3/Canx/Hsp90b1/Pdia3/Clu
GO:0042593	glucose homeostasis	205	-0.323666	-1.52255	0.00236656	0.00542862	Vcam1/Gpi1/Stxbp3/Sesn3/Ndufaf2/Prkaca/Nucks1/Hif1a/Lrp5/Cacna1d/Wfs1/Rab11b/Ptch1/Hkdc1/Spop/Nrxn1/Kif5b/Pdk2/Rack1/Gprc5b/Klf15/Nadk/Prkaa1/Sri/Pde1c/Adipor2/Gper1/Aqp4/Gcgr/Pax2/Csmd1/Pygl/Selenot/Unc13b/Trpv4/Adcy5/Park7/Pde3b/Arrb1/Adgrf5/Cd36/Pparg/Ano1/Efna5/Pde8b/Tfap2b/Rac1/Ptprj/Oxct1/Igfbp5/Met/Fbn1/Lrp1
GO:0006911	phagocytosis, engulfment	44	-0.415583	-1.52324	0.0208518	0.0363025	C3/Ighm/Gsn/Rhog/Rab31/Cd300a/Myh9/Itgb2/Ano6/Cd36/Pparg/Rac1/F2rl1/Mfge8
GO:0001960	negative regulation of cytokine-mediated signaling pathway	41	-0.424976	-1.5243	0.0189582	0.0334162	Dnaja3/Pparg/Ptprc/Cav1/Ecm1/F2rl1/Slit2/Robo1
GO:0072594	establishment of protein localization to organelle	378	-0.300023	-1.52482	0.000301323	0.000880812	Timm17b/Ppp3ca/Efcab7/Hacl1/Chp2/Sec61g/Nup35/Vps13d/Ran/Pex16/Grpel1/Nup188/Spcs1/Chchd4/Fis1/Edem1/Pex3/Aifm1/Cacng4/Kpnb1/Bmp4/Lonp2/Ei24/Il10ra/Vps36/Snx16/Nup133/Cct4/Dkc1/Phb2/Timm29/Fermt1/Ywhaz/Myo6/Syne1/Nol3/Mapk14/Pink1/Tomm7/Pex2/Vps37c/Dnm1/Chmp4b/Pex5l/Hk1/Ipo11/Ranbp2/Tomm22/Ruvbl2/Snf8/Pkig/Tpr/Sgta/Sec61a1/Rab3gap1/Dnajc15/Cct3/Ipo4/Ncoa4/Prkcd/Tnfrsf1a/Srp19/Psen1/Hm629797/Vti1b…
GO:0042326	negative regulation of phosphorylation	355	-0.302517	-1.52499	0.000143304	0.000454664	Pkig/Dusp19/Spred2/Gsk3b/Dnajc15/Socs5/Tigar/Atg14/Pid1/Prkcd/Lrp5/Enpp1/Gstp1/Psen1/Strap/Men1/Irak3/Ptpn22/Bag1/Prdx3/Pard3/Snca/Nf2/Smad7/Ppm1e/Grb10/Lrp6/Nck1/Wnk1/Ctdsp1/Inpp5j/Ocln/Sirt2/Mvp/Lats2/Ctdspl/Ppargc1a/Dusp16/Prkar2b/Rack1/Dusp26/Pycard/Gprc5a/Rtraf/Sorl1/Smad6/Nup62/Cd300a/Smpd1/Cep85/Ankle2/Ppm1f/Prnp/Sh3gl2/Thy1/Gskip/Pecam1/Plpp3/Dnajc10/Pik3ip1/Hspa4/Myocd/Dnaja3/Psen2/Mapk8…
GO:0061756	leukocyte adhesion to vascular endothelial cell	40	-0.428878	-1.52516	0.0223671	0.0385668	Add2/Itgb2/Jam2/Spn/Cxcl12/Rhoa/Itgb1/Itga4
GO:0043405	regulation of MAP kinase activity	236	-0.315876	-1.52532	0.00102561	0.0025925	Dusp19/Spred2/Ret/Gsk3b/Fgfr1/Taok3/Prkcd/Map3k21/Gstp1/Psen1/Irak3/Ptpn22/Rasgrp1/Ighm/Sod1/Maged1/Cd81/Hgs/Map3k9/Dusp16/Pdgfc/Syk/Sorl1/Akap13/Kras/Fzd4/Nup62/Cd300a/Prdx2/Smpd1/Rps3/Tlr4/Kitl/Egf/Vangl2/Vegfa/Mapk8ip1/Ephb2/Sfrp1/Ror2/Iqgap1/Sfrp2/Hyal2/Edn1/App/Arrb1/Ntrk3/Dusp3/Ptprc/Bmp2/Pdgfd/Tgfa/Bmp7/Cav1/Flt1/Ceacam1/Fgf1/Ptprj/Cd24a/Plce1/Robo1/Cspg4/Met/Prkca/Pdgfrb/Zeb2
GO:0047496	vesicle transport along microtubule	47	-0.406788	-1.52563	0.0268191	0.0449954	Madd/Ap3b1/Dync1i1/Ndel1/Dtnbp1/Ap3s2/Ap3m2/Fbxw11/Mecp2/Kif1c/Fyco1/Nde1/Prkcz/Rab1a/Trak2/Snapin/Bloc1s6/Rasgrp1/Kif5b/Bloc1s5/Bicdl1/Dync1h1/Kif1b/Map2
GO:0032024	positive regulation of insulin secretion	66	-0.381075	-1.52631	0.0267975	0.0449954	Glrx/Glul/Hif1a/Cacna1d/Glp1r/Kif5b/Nadk/Sri/Casr/Gper1/Tm7sf3/Acsl4/Glud1/Arrb1/Ano1/Rac1/Oxct1/Lrp1
GO:0032642	regulation of chemokine production	66	-0.381117	-1.52648	0.0267975	0.0449954	Cd74/Tlr2/Wnt5a/Twist1/Mbp/Il4ra/Socs5/P2ry2/Gstp1/Selenok/Il17ra/Pycard/Syk/Tlr4/Adam17/Lgals9/Trpv4/Tlr7/Cd84/App/Csf1r/F2rl1/Cd24a/Lrp1/Lpl
GO:0001676	long-chain fatty acid metabolic process	66	-0.381473	-1.52791	0.0265109	0.0446932	Pnpla8/Daglb/Cyp2d26/Cpt2/Gstm4/Gstm7/Acsl3/Pla2g4a/Cyp2j6/Gstm2/Cyp2s1/Slc27a1/Fads1/Dagla/Acot2/Alox12/Acsl5/Acsl4/Cd36/Ephx1/Slc27a3/Pam/Mgll
GO:0008088	axo-dendritic transport	73	-0.380088	-1.52843	0.0149019	0.0271127	Ndel1/Dtnbp1/Klc3/Ap3s2/Ap3m2/Fbxw11/Mecp2/Map6/Spg11/Kif1c/Hnrnpu/Stau1/Pura/Rab27b/Arl8a/Hif1a/Trak2/Fez1/Snapin/Bloc1s6/Sod1/Kif5b/Bloc1s5/Bsn/Rab21/Dync1h1/Dlg2/Kif1b/Arl8b/Dst/Map2/Map1a/App/Mapt
GO:0051966	regulation of synaptic transmission, glutamatergic	47	-0.407562	-1.52854	0.0265292	0.0446946	Ptk2b/Gria2/Cnr1/Oxtr/Cacng4/Iqsec2/Glul/Rab3gap1/Prkaca/Psen1/Tprgl/Nrxn1/Shank1/Atad1/Shank2/Htr1b/Serpine2/Ror2/Ntrk2/Reln
GO:0090276	regulation of peptide hormone secretion	157	-0.336563	-1.53052	0.00507383	0.0106725	Pex5l/Pax8/Glrx/Glul/Ndufaf2/Hadh/Hif1a/Lrp5/Cacna1d/Ptger4/Rab8b/Glp1r/Hfe/Nrxn1/Kif5b/Srebf1/Nadk/Sri/Casr/Pde1c/Gper1/Selenot/Tm7sf3/Sfrp1/Acsl4/Glud1/Adcy5/Pde3b/Arrb1/Pparg/Ano1/Efna5/Pde8b/Nos1/Tfap2b/Irs1/Rac1/Oxct1/Ptger3/Syt7/Anxa5/Lrp1
GO:0046209	nitric oxide metabolic process	68	-0.383353	-1.53107	0.0217637	0.0376469	Rock2/Nos3/H2-M3/Ptk2b/Cx3cr1/Mapk9/Selenos/Cyb5b/Wdr35/Tlr2/Ptgis/Slc7a2/Cd47/Cd34/P2rx4/Por/Tlr4/Hrh1/Itgb2/Tspo/Sod2/App/Cd36/Cav1/Nos1/Rac1/Clu
GO:0032944	regulation of mononuclear cell proliferation	156	-0.337264	-1.53131	0.00216458	0.00503098	Ighm/Stat5b/Nck1/Cd81/Selenok/Tnfrsf1b/Ndfip1/Slc7a1/Csf1/Pycard/Sh3rf1/Syk/Cd300a/Rps3/Tlr4/Prnp/Slc39a10/Lrrc32/St6gal1/Efnb1/Dnaja3/Mapk8ip1/Ctnnb1/Adk/Coro1a/Lgals9/Prkar1a/Cd44/Twsg1/Icosl/Sdc4/Lgals3/Ptprc/H2-Aa/H2-Ab1/Itgal/Spn/Laptm5/Ceacam1/Cd24a/Slc4a1
GO:0043406	positive regulation of MAP kinase activity	166	-0.333098	-1.53153	0.00365228	0.00799257	Dusp19/Ret/Fgfr1/Taok3/Prkcd/Map3k21/Psen1/Rasgrp1/Ighm/Sod1/Maged1/Cd81/Map3k9/Pdgfc/Syk/Akap13/Kras/Fzd4/Prdx2/Rps3/Tlr4/Kitl/Egf/Vangl2/Vegfa/Ror2/Iqgap1/Edn1/App/Arrb1/Ntrk3/Ptprc/Bmp2/Pdgfd/Tgfa/Flt1/Ceacam1/Fgf1/Cd24a/Plce1/Robo1/Cspg4/Met/Pdgfrb/Zeb2
GO:0001649	osteoblast differentiation	159	-0.335546	-1.53206	0.00277686	0.00624641	Gsk3b/Fzd1/Fgfr1/Clic1/Il6st/Prkaca/Gnas/Lrp5/Pias2/Riox1/Id1/Men1/Ptger4/Trp53inp2/Fermt2/Ptch1/Fndc3b/Spp1/Rorb/Ddr2/Smad6/Bmpr1b/Notch1/Gdf10/Ltf/Dhh/Runx2/Vegfa/Erh/Ctnnb1/Sfrp1/Bmp3/Lox/Sfrp2/Twsg1/Grem1/Pparg/Bmp2/Fhl2/Bmpr1a/Atp6ap1/Bmp7/Vegfc/Bmp6/Hey1/Bmpr2/Igfbp5/Jag1/Npnt
GO:0030031	cell projection assembly	442	-0.298284	-1.53349	3.85824e-05	0.000139371	Rab8a/Arap1/Prkcd/Cobl/Arhgap35/Ehd1/Atp6v1d/Mark4/Palm/Vdac3/Cdc42ep1/Ehd4/Pfn1/Actr3/Tmem237/Rhod/Wasf2/Spata13/Eps8/Pkhd1/Cby1/Nck1/Ppp1r9a/Tbc1d30/Nrxn1/Mylk/Pfn2/Cdc42/Spef2/Gsn/Tacstd2/Rhog/Dzip1l/Kank1/Atxn10/Shtn1/Aqp1/Ttll1/Nckap1/Vangl2/Capzb/Arl3/Brk1/Dock11/Snap29/Actr2/Rala/Ano6/Carmil1/Atp8b1/Ehd2/Pmp22/Rhoq/Parva/Celsr2/Myh10/Vcl/Ston1/Scin/Ezr/Cyfip1/Cdh13/Dbn1/Cav1/Arpc2/Ntn1/Cdc…
GO:0043090	amino acid import	37	-0.43993	-1.53547	0.0172625	0.0307491	Prkcd/Psen1/Slc7a2/Slc3a2/Slc43a2/Slc1a4/Slc7a1/Slc6a9/Arl6ip5/Sfxn3/Slc16a2/Itgb1/Slc6a6/Kcnj10
GO:0009755	hormone-mediated signaling pathway	125	-0.348263	-1.53634	0.0052024	0.0108652	Nodal/Rbfox2/Ufm1/Ppard/Ncoa1/Ufsp2/Ufl1/Rwdd1/Trip4/Smarca4/Cyp7b1/Nkx3-1/Phb/Ncor1/Bmp4/Kank2/Ncoa3/Phb2/Adipor1/Rarg/Calr/Klf9/Pias2/Tcf21/Heyl/Crebrf/Calcoco1/Slc27a1/Esr2/Abhd2/Lats2/Lgr5/Parp1/Akap13/Ywhah/Lancl2/Sgk1/Nr3c2/Thrb/Cnot9/Adipor2/Gper1/Gcgr/Wbp2/Sfrp1/Ntrk2/Zfp366/Ar/Park7/Fkbp4/Pparg/Pgr/Ren1/Bmp7/Rhoa
GO:0032755	positive regulation of interleukin-6 production	71	-0.38406	-1.53682	0.00855509	0.0168136	Cd74/Tlr2/Wnt5a/Twist1/Pou2f2/Mbp/F2r/Selenok/Il1rap/Il17ra/Pycard/Syk/Tlr4/Lgals9/Trpv4/Tlr7/Hyal2/App/Cd36/Bsg/Laptm5/F2rl1/Lpl
GO:0030163	protein catabolic process	832	-0.285026	-1.53786	5.42386e-07	2.7399e-06	Rnf130/P2rx7/Dnajb2/Fbxw11/Egln1/Usp1/Wwp1/Ptpn3/Ppp2r5c/Rnf34/Psmb4/Nsfl1c/Wwtr1/Kctd21/Rnf128/Psmd13/Lyplal1/Apc/Sumo1/Ufl1/Spsb1/Nhlrc1/Pkd1/Ptk2b/Vps4b/Rnf185/Psmc4/Ubl7/Usp14/Psma2/Uba52/Mapk9/Ubac2/Rnf187/Ubr4/Edem1/Fbxo6/Ngly1/Jkamp/Ctss/Phb/Trim71/Foxo1/Psmc3/Epha4/Cdc27/Atm/Oma1/Lonp2/Crbn/Edem2/Uqcc2/Psmd1/Vps36/Trim9/Ube2cbp/Sco1/Sgsh/Ltn1/Selenos/Rc3h1/Uchl3/Asb2/Atraid/Gba/Tollip/Cts…
GO:0010639	negative regulation of organelle organization	318	-0.307814	-1.53799	0.000256239	0.000764932	Taok1/Tmod2/Atm/Bmp4/Oma1/Slc35f6/Kank2/Tmod1/Trim9/Pinx1/Hnrnpu/Capg/Terf2ip/Tnks/Dlc1/Nol3/Tlr2/Pink1/Syt4/Cep192/Chmp4b/Huwe1/Prelid1/Add1/Tpr/Map4/Tigar/Arap1/Prkcd/Adck1/Fez1/Capn1/Apc2/Ik/F11r/Flii/Clasp2/Pfn1/Add3/Snca/Wasf2/Eps8/Sptan1/Pak2/Ppp1r9a/Tbc1d30/Inpp5j/Tom1l1/Xrcc4/Pfn2/Rad21/Ppargc1a/Slc25a5/Shank1/Tmsb4x/Gsn/Tacstd2/Parp1/Clec16a/Lima1/Sgk1/Kank1/Fhod3/Mtpn/Pecam1/Sptb/Cdh5/C…
GO:2001057	reactive nitrogen species metabolic process	71	-0.384604	-1.539	0.00826261	0.0163183	Acp5/Suox/Rock2/Nos3/H2-M3/Prdx5/Ptk2b/Cx3cr1/Mapk9/Selenos/Cyb5b/Wdr35/Tlr2/Thap4/Ptgis/Slc7a2/Cd47/Cd34/P2rx4/Por/Tlr4/Hrh1/Itgb2/Tspo/Sod2/App/Cd36/Cav1/Nos1/Rac1/Clu
GO:0032881	regulation of polysaccharide metabolic process	39	-0.434165	-1.54059	0.0260503	0.0440484	Enpp1/Ptger4/Grb10/Ppp1cb/Egf/Gcgr/Ppp1ca/Cd36/Cltc/Irs1/Esrrb
GO:0051154	negative regulation of striated muscle cell differentiation	33	-0.45316	-1.54087	0.0178391	0.0316714	Foxp1/Fzd7/Notch1/Myocd/Plpp7/G6pdx/Bmp2/Sox6/Pi16
GO:0010970	transport along microtubule	149	-0.339966	-1.54095	0.00448361	0.00958064	Ndel1/Dtnbp1/Klc3/Rhot1/Ap3s2/Ift20/Ap3m2/Fbxw11/Bicd2/Ttc21b/Mecp2/Dync2li1/Lca5l/Rpgr/Ift27/Ift81/Copg1/Map6/Spg11/Kif1c/Hnrnpu/Stau1/Fyco1/Wdr35/Pura/Nde1/Prkcz/Sun2/Rab27b/Arl8a/Rab1a/Hif1a/Trak2/Bbs12/Fez1/Hspb11/Snapin/Bloc1s6/Rasgrp1/Copg2/Bicd1/Sod1/Mreg/Sun1/Kif5b/Cdc42/Bloc1s5/Bsn/Bicdl1/Rab21/Dync1h1/Dlg2/Kif1b/Arl3/Arl8b/Dync1i2/Dst/Map2/Map1a/App/Mapt/Lamp1
GO:0030072	peptide hormone secretion	199	-0.328163	-1.54117	0.000791551	0.00204563	Pex5l/Pax8/Glrx/Glul/Stxbp3/Ndufaf2/Hadh/Rab1a/Hif1a/Lrp5/Cacna1d/Ptger4/Rab11b/Snx19/Rab8b/Glp1r/Hfe/Nrxn1/Kif5b/Srebf1/Nadk/Sri/Aqp1/Casr/Pde1c/Gper1/Pclo/Selenot/Tm7sf3/Sfrp1/Acsl4/Trpv4/Glud1/Adcy5/Park7/Edn1/Pde3b/Arrb1/Pparg/Ano1/Mc4r/Efna5/Pde8b/Nos1/Tfap2b/Irs1/Slc16a2/Rac1/Oxct1/Ptger3/Syt7/Anxa5/Lrp1
GO:0072666	establishment of protein localization to vacuole	40	-0.433804	-1.54268	0.0202933	0.035464	Cacng4/Vps36/Snx16/Vps37c/Snf8/Ncoa4/Vti1b/Gnptab/Hgs/Sorl1/Gosr2/Vps28/Lamp2/Scarb2/M6pr/Rab7/Laptm5/Sort1
GO:0042743	hydrogen peroxide metabolic process	33	-0.453699	-1.54271	0.0175392	0.0311734	Ctns/Prdx1/Duox2/Txnrd1/Stat3/Pxdn/Gpx1/Mpo/Hbb-bt/Cyba/Prdx5/Pink1/Cat/Ptger4/Prdx3/Snca/Prdx4/Sod1/Hba-a1/Prdx2/Sod2/Park7/Cybb
GO:0051932	synaptic transmission, GABAergic	33	-0.45411	-1.5441	0.0172394	0.030725	Kif5b/Kras/Car2/Htr1b/Erbb4/Rac1/Plcl1
GO:0032892	positive regulation of organic acid transport	37	-0.442558	-1.54465	0.0151969	0.0275557	Dtnbp1/Abat/Slc12a2/P2rx7/Il1a/Mapk9/Arl6ip1/Syt4/Rab3gap1/P2ry2/Fabp3/Psen1/Pla2g4a/Acsl5/Ptges/Avpr1a/Edn1/Dpysl2/Itgb1
GO:0006509	membrane protein ectodomain proteolysis	42	-0.428713	-1.54514	0.0197399	0.0346655	Bace2/Rgma/Adam10/Snx9/Psen1/Sppl2a/Tnfrsf1b/Myh9/Adam9/Psen2/Erap1/Aph1b/Adam17/Ncstn/App/Dag1/Timp3/Timp2
GO:0071900	regulation of protein serine/threonine kinase activity	360	-0.306545	-1.54571	0.000129879	0.00041781	Ccnd2/Pkig/Dusp19/Spred2/Ret/Gsk3b/Fgfr1/Taok3/Prkcd/Map3k21/Lrp5/Gstp1/Psen1/Men1/Irak3/Ptpn22/Fermt2/Snca/Tcim/Slc27a1/Rasgrp1/Ighm/Syap1/Lrp6/Sod1/Dazap2/Maged1/Nrxn1/Cd81/Akap6/Hgs/Lats2/Map3k9/Dusp16/Prkar2b/Pdgfc/Pycard/Syk/Sorl1/Akap13/Kras/Fzd4/Nup62/Cd300a/Ltf/Prdx2/Smpd1/Rps3/Tlr4/Thy1/Kitl/Egf/Vangl2/Myocd/Vegfa/Mapk8ip1/Prkar2a/Cemip/Irgm2/Ephb2/Adam17/Pkib/Sfrp1/Ror2/Iqgap1/Ccnd1/Act…
GO:0022411	cellular component disassembly	337	-0.307804	-1.54606	0.000176771	0.000543768	Tigar/Etf1/Atg14/Dffa/Cdc37/Hif1a/Mtif3/Apc2/C3/Tex264/Irak3/Snapin/Retreg1/Flii/Fundc1/Clasp2/Add3/Eps8/Sptan1/Setx/Kif5b/Ddr2/Nckap5/Gabarap/Gsn/Clec16a/Lima1/Sgk1/Srebf1/Fundc2/Sh3gl2/Mtpn/Mapre2/Sptb/Lix1l/Gper1/Capza2/Add2/Capzb/Mfn2/Bnip3/Tpm1/Tmod3/Irgm2/Bnip3l/Nsf/Zmpste24/Snap29/Lmod1/Trpv4/Map2/Eif5a/Lamp2/Abce1/Sptbn1/Map1a/Carmil1/Vill/Vdac1/Tspo/Mical2/Plekhh2/Aqp2/Dstn/Dusp3/Ston1/S…
GO:1901565	organonitrogen compound catabolic process	1056	-0.281746	-1.54667	4.36829e-08	2.77459e-07	Dnajb2/Fbxw11/Egln1/Usp1/Wwp1/Ptpn3/Ppp2r5c/Rnf34/Psmb4/Nsfl1c/Wwtr1/Nos3/Kctd21/Comt/Rnf128/Psmd13/Lyplal1/Apc/Sumo1/Ufl1/Qdpr/Acer2/Spsb1/Sgpl1/Nhlrc1/Pkd1/Acadl/Ptk2b/Vps4b/Rnf185/Psmc4/Bcat2/Ubl7/Usp14/Blvra/Psma2/Entpd1/Uba52/Mapk9/Ubac2/Rnf187/Ubr4/Edem1/Smpdl3b/Fbxo6/Ngly1/Jkamp/Ctss/Ctbs/Phb/Trim71/Ppat/Foxo1/Psmc3/Epha4/Hsd17b10/Cdc27/Atm/Anpep/Oma1/Lonp2/Crbn/Fitm2/Edem2/Pnpla8/Uqcc2/Ps…
GO:1903317	regulation of protein maturation	51	-0.405425	-1.5487	0.0216423	0.0374769	Notch4/Ruvbl1/Prkacb/Nol3/Prkaca/Inpp5b/Ctsz/Tmem98/Gas1/Lpcat3/Gsn/Mmp14/Xiap/Cast/Snx12/Myh9/Bag2/Serpine2/Furin/Tmem59/Cdh1/Spon1/Glg1
GO:1900026	positive regulation of substrate adhesion-dependent cell spreading	39	-0.436772	-1.54984	0.0240129	0.0409892	Lims1/Net1/Crk/Prex1/C1qbp/Calr/Fermt2/Nedd9/Itgb3/Lims2/P4hb/Carmil1/Dbn1/Arpc2/Rac1/Nrp1
GO:0001933	negative regulation of protein phosphorylation	308	-0.310986	-1.54984	0.000143853	0.000455959	Prkcz/Pkig/Dusp19/Spred2/Gsk3b/Socs5/Atg14/Pid1/Prkcd/Lrp5/Enpp1/Gstp1/Psen1/Strap/Men1/Irak3/Ptpn22/Bag1/Pard3/Snca/Nf2/Smad7/Ppm1e/Lrp6/Nck1/Ctdsp1/Inpp5j/Ocln/Sirt2/Mvp/Lats2/Ctdspl/Ppargc1a/Dusp16/Prkar2b/Rack1/Dusp26/Pycard/Gprc5a/Rtraf/Sorl1/Smad6/Nup62/Cd300a/Smpd1/Cep85/Ppm1f/Prnp/Sh3gl2/Thy1/Gskip/Pecam1/Plpp3/Dnajc10/Hspa4/Myocd/Dnaja3/Psen2/Mapk8ip1/Prkar2a/Pebp1/Gnaq/Ephb2/Pkib/Sfrp1/…
GO:0022409	positive regulation of cell-cell adhesion	198	-0.330133	-1.55019	0.0011683	0.00289435	Il4ra/Prkcz/Vcam1/Itpkb/Socs5/Il6st/Kifap3/Dennd6a/Capn1/Ptpn22/Jak1/F11r/H2-T23/Smad7/Rasgrp1/Stat5b/Nck1/Il2rg/Cd81/Selenok/Cd47/Slc7a1/Pycard/Syk/Rps3/Thy1/Plpp3/Efnb2/Fstl3/Ephb4/Efnb1/Dnaja3/Adk/Coro1a/Lgals9/Gcnt2/Cd44/Itgb2/Icosl/L1cam/Cdh1/Ephb6/Ptprc/H2-Aa/H2-Ab1/Itgal/Ank3/Bmp7/Spn/Cav1/Cx3cl1/Ceacam1/Rhoa/Cd24a/Ccl21a/Rap1gap/Gata3/Podxl/Slc4a1/Itga4
GO:0001816	cytokine production	556	-0.296742	-1.55076	6.98388e-06	2.84727e-05	Pou2f2/Hk1/Zfp580/Mbp/Il4ra/Rorc/Cd247/Nfatc3/Prkcz/C1qbp/Ido1/Eif2ak3/G3bp1/Fgfr1/Atf2/Socs5/Agtr1a/1810058I24Rik/Mast2/P2ry2/Prkcd/Rab1a/Hif1a/Tnfrsf1a/Gstp1/Psen1/Mertk/Ptger4/C3/F2r/Irak3/Ptpn22/Cyp2j6/Hpse/F11r/H2-T23/Foxp1/Ptprs/Smad7/Rasgrp1/Serpinb1a/Stat5b/Sod1/Notch2/Hfe/Cd81/Selenok/Il1rap/Cd47/Ube2j1/Plcb1/Tnfrsf1b/Ndfip1/Il17ra/Cd34/Pycard/Parp1/Slc2a10/Gprc5b/S100a13/Syk/Pdcd4/Sorl1…
GO:0035270	endocrine system development	83	-0.375995	-1.55081	0.00798069	0.0157904	Mapk1/Ly6e/Pde3b/Bmp2/Arid5b/Bmpr1a/Mapk3/Rap1gap/Bmp6/Gata3/Pdgfra/Pdgfrb/Clu
GO:0071375	cellular response to peptide hormone stimulus	211	-0.328185	-1.55112	0.00137339	0.00335106	Csk/Ahcyl1/Stat1/Foxc2/Rock2/Prkdc/Apc/Akt3/Igf2/Pip4k2b/Prkci/Atp2b1/Rab15/Foxo1/Trarg1/Uso1/Adcy6/Ptprf/Sp1/Gdf15/Slc25a33/Uchl3/Ccnd3/Crk/Slc2a4/Kl/Bcar1/Eif4ebp1/Insig2/Pkm/Ybx1/C1qtnf9/Zfp106/Prkcz/Adipor1/Gsk3b/Agtr1a/Sesn3/Rab8a/Pid1/Prkcd/Nucks1/Enpp1/Rab12/Ptpra/Tns2/Leprot/Rab8b/Eprs/Slc27a1/Grb10/Wdtc1/Syap1/Stat5b/Nck1/Ywhag/Baiap2l1/Plcb1/Pdk2/Cav2/Parp1/Myo1c/Sorl1/Rab31/Gnai2/Sgk1/…
GO:0050873	brown fat cell differentiation	45	-0.42268	-1.5517	0.0253296	0.0429871	Fto/Hnrnpu/Slc2a4/Metrnl/Arl4a/Mapk14/Nudt7/Dhrs7b/Fabp3/Aldh6a1/Adrb1/Napepld/Ppargc1a/Vstm2a/Bnip3/Trpv4/Pparg/Bmp7/Mecom/Scd1/Prdm16
GO:0006694	steroid biosynthetic process	117	-0.356058	-1.55173	0.00544	0.0112885	Insig2/H6pd/Sqle/Pex2/Cyp51/Hsd11b1/Pbx1/Hmgcs1/Erlin2/Nsdhl/Srebf2/Sod1/Scap/Ppargc1a/Lpcat3/Fdft1/Dhcr24/Bmpr1b/Por/Srebf1/Hsd17b12/Hsd17b11/Prkaa1/Dhh/Msmo1/Sc5d/Dhcr7/Ebp/Hrh1/Malrd1/Erlin1/G6pdx/Cacna1h/Tspo/Cyb5r3/Asah1/Bmp2/Pde8b/Fgf1/Igfbp7/Atp1a1/Bmp6
GO:0046785	microtubule polymerization	73	-0.386084	-1.55255	0.0121124	0.0227803	Cep192/Nde1/Drg1/Numa1/Clasp2/Snca/Tppp/Inpp5j/Sgk1/Rps3/Ckap5/Cdh5/Capzb/Trpv4/Map2/Fkbp4/Mapt/Cav1/Rac1/Stmn2/Met
GO:0071300	cellular response to retinoic acid	36	-0.447756	-1.55268	0.0185129	0.0327061	Tesc/Creb1/Lyn/Ptk2b/Atm/Add1/Rarg/Ret/Snw1/Cyp26a1/Tbx1/Setx/Rorb/Aqp1/Pax2/Ndufa13/Epha3
GO:0008406	gonad development	158	-0.339776	-1.55273	0.00171221	0.00409435	Ptger4/Tcf21/Pla2g4a/Ybx3/Esr2/Prdx4/Stat5b/Sod1/Nup107/Six4/Fzd4/Bmpr1b/Abcb1a/Dhh/Map7/Msh2/Kitl/Vegfa/Hsd17b4/Csmd1/Sfrp1/Ccnd1/Sfrp2/Ar/Arrb1/Pgr/Arid5b/Ermp1/Ren1/Adgrg1/Rac1/Kdr/Mmp2/Gata3/Pdgfra/Angpt1/Tgfb2
GO:0010628	positive regulation of gene expression	864	-0.287577	-1.55286	1.40273e-07	8.0551e-07	Ruvbl1/Hnrnpa0/Lef1/Ccdc88b/Kdm4c/Cd74/Pdcd10/Tlr2/Wt1/Nog/Pqbp1/Itga2/Mapk14/Polr2a/Camk2n1/Polr3g/Pink1/Gabpa/Wnt5a/Twist1/Ddx1/Coa3/Pkm/Ybx1/Acvr1b/Pou2f2/Hk1/Zfp580/Mbp/Il4ra/Rpl11/Prkcz/C1qbp/Snf8/Ttn/Rps9/Rarg/Ido1/Ret/Calr/Gsk3b/Eif2ak3/Rab3gap1/Rps27l/Atf2/Gpi1/Agtr1a/1810058I24Rik/P2ry2/Otud6b/Pid1/Slc6a4/Hif1a/Tnfrsf1a/Psen1/Snw1/Cldn3/Mef2a/Id1/Men1/Ptger4/C3/F2r/Igf2bp1/Ptpn22/Serpinb…
GO:0034605	cellular response to heat	46	-0.41956	-1.55321	0.0253296	0.0429871	Il1a/Sumo1/Chordc1/Slu7/Rbbp7/Zfp709/Atxn3/Tpr/Prkaca/Tcim/Eif2s1/Cd34/Hsbp1/Pdcd6/Trpv4/Pmp22/Myof/Ywhae/Ano1/Mapt/Fgf1/Clpb
GO:0015918	sterol transport	69	-0.389557	-1.55441	0.0131829	0.0244103	Osbp/Commd1/Nus1/Ptch1/Soat1/Srebf2/Lrp6/Abca2/Lpcat3/Lima1/Abca5/Lamtor1/Ldlr/Egf/Npc2/Furin/Cd36/Pltp/Cav1/Syt7/Anxa2/Lrp1
GO:0030301	cholesterol transport	69	-0.389557	-1.55441	0.0131829	0.0244103	Osbp/Commd1/Nus1/Ptch1/Soat1/Srebf2/Lrp6/Abca2/Lpcat3/Lima1/Abca5/Lamtor1/Ldlr/Egf/Npc2/Furin/Cd36/Pltp/Cav1/Syt7/Anxa2/Lrp1
GO:0046622	positive regulation of organ growth	48	-0.412245	-1.55509	0.0235386	0.0403287	Acacb/Wt1/Mapk14/Fgfr1/Wnt2/Ybx3/Slc25a4/Adrb1/Akap6/Notch1/Mapk1/Tbx2/Erbb4/Ncam1/Edn1/Bmpr1a/Hey2/Fgfr2
GO:0007517	muscle organ development	248	-0.320272	-1.55551	0.000582608	0.00157753	Lef1/Mbnl1/Wt1/Nog/Ptcd2/Mapk14/Flnb/Wnt5a/Twist1/Efemp2/Nln/Nfatc3/Tsc22d3/Ttn/Zfhx3/Fzd1/Wnt2/Boc/Col3a1/Snw1/Tcf21/Nphs1/Tbx1/Ybx3/Foxp1/Heyl/Smad7/Lrp6/Rcan1/Ryr1/Myh6/Sirt2/Mylk/Ryr2/Cav2/Six4/Cops2/Notch1/Fkbp1a/Prkaa1/Hoxd10/Plagl1/Cd164/Vangl2/Cdon/Myocd/Tpm1/Ly6e/Ctnnb1/Psma6/Skil/Dmd/Hoxd9/Lox/Pmp22/Gpc1/Dag1/Bmp2/Arid5b/Eln/Bmpr1a/Cav1/Hey2/S1pr1/Rhoa/Fgfr2/Des/Heg1/Hey1/Eng/Met/Angpt1…
GO:0002684	positive regulation of immune system process	593	-0.295736	-1.55551	3.45558e-06	1.50565e-05	Lef1/Lsm14a/Ccdc88b/Cd74/Tlr2/Pqbp1/Bcar1/Itga2/Polr3g/Adam10/Wnt5a/Ddx1/Cd5/Dusp22/Atp11c/Hk1/Zfp580/Stxbp2/Il4ra/Cd247/Prkcz/Rap1a/H2-D1/C1qbp/Klf10/Ido1/Calr/Vcam1/Gsk3b/Gpi1/Itpkb/Socs5/Il6st/Gnas/Nono/Psen1/Ptger4/C3/Irak3/Ptpn22/Pla2g4a/Vegfb/H2-T23/Foxp1/Bloc1s6/Rasgrp1/Ighm/Stat5b/Nck1/Wnk1/Il2rg/Notch2/Themis2/Cd81/H2-T24/Selenok/Cd47/Usp9x/Ube2n/Slc7a1/Csf1/Pycard/Gprc5b/Mmp14/Syk/Exosc…
GO:1903409	reactive oxygen species biosynthetic process	99	-0.366978	-1.55653	0.00541342	0.0112406	Slc5a3/Slc7a2/Sod1/Cd47/Cd34/P2rx4/Tlr4/Ndufc2/Rab27a/Hrh1/Eef1a1/Itgb2/Tspo/Sod2/Park7/App/Cd36/Cav1/Nos1/Rac1/Rhoa/Cybb/Clu
GO:0097061	dendritic spine organization	87	-0.374609	-1.55654	0.00856021	0.0168136	Tanc1/Bhlhb9/Actr3/Dlg4/Eef2k/Ppp1r9a/Cdc42/Shank1/Caprin1/Arf1/Prnp/Ckap5/Shank2/Pdlim5/Ephb2/Vps35/Actr2/App/Itga3/Dbn1/Reln/Arhgap44/Dock10
GO:0060986	endocrine hormone secretion	36	-0.448902	-1.55666	0.0179108	0.031764	Pex5l/Fgfr1/Agtr1a/Gnas/Rab8b/Fzd4/Aqp1/Rab11fip1/Ren1/Bmp6/Gata3/Tbx3
GO:0045668	negative regulation of osteoblast differentiation	47	-0.415105	-1.55683	0.0221802	0.0382854	Nog/Twist1/Fgfr1/Lrp5/Riox1/Id1/Men1/Ptch1/Fndc3b/Rorb/Smad6/Notch1/Gdf10/Sfrp1/Twsg1/Grem1/Pparg/Vegfc/Igfbp5
GO:0016125	sterol metabolic process	110	-0.361272	-1.55685	0.00708788	0.014233	Gba/Cyp27a1/Hdlbp/Insig2/Sqle/Pex2/Cyp51/Cln8/Cat/Lrp5/Hmgcs1/Erlin2/Nsdhl/Cyp26a1/Soat1/Apobr/Srebf2/Sod1/Scap/Abca2/Nfe2l1/Lpcat3/Fdft1/Lima1/Dhcr24/Por/Smpd1/Srebf1/Prkaa1/Thrb/Msmo1/Ldlr/Sc5d/Dhcr7/Aplp2/Ebp/Npc2/Erlin1/G6pdx/Pmp22/App/Cyb5r3/Lipa/Fgf1/Lrp1
GO:0043087	regulation of GTPase activity	279	-0.315528	-1.55685	0.000592461	0.00160153	Prex1/Syngap1/Snx9/Rap1a/Amot/Pkp4/Gsk3b/Myo9a/Rab3gap1/Rap1gds1/Arap1/Arhgap9/Gnas/Arhgap35/Apc2/F2r/Rgs10/F11r/Plxna1/Fermt2/Eif2s1/Arhgef16/Adrb1/Rasgrp1/Arhgap42/Evi5/Sod1/Wnk1/Tbc1d30/Rsu1/Arhgap1/Ripor1/Cav2/Rack1/Pycard/Abr/Rhog/Nedd9/Thy1/Arhgap45/Pecam1/Mapre2/Sh3bp4/Rgs6/Tbc1d9/Dock11/Dock7/Iqsec3/Ralbp1/Iqgap1/Ntrk2/Rangap1/Rasgrp3/Arrb1/Ntrk3/Arhgap6/Efna5/Plxnb1/Plxnc1/Cx3cl1/S1pr1/E…
GO:1903557	positive regulation of tumor necrosis factor superfamily cytokine production	81	-0.379419	-1.55731	0.00620927	0.0126414	Tnfrsf1a/Psen1/Cyp2j6/H2-T23/Rasgrp1/Selenok/Pycard/Syk/Tlr4/Akap12/Lgals9/Cd84/App/Cd36/Ptprc/Spn/Ptprj/Cybb/Lpl/Clu
GO:0051640	organelle localization	479	-0.301488	-1.55761	1.47706e-05	5.69792e-05	Plek/Picalm/Exoc4/Dync1li2/Ttl/Tpgs1/Ndel1/Dtnbp1/Nmd3/Ndc80/Mapk15/Chmp1b/Ubxn2b/Rhot1/Seh1l/Synj1/Zbed3/Gosr1/Ap3s2/Ndrg4/Ift20/Magi2/Ap3m2/Ahcyl1/Chmp2b/Lyn/Fbxw11/Bicd2/Slc9a3r1/Synj2bp/Mecp2/Vamp8/Nsfl1c/Exoc6/Myo5b/Stard3/Arfgap3/Gbf1/Ran/Tfeb/Vps4b/Wipi1/Ykt6/Rac2/Npm1/Fam98a/Rab15/Copg1/Eif6/Fgr/Spry2/Cep290/Stx12/Chmp2a/Uso1/Kpnb1/Atm/Map6/Rab17/Wasl/Dab1/Spg11/Champ1/Pdzd8/Sar1a/Eya1/Ki…
GO:0070665	positive regulation of leukocyte proliferation	104	-0.366226	-1.55933	0.00328119	0.0072708	Cd244a/Anxa1/Bcl6/Cd274/Ccdc88b/Cd74/Vcam1/Gsk3b/Il6st/Ptpn22/H2-T23/Ighm/Stat5b/Nck1/Cd81/Selenok/Slc7a1/Csf1/Pycard/Syk/Rps3/Tlr4/Slc39a10/Kitl/Mapk1/St6gal1/Efnb1/Dnaja3/Adk/Coro1a/Icosl/Ptprc/Itgal/Csf1r/Spn/Ceacam1/Cd24a/Mapk3/Slc4a1
GO:0014020	primary neural tube formation	107	-0.363195	-1.55962	0.00452818	0.00965036	Rgma/Dlc1/Prkacb/Nog/Wnt5a/Twist1/Shroom3/Rarg/Fzd1/Prkaca/Cobl/Hif1a/Arhgap35/Ptch1/Pfn1/Fzd6/Lrp6/Grhl2/Cecr2/Spint2/Luzp1/Spint1/Tfap2a/Nckap1/Mthfd1/Vangl2/Pax2/Sall1/Sfrp1/Sfrp2/Rala/Sdc4/Bmp7/Prickle1/St14/Enah/Zeb2/Tgfb2
GO:0046651	lymphocyte proliferation	202	-0.332558	-1.55974	0.000454354	0.00126414	Rasgrp1/Ighm/Stat5b/Nck1/Cd81/Selenok/Tnfrsf1b/Ndfip1/Slc7a1/Pycard/Sh3rf1/Syk/Hprt/Slc11a1/Cd300a/Prdx2/Rps3/Tlr4/Prnp/Fkbp1a/Slc39a10/Lrrc32/Efnb1/Dnaja3/Mapk8ip1/Cd151/Ctnnb1/Adk/Coro1a/Ncstn/Dock2/Lgals9/Prkar1a/Cr2/Cd44/Twsg1/Itgb2/Icosl/Sdc4/Lgals3/Msn/Ephb6/Ptprc/H2-Aa/H2-Ab1/Itgal/Spn/Laptm5/Cxcl12/Ceacam1/Cd24a/Slc4a1
GO:0043009	chordate embryonic development	669	-0.292238	-1.56104	2.10712e-06	9.60835e-06	Hectd1/Mbd3/Trim71/Psmc3/Meox1/Epb41l5/Atm/Actl6a/Bmp4/Ssbp3/Sp1/Gpr161/Pdgfb/Txnrd3/Sec24d/Hyal1/Eya1/Ncoa3/Psph/Nup133/Hopx/Npat/Tie1/Zfp14/Crb2/Rtn4/Hoxb9/Tmem100/Cpt2/Bcl2l1/Rgma/Nmt1/Lef1/Mbnl1/Dlc1/Kdm4c/Prkacb/Hoxc9/Prkcsh/Nog/Nsun2/Hoxb7/Lig4/Gabpa/Adam10/Wnt5a/Twist1/Ybx1/Acvr1b/Man2a1/Tmem231/Shroom3/Polb/Ppp2r3a/Pef1/Add1/Ttn/Rarg/Cmip/C2cd3/Amot/Vcam1/Fzd1/Fgfr1/Wnt2/Gpi1/Pbx1/Rpl7l1/…
GO:0002088	lens development in camera-type eye	63	-0.394878	-1.56111	0.0152514	0.0276079	Spred2/Crybg3/Pds5b/Nf2/Nectin1/Tfap2a/Cdon/Fgfr3/Ctnnb1/Skil/Nectin3/Ntrk3/Fgfr2/Fat1/Gata3/Vim/Zeb2
GO:2000008	regulation of protein localization to cell surface	36	-0.450223	-1.56124	0.0170078	0.0303623	Gopc/Akt1/Hnrnpk/Kcnab2/Picalm/Synj2bp/Gbf1/Abca7/Gpd1l/Tm9sf4/Cd247/Commd1/Rab11b/Leprot/Hfe/Abca2/Leprotl1/Egf/Ctnnb1/Erbb4/Map1a/Cdh1/Gpm6b
GO:0007586	digestion	60	-0.399405	-1.56234	0.0203478	0.03554	Aco1/Strap/F11r/Adrb1/Wnk1/Vdr/Lpcat3/Npr3/Lima1/Abcb1a/Tlr4/Wnk4/Aqp1/Ldlr/Copa/Slc5a1/Cd36/Ezr/Kcnn4/Ptger3
GO:0048661	positive regulation of smooth muscle cell proliferation	97	-0.370274	-1.5627	0.00526408	0.0109799	Nampt/Stat5b/Hpgd/Ppargc1a/Gnai2/Dnmt1/Itgb3/Calcrl/Alox12/Mfn2/Vegfa/Htr1b/Gnaq/Gnai3/Edn1/Pdgfd/Bmpr1a/Cdh13/Cx3cl1/S1pr1/Fgfr2/Mmp2/Igfbp5/Notch3/Prkca/Pdgfrb
GO:0006692	prostanoid metabolic process	34	-0.458041	-1.56286	0.0211794	0.0367633	Mapk9/Pnpla8/Daglb/Anxa1/Plaa/Cd74/Ptgis/Tnfrsf1a/Pla2g4a/Gstm2/Cyp2s1/Hpgd/Akr1c14/Ptgr2/Ptges/Avpr1a/Edn1/Atp6v1b1
GO:0006693	prostaglandin metabolic process	34	-0.458041	-1.56286	0.0211794	0.0367633	Mapk9/Pnpla8/Daglb/Anxa1/Plaa/Cd74/Ptgis/Tnfrsf1a/Pla2g4a/Gstm2/Cyp2s1/Hpgd/Akr1c14/Ptgr2/Ptges/Avpr1a/Edn1/Atp6v1b1
GO:0010950	positive regulation of endopeptidase activity	140	-0.349448	-1.5634	0.00190941	0.00451583	S100a9/S100a8/Nodal/Perp/Xdh/Lgmn/Stat1/Tnfsf10/Lyn/F3/P2rx1/Rock2/Acer2/Fis1/Mapk9/Nkx3-1/Aifm1/Epha4/Casp9/Aim2/Wdr35/Dlc1/Map3k5/Mbp/Psme1/Prelid1/Ret/Eif2ak3/Rps27l/Men1/F2r/Snca/Fas/Rack1/Pycard/Gsn/Syk/Hip1/Rps3/Ppm1f/Fam162a/Arl6ip5/Mtch1/Alox12/Gper1/Dap/Tnfrsf23/Dnaja3/Pdcd6/Aph1b/Rnf7/Ncstn/Bcap31/Sfrp2/Ndufa13/App/Arrb1/Pparg/Cyfip2/Laptm5/Rhoa/Dapk1/Ctsd/Robo1/Atp2a3
GO:0032269	negative regulation of cellular protein metabolic process	758	-0.290838	-1.56368	4.4219e-07	2.28371e-06	Rpl11/Svip/Samd4b/Prkcz/Pkig/Tpr/Dusp19/Spred2/Sgta/Calr/Gsk3b/Eif2ak3/Gpi1/Socs5/Ddx6/Tfpi/Cnot8/Atg14/Otud6b/Arpp19/Pid1/Psmf1/Mgat5/Prkcd/Uchl5/Lrp5/Enpp1/Gstp1/Psen1/Ppp1r1b/Trip12/Strap/Men1/Igf2bp1/Irak3/Ptpn22/Serpinb9/Rpl5/Ednrb/Bag1/Pard3/Fh1/Snca/Sdcbp/Eif2s1/Rps6ka1/Nf2/Eprs/Ctsz/Smad7/Ppm1e/Serpina3n/Tppp/Serpinb1a/Taf1/Lrp6/L3mbtl2/Reck/Nck1/Pak2/Ctdsp1/Tmem98/Gas1/Inpp5j/Ocln/Hfe/Si…
GO:0036293	response to decreased oxygen levels	192	-0.333556	-1.56399	0.000793873	0.00204999	Cat/Hif1a/Commd1/Hmox2/Tmbim6/Sdhd/Vegfb/Ndnf/Fundc1/Ryr1/Scap/Atp1b1/Sirt2/Acot2/Ryr2/Cd34/Pgk1/Notch1/Fam162a/Aqp1/Tek/Arnt2/Vegfa/Bnip3/Bnip3l/Aqp3/Adam17/Gnb1/P4hb/Cbfa2t3/Plat/Edn1/Hyou1/Ece1/Bmp2/Nfe2l2/Epas1/Fndc1/Cav1/Flt1/Cd24a/Vegfc/Kdr/Cybb/Hsp90b1/Mmp2/Eng/Slc8a1/Tgfb2
GO:1903018	regulation of glycoprotein metabolic process	39	-0.440845	-1.56429	0.0216844	0.0375297	Rab1a/Itm2c/Soat1/Itm2a/Abca2/Plcb1/Slc2a10/Rab1b/Ctnnb1/Ncstn/Tmem59/Cst3/Itm2b/Ccl21a
GO:0120031	plasma membrane bounded cell projection assembly	429	-0.304661	-1.56457	2.41154e-05	9.06571e-05	Rab8a/Arap1/Prkcd/Cobl/Arhgap35/Ehd1/Atp6v1d/Mark4/Palm/Vdac3/Cdc42ep1/Ehd4/Pfn1/Actr3/Tmem237/Rhod/Wasf2/Spata13/Eps8/Pkhd1/Cby1/Nck1/Ppp1r9a/Tbc1d30/Nrxn1/Mylk/Pfn2/Cdc42/Spef2/Gsn/Tacstd2/Rhog/Dzip1l/Kank1/Atxn10/Shtn1/Aqp1/Ttll1/Nckap1/Vangl2/Capzb/Arl3/Brk1/Dock11/Snap29/Actr2/Rala/Ano6/Carmil1/Atp8b1/Ehd2/Pmp22/Rhoq/Parva/Celsr2/Myh10/Vcl/Ston1/Ezr/Cyfip1/Cdh13/Dbn1/Cav1/Arpc2/Ntn1/Cdc42ep4…
GO:0046545	development of primary female sexual characteristics	81	-0.381211	-1.56466	0.0056949	0.0117463	Ptger4/Pla2g4a/Esr2/Stat5b/Sod1/Nup107/Fzd4/Bmpr1b/Kitl/Vegfa/Csmd1/Sfrp1/Arrb1/Pgr/Arid5b/Ermp1/Rac1/Dach1/Kdr/Mmp2/Pdgfra/Angpt1
GO:2001056	positive regulation of cysteine-type endopeptidase activity	120	-0.356527	-1.56484	0.00592132	0.0121393	Rack1/Pycard/Gsn/Syk/Hip1/Rps3/Ppm1f/Fam162a/Arl6ip5/Mtch1/Alox12/Gper1/Dap/Tnfrsf23/Dnaja3/Pdcd6/Rnf7/Bcap31/Ndufa13/App/Arrb1/Pparg/Cyfip2/Laptm5/Rhoa/Dapk1/Ctsd/Robo1/Atp2a3
GO:0009628	response to abiotic stimulus	788	-0.290058	-1.56488	5.42212e-07	2.7399e-06	Ruvbl2/Ptgis/Ccnd2/Tsc22d3/Ttn/Tpr/Gpr4/Gsk3b/Eif2ak3/Atf2/Tigar/Atp6v1g1/Lrrc8a/Txn1/Rab3a/Prkaca/Cat/Prkcd/Nucks1/Hif1a/Col3a1/Commd1/Xrra1/Ndufs4/Ppp1r1b/Men1/Ptger4/Tanc1/Hmox2/Tmbim6/Dnaja2/Palm/Sdhd/Rab11b/Rpl26/Vegfb/F11r/Ndnf/Fundc1/Ybx3/Tcim/Eif2s1/Slc27a1/Atp6v0a2/Adrb1/Ddb1/Pkd1l3/Fas/Opn3/Taf1/Sod1/Ryr1/Scap/Nrxn1/Atp1b1/Xrcc4/Sirt2/Mylk/Nfe2l1/Acot2/Eef1d/Ryr2/Ccdc115/Lxn/Cd34/Gsn/Pa…
GO:0010469	regulation of signaling receptor activity	98	-0.369995	-1.56623	0.00449928	0.00960777	Dlg4/Bicd1/Hfe/Nrxn1/Ppargc1a/Shank1/Klhl24/Gprc5a/Grem2/Slc6a9/Dlgap1/Adra2c/Rasgrf2/Shank2/Egf/Aplp2/Psen2/P2ry1/Ephb2/Adam17/Park7/Edn1/Grem1/App/Pparg/Tgfa/Reln/Ptprj/Dapk1/Itgb1
GO:0045444	fat cell differentiation	211	-0.331385	-1.56624	0.0011551	0.00286604	Fto/Uchl3/Hnrnpu/Slc2a4/Metrnl/Pias1/Tmem120a/Arl4a/Ctbp2/Mapk14/Wnt5a/Nudt7/Steap4/Rorc/Dhrs7b/Gsk3b/Eif2ak3/Atf2/Fabp3/Lrp5/Enpp1/Tbl1x/Bbs12/Fermt2/Aldh6a1/Adrb1/Crebl2/Syap1/Zadh2/Cby1/Lrp6/Fndc3b/Napepld/Sirt2/Plcb1/Ppargc1a/Ap1s2/Smad6/Gdf10/Srebf1/Vstm2a/Grk5/Runx1t1/Gper1/Vegfa/Bnip3/Sfrp1/Ccnd1/Trpv4/Sfrp2/Sdf4/Zbtb7c/Sod2/Adgrf5/Pparg/Bmp2/Arid5b/Cds1/Cmklr1/Bmp7/Tfap2b/Lrrc8c/Sort1/Gat…
GO:0001775	cell activation	722	-0.292301	-1.56641	9.39346e-07	4.54397e-06	F11r/Bmper/Comp/H2-T23/Nampt/Snca/Tcim/Slc7a2/Foxp1/Rps6ka1/Smad7/Bloc1s6/Rasgrp1/Cxadr/Fzd7/Fzd6/Fas/Ighm/Stat5b/Itm2a/Nck1/Tmem98/Il2rg/Notch2/Hfe/Snap23/Cd81/Xrcc4/Selenok/Cd47/Plcb1/Tnfrsf1b/Ndfip1/Slc7a1/Il17ra/Grn/Pycard/Gsn/Hs1bp3/Mmp14/Sh3rf1/Syk/Exosc3/Wdfy4/Bcl11a/Hprt/Cast/Abr/Slc11a1/Mpzl2/Cd300a/Gimap1/Prdx2/Myh9/Rps3/Tlr4/Prnp/Thy1/Fkbp1a/Myo1f/Adra2c/Tpd52/Itgb3/Slc39a10/Rab27a/Msh…
GO:0120034	positive regulation of plasma membrane bounded cell projection assembly	98	-0.370072	-1.56656	0.00442491	0.00948656	Arap1/Cobl/Arhgap35/Mark4/Palm/Cdc42ep1/Pfn1/Actr3/Wasf2/Eps8/Cdc42/Aqp1/Nckap1/Brk1/Dock11/Actr2/Rala/Rhoq/Cyfip1/Arpc2/Cdc42ep4/Rac1/F2rl1/Nrp1/Plce1/Eps8l2
GO:0030308	negative regulation of cell growth	168	-0.340453	-1.5703	0.00145855	0.00354016	Actr3/Foxp1/Ptprs/Nf2/Sema3d/Gas1/Rack1/Ppt1/Bcl11a/Rerg/Adipor2/Sema4b/Sh3bp4/Epha7/Serpine2/G6pdx/Fhl1/Sfrp1/Map2/Ryk/Sfrp2/Ndufa13/Hyal2/Tro/Grem1/Pparg/Sema7a/Ntn1/Ptprj/Nrp1/Slit2/Sema3g/Acvrl1/Bmpr2/Pi16/Sema5a/Tgfb2
GO:1990089	response to nerve growth factor	30	-0.46986	-1.57032	0.0295393	0.0489245	Akt1/Dync1li2/Rab35/Magi2/Crk/Cdc5l/Usp8/Rap1a/Ehd1/Acap2/Rps3/Sh3gl2/Coro1a/Ntrk2/Ntrk3/Stmn2
GO:1990090	cellular response to nerve growth factor stimulus	30	-0.46986	-1.57032	0.0295393	0.0489245	Akt1/Dync1li2/Rab35/Magi2/Crk/Cdc5l/Usp8/Rap1a/Ehd1/Acap2/Rps3/Sh3gl2/Coro1a/Ntrk2/Ntrk3/Stmn2
GO:0043491	protein kinase B signaling	160	-0.343134	-1.57076	0.00236286	0.00542552	C1qbp/Rcn3/Ret/Fgfr1/Sesn3/Mertk/Vegfb/Hpse/Fermt2/Cavin3/Pkhd1/Nrxn1/Setx/Sirt2/Rack1/P2rx4/Tek/Lmbrd1/Gper1/Egf/Pax2/Vegfa/Pdcd6/Gcnt2/Lox/Ntrk2/Hyal2/Ntrk3/Dag1/Axl/Irs1/Cx3cl1/Cxcl12/Ptprj/Kdr/Itgb1/Gata3/Eng/Igfbp5/Met/Angpt1/Sema5a
GO:0046620	regulation of organ growth	97	-0.372199	-1.57083	0.00421875	0.00909889	Dusp9/Trip10/Wwc2/Acacb/Wt1/Nog/Mapk14/Dusp6/Fgfr1/Wnt2/Slc6a4/Men1/Ybx3/Slc25a4/Foxp1/Adrb1/Cxadr/Myh6/Akap6/Lats2/Notch1/Mapk1/Col14a1/Tbx2/G6pdx/Erbb4/Ncam1/Edn1/Bmpr1a/Hey2/Fgfr2/Wwc1/Pi16
GO:0032885	regulation of polysaccharide biosynthetic process	34	-0.461157	-1.5735	0.0196773	0.0345744	Enpp1/Ptger4/Grb10/Ppp1cb/Egf/Ppp1ca/Cd36/Cltc/Irs1/Esrrb
GO:0060325	face morphogenesis	34	-0.461328	-1.57408	0.0196773	0.0345744	Ep300/Nipbl/Plekha1/Asph/Msx1/Crebbp/Kat6a/Stra6/Sgpl1/Lef1/Nog/Rras/Rab3gap1/Tbx1/Lrp6/Tfap2a/Arid5b/Crispld1/Mmp2/Pdgfra/Tgfb2
GO:1902745	positive regulation of lamellipodium organization	32	-0.463745	-1.57472	0.0254187	0.0430706	Actr3/Wasf2/Aqp1/Nckap1/Brk1/Actr2/Carmil1/Cyfip1/Arpc2/Rac1/Plce1
GO:0009792	embryo development ending in birth or egg hatching	682	-0.294873	-1.5753	1.70073e-06	7.9343e-06	Hectd1/Mbd3/Trim71/Psmc3/Meox1/Epb41l5/Atm/Actl6a/Bmp4/Ssbp3/Sp1/Gpr161/Pdgfb/Txnrd3/Sec24d/Hyal1/Eya1/Ncoa3/Psph/Nup133/Hopx/Npat/Tie1/Zfp14/Crb2/Rtn4/Hoxb9/Tmem100/Cpt2/Bcl2l1/Rgma/Nmt1/Lef1/Mbnl1/Dlc1/Kdm4c/Prkacb/Hoxc9/Prkcsh/Nog/Nsun2/Hoxb7/Lig4/Gabpa/Adam10/Wnt5a/Twist1/Ybx1/Acvr1b/Man2a1/Tmem231/Shroom3/Polb/Ppp2r3a/Pef1/Add1/Ttn/Rarg/Cmip/C2cd3/Amot/Vcam1/Fzd1/Fgfr1/Wnt2/Gpi1/Pbx1/Rpl7l1/…
GO:0032760	positive regulation of tumor necrosis factor production	80	-0.383067	-1.57575	0.00840885	0.0165565	Tnfrsf1a/Psen1/Cyp2j6/H2-T23/Rasgrp1/Selenok/Pycard/Syk/Tlr4/Akap12/Lgals9/Cd84/App/Cd36/Ptprc/Spn/Ptprj/Cybb/Lpl/Clu
GO:0106027	neuron projection organization	93	-0.374449	-1.57656	0.00568362	0.0117338	Psen1/Tanc1/Bhlhb9/Actr3/Dlg4/Eef2k/Ppp1r9a/Cdc42/Shank1/Caprin1/Arf1/Prnp/Ckap5/Shank2/Pdlim5/Ephb2/Vps35/Actr2/Map1a/App/Itga3/Dbn1/Reln/Arhgap44/Dock10
GO:0006959	humoral immune response	90	-0.376589	-1.57686	0.00467543	0.00989894	Fau/C3/Romo1/H2-T23/Ighm/Notch2/Cd81/Notch1/Ltf/Fam3a/C1ra/Cr2/Wfdc2/Cfh/App/C1s1/Lgals3/Ptprc/Cd59a/H2-Ab1/B2m/Cxcl12/Serping1/Gata3/Wfdc15b
GO:0010799	regulation of peptidyl-threonine phosphorylation	44	-0.430224	-1.57691	0.0129864	0.0241293	Wnt5a/Spred2/Gsk3b/Pard3/Smad7/Sirt2/Ube2k/Trpc6/Mapk1/Egf/Cemip/Irgm2/App/Bmp7/Cadm4/Met
GO:0009144	purine nucleoside triphosphate metabolic process	73	-0.392172	-1.57702	0.00961653	0.0184951	Nme3/Dnajc30/Atp5j/Atp5e/Gtpbp1/Ran/Atp5g1/Entpd1/Nme1/Bcl2l1/Pkm/Atp5j2/Nme2/Pid1/Uqcc3/Atp5c1/Ppargc1a/Nudt2/Atp5k/Atp5h/Parp1/Atp5g3/Ndufc2/Atp5d/Adk/Atp5o/Gnai3/Rhoq/Atp5a1/Ak3/Atp5b/Rhoa/Aldoa
GO:0045137	development of primary sexual characteristics	161	-0.344197	-1.57722	0.00125102	0.00307103	Ptger4/Tcf21/Pla2g4a/Ybx3/Esr2/Prdx4/Stat5b/Sod1/Nup107/Six4/Fzd4/Bmpr1b/Abcb1a/Dhh/Map7/Msh2/Kitl/Vegfa/Hsd17b4/Csmd1/Sfrp1/Ccnd1/Sfrp2/Ar/Arrb1/Pgr/Arid5b/Ermp1/Ren1/Adgrg1/Rac1/Dach1/Kdr/Mmp2/Gata3/Pdgfra/Angpt1/Tgfb2
GO:0051648	vesicle localization	166	-0.343335	-1.5786	0.00163454	0.00393942	Picalm/Exoc4/Tpgs1/Ndel1/Dtnbp1/Mapk15/Synj1/Gosr1/Ap3s2/Magi2/Ap3m2/Fbxw11/Mecp2/Myo5b/Stard3/Arfgap3/Gbf1/Wipi1/Ykt6/Uso1/Rab17/Wasl/Spg11/Sar1a/Kif1c/Myo1d/Slc2a4/Mlph/Fyco1/Bcl2l1/Myo6/Syt4/Dnm1/Nde1/Prkcz/Sar1b/Pef1/Syn3/Rab3gap1/Rab27b/Rab3a/Trip11/Rab1a/Trak2/Psen1/Rab11b/Snapin/Rab11a/Actn4/Clasp2/Snca/Bloc1s6/Rasgrp1/Mreg/Nrxn1/Kif5b/Bloc1s5/Bicdl1/Myo1e/Myo1c/Tmed9/Myo1g/Ap1s2/Dync1h1/A…
GO:0099111	microtubule-based transport	171	-0.340358	-1.57869	0.000863581	0.00221408	Ndel1/Dtnbp1/Klc3/Rhot1/Ap3s2/Ift20/Ap3m2/Fbxw11/Bicd2/Ttc21b/Slc9a3r1/Mecp2/Dync2li1/Lca5l/Rpgr/Ift27/Ift81/Copg1/Map6/Spg11/Kif1c/Hnrnpu/Stau1/Fyco1/Wdr35/Ak7/Dnah11/Invs/Pura/Nde1/Prkcz/Sun2/Rab27b/Arl8a/Rab1a/Hif1a/Trak2/Bbs12/Fez1/Hspb11/Snapin/Bloc1s6/Rasgrp1/Copg2/Bicd1/Sod1/Mreg/Sun1/Kif5b/Cdc42/Spef2/Bloc1s5/Bsn/Bicdl1/Rab21/Dync1h1/Dlg2/Kif1b/Ttll1/Aqp4/Arl3/Arl8b/Dync1i2/Dst/Map2/Map1a…
GO:0099563	modification of synaptic structure	30	-0.472529	-1.57924	0.0280697	0.0468989	Chmp2b/Myo5b/Dlgap3/Epha4/Wasf3/Stau1/Gsk3b/Pfn1/Pfn2/Cdc42/Cttnbp2/Pgrmc1/Myh10/Cyfip1/Rhoa/Arhgap44
GO:0048872	homeostasis of number of cells	287	-0.318577	-1.57936	0.000176639	0.000543768	Tsc22d3/Add1/Smap1/Gpi1/Itpkb/Hif1a/Glis2/Maea/Mertk/Men1/Chst3/Fam210b/F2r/Tcea1/Armcx1/Fh1/Klf13/Fas/Stat5b/Sod1/Rrn3/Napepld/Hspa9/Fstl1/Plcb1/Nfe2l1/Csf1/Lpcat3/Hba-a1/Myct1/Rps17/Kras/Hba-a2/Notch1/Prdx2/Map7/Kitl/Mthfd1/Col14a1/Tmem14c/Vegfa/Tnfrsf23/Dnaja3/Slc40a1/Tmod3/Dock11/Ptbp3/G6pdx/Adam17/Skil/Coro1a/Ncstn/Gprasp2/Cd44/Cfh/Adgrf5/Emx1/Lipa/Epas1/Adgrg1/Axl/B2m/Crispld1/Emcn/Cadps2/C…
GO:0050727	regulation of inflammatory response	237	-0.326603	-1.57941	0.000283693	0.0008338	Pik3ap1/Ptgis/Ido1/Gpr4/Abcc1/Fgfr1/Socs5/Tnfrsf1a/Gstp1/Ptger4/C3/Pla2g4a/Ednrb/H2-T23/Snca/Slc7a2/Dagla/Stat5b/Sod1/Psma1/Napepld/Cd81/Cd47/Nfe2l1/Tnfrsf1b/Ndfip1/Il17ra/Lpcat3/Grn/Pycard/Gprc5b/Pdcd4/Abr/Tlr4/Ndufc2/Calcrl/Cdh5/Ldlr/Gper1/Kars/Cdk19/Ctsc/Cd200/Vps35/Ptges/Lgals9/Trpv4/Cd44/Hyal2/Pmp22/Park7/App/Serpinf1/Pparg/Nt5e/Sema7a/Aldh2/Spn/Cx3cl1/Cd24a/Ptger3/Slit2/Syt11/Gata3/Prkca/Mg…
GO:0010563	negative regulation of phosphorus metabolic process	438	-0.307891	-1.58091	1.19152e-05	4.6524e-05	Pkig/Ppp1r35/Dusp19/Spred2/Gsk3b/Dnajc15/Socs5/Tigar/Atg14/Arpp19/Pid1/Mgat5/Prkcd/Lrp5/Enpp1/Gstp1/Psen1/Ppp1r1b/Strap/Men1/Irak3/Lpcat1/Ptpn22/Bag1/Prdx3/Pard3/Snca/Nf2/Slc27a1/Smad7/Ppm1e/Grb10/Lrp6/Nck1/Wnk1/Ctdsp1/Inpp5j/Mphosph10/Ocln/Sirt2/Mvp/Abca2/Lats2/Ctdspl/Ppargc1a/Dusp16/Prkar2b/Rack1/Dusp26/Pycard/Parp1/Gprc5a/Rtraf/Sorl1/Smad6/Nup62/Gnai2/Cd300a/Smpd1/Cep85/Ankle2/Ppm1f/Prnp/Sh3gl…
GO:0045936	negative regulation of phosphate metabolic process	438	-0.307891	-1.58091	1.19152e-05	4.6524e-05	Pkig/Ppp1r35/Dusp19/Spred2/Gsk3b/Dnajc15/Socs5/Tigar/Atg14/Arpp19/Pid1/Mgat5/Prkcd/Lrp5/Enpp1/Gstp1/Psen1/Ppp1r1b/Strap/Men1/Irak3/Lpcat1/Ptpn22/Bag1/Prdx3/Pard3/Snca/Nf2/Slc27a1/Smad7/Ppm1e/Grb10/Lrp6/Nck1/Wnk1/Ctdsp1/Inpp5j/Mphosph10/Ocln/Sirt2/Mvp/Abca2/Lats2/Ctdspl/Ppargc1a/Dusp16/Prkar2b/Rack1/Dusp26/Pycard/Parp1/Gprc5a/Rtraf/Sorl1/Smad6/Nup62/Gnai2/Cd300a/Smpd1/Cep85/Ankle2/Ppm1f/Prnp/Sh3gl…
GO:0051926	negative regulation of calcium ion transport	47	-0.421584	-1.58113	0.0192809	0.0339491	Gstm7/Tmbim6/Gsto1/Atp1a2/Sri/Vdac1/Ywhae/Pln/Nos1/Ptger3/Ace/Tgfb2
GO:0032091	negative regulation of protein binding	90	-0.377802	-1.58193	0.00416004	0.00899025	Itgb1bp1/Nkx3-1/Epb41l5/Ptprf/Pdgfb/Atp2a2/Rgma/Lef1/Nog/Aurka/Dhrs7b/Ruvbl2/Gsk3b/Lrpap1/Id1/Tmbim6/Xirp1/Ctsz/Hfe/Rack1/Sorl1/Bag2/Gper1/Psen2/Gnl3l/Map2/Actb/Plscr1/Ckmt1/Park7/Cav1/B2m/Mapk3/Itga4/Ace/Atp2a3
GO:0044255	cellular lipid metabolic process	736	-0.294913	-1.58201	1.76527e-07	9.97747e-07	Hsd17b10/Hadha/Mtmr2/Akr1b8/Ncor1/Pip5k1a/Acly/Prkag1/Lonp2/Nr1h3/Fitm2/Adh5/Pdgfb/Serinc2/Pigs/Pnpla8/Pitpnc1/Daglb/Dolk/Cyp2d26/Pigk/Anxa1/Gba/Phb2/Dhdds/Cpt2/Plaa/Acacb/Plb1/Pigu/Gstm4/Alg6/Inpp5a/Acads/Plcb2/St6galnac6/Cd74/St8sia4/Mtmr10/Decr2/Mapk14/Pm20d1/Insig2/Twist1/Nudt7/Pex2/Pi4ka/Cln8/St3gal2/C1qtnf9/Degs1/Alg2/Dhrs7b/Adipor1/Ptgis/Mtmr9/Mboat1/Gpat4/Eif2ak3/Abhd4/Dhrs3/Itpkb/Socs5/B…
GO:0043280	positive regulation of cysteine-type endopeptidase activity involved in apoptotic process	107	-0.368439	-1.58214	0.00346185	0.00762409	Ret/Eif2ak3/Rps27l/Men1/F2r/Snca/Fas/Rack1/Pycard/Gsn/Syk/Hip1/Rps3/Ppm1f/Fam162a/Arl6ip5/Mtch1/Alox12/Gper1/Dap/Tnfrsf23/Dnaja3/Pdcd6/Rnf7/Bcap31/Ndufa13/App/Arrb1/Pparg/Laptm5/Rhoa/Dapk1/Ctsd/Robo1/Atp2a3
GO:0032388	positive regulation of intracellular transport	163	-0.346043	-1.5827	0.00103393	0.00260536	Fis1/Itgb1bp1/Edem1/Cep290/Tcaf1/Mtmr2/Edem2/Sar1a/Riok2/Pdcd10/Tm9sf4/Mapk14/Tomm7/Sar1b/Tpr/Gsk3b/Numa1/Prkaca/Prkcd/Tnfrsf1a/Commd1/Psen1/Fez1/Ehd1/Ptpn22/Actr3/Zdhhc2/Crebrf/Cd81/Kif5b/Ripor1/Cdc42/Pgap1/Myo1c/Sorl1/Rab21/Dync1h1/Arf1/Prnp/Prkaa1/Tek/Mapk1/Gper1/Sh3glb1/Tmem30b/Cemip/Stom/Ipo5/Jup/Bcap31/Map2/Tmem30a/Ehd2/Hyal2/Cdh1/Ywhae/Msn/Ezr/Ank3/Arpc2/Rdx/Anxa2
GO:0050953	sensory perception of light stimulus	80	-0.384795	-1.58286	0.00723967	0.0144928	Spata7/Atf6/Whrn/Cacnb2/Ush1c/Gjc1/Cln8/Crybg3/Ndufs4/Wfs1/Dram2/Lamc3/Rorb/Ppt1/Dnajc19/Rdh11/Gprc5c/Pde6d/Adgrv1/Cfh/Olfm2/Epas1/Lamb2/Cacnb4/Clic5/Kcnj10/Sema5a
GO:2000106	regulation of leukocyte apoptotic process	73	-0.393732	-1.5833	0.00858883	0.0168493	Selenos/Anxa1/Cd274/Cd74/Wnt5a/Rorc/Prelid1/Tsc22d3/Ido1/Itpkb/Hif1a/Mertk/Serpinb9/Tcp1/Slc39a10/Kitl/St6gal1/Ormdl3/Adam17/Cd44/Lgals3/Axl/St3gal1/Cxcl12/Ceacam1/Cd24a/Tgfb2
GO:0060249	anatomical structure homeostasis	348	-0.315005	-1.58439	3.95913e-05	0.000142221	Gnas/Hif1a/Bbs12/Strap/Naf1/Ptger4/F2r/Lpcat1/Pla2g4a/Trp53inp2/Ldb2/Fh1/Cldn5/Cxadr/Lrp6/Sod1/Ocln/Spp1/Dram2/Xrcc4/Tcp1/Csf1/Cd34/Parp1/Syk/Rab3d/Kras/Cct8/Abcb1a/Notch1/Tlr4/Car2/Sh3gl2/Nhp2/Prkaa1/Itgb3/Nek7/Acaca/Mapk1/Prom1/Col14a1/Gaa/Vegfa/Psen2/P2ry1/Kcnh1/Fcgr4/Calb1/Ctnnb1/Gnl3l/Pkib/Coro1a/Dmd/Gcnt2/Lamp2/Lox/Tjp3/Erbb4/Map1a/Adgrv1/Cct5/Tpp1/Kcnj1/Adgrf5/Cct6a/Lipa/Mc4r/Cdh3/Bsg/Rab7…
GO:0098930	axonal transport	58	-0.407325	-1.58451	0.0177129	0.0314647	Rab27b/Arl8a/Hif1a/Trak2/Fez1/Snapin/Bloc1s6/Sod1/Kif5b/Bloc1s5/Bsn/Rab21/Dync1h1/Dlg2/Kif1b/Arl8b/Dst/Map2/Map1a
GO:0010712	regulation of collagen metabolic process	40	-0.445673	-1.58489	0.0139291	0.0256014	Got1/Fgfr3/Pparg/Ltbp1/Fn1/Itgb1/Eng/Pdgfrb/Vim
GO:1902652	secondary alcohol metabolic process	113	-0.365689	-1.58607	0.00199743	0.00468968	Gba/Cyp27a1/Hdlbp/Insig2/Sqle/Pex2/Cyp51/Cln8/Fgfr1/Cat/Lrp5/Hmgcs1/Erlin2/Nsdhl/Soat1/Apobr/Srebf2/Sod1/Scap/Abca2/Nfe2l1/Lpcat3/Fdft1/Lima1/Dhcr24/Por/Smpd1/Srebf1/Prkaa1/Thrb/Idh3a/Msmo1/Ldlr/Sc5d/Dhcr7/Aplp2/Ebp/Npc2/Erlin1/G6pdx/Aco2/Idh2/Pmp22/App/Cyb5r3/Fgf1/Lrp1
GO:0006952	defense response	987	-0.290462	-1.58744	7.03067e-09	5.26161e-08	Pum2/Prkcd/Cdc37/Rab1a/Hif1a/Crcp/Pcbp2/Tnfrsf1a/Nono/Gstp1/Rab12/Fau/Ndufs4/Ptger4/C3/Romo1/Zfp35/F2r/Irak3/Ptpn22/Hck/Serpinb9/Pla2g4a/Ggt5/Itgax/Sec14l1/Ednrb/Vdac3/H2-T23/Actr3/Snca/Slc7a2/Eprs/Rasgrp1/Cxadr/Serpina3n/Esr2/Spire1/Ighm/Serpinb1a/Ackr2/Dagla/Stat5b/Sod1/Tspan6/Adcy1/Il10rb/Notch2/Themis2/Snap23/Psma1/Napepld/Cd81/Kif5b/Selenok/Il1rap/Sla/Sirt2/Cd47/Cdc42/Nfe2l1/Tnfrsf1b/Ndfip1/…
GO:0010737	protein kinase A signaling	30	-0.475002	-1.5875	0.0266001	0.0447324	Prkacb/Ttn/Prkaca/Tcim/Nrxn1/Akap6/Prkar2b/Akap12/Pja2/Prkar2a/Prkar1a/Adgrv1/Ezr/Fbn1
GO:0032212	positive regulation of telomere maintenance via telomerase	30	-0.475012	-1.58754	0.0266001	0.0447324	Atm/Cct4/Dkc1/Tnks/Cct3/Tcp1/Cct8/Nek7/Mapk1/Ctnnb1/Pkib/Cct5/Cct6a/Mapk3
GO:0043300	regulation of leukocyte degranulation	35	-0.463016	-1.5883	0.0148721	0.0270887	Ap1g1/Ccr2/Bcr/Lyn/Vamp8/Rac2/Fgr/D6Wsu163e/Stxbp2/Il4ra/Syk/Abr/Cd300a/Lgals9/Itgb2/Cd84/Lamp1/F2rl1
GO:0060428	lung epithelium development	39	-0.447877	-1.58924	0.0161542	0.0289987	Rcn3/Wnt2/Numa1/Adamtsl2/Ppp3r1/Foxp1/Fndc3b/Grhl2/Cdc42/Tmem38b/Thrb/Fgfr3/Foxp4/Numb/Fgfr2
GO:0032722	positive regulation of chemokine production	49	-0.418662	-1.58961	0.0163499	0.0293173	Cd74/Tlr2/Wnt5a/Twist1/Mbp/Il4ra/P2ry2/Selenok/Il17ra/Pycard/Syk/Tlr4/Adam17/Lgals9/Trpv4/Tlr7/Cd84/App/Csf1r/Lrp1/Lpl
GO:0043604	amide biosynthetic process	647	-0.298925	-1.58967	3.78635e-07	1.97759e-06	Uqcc2/Mrpl55/Nanos1/Mrpl47/Hagh/Mrpl9/Fto/Ltn1/Pars2/Rc3h1/Mrpl35/Gba/Pum3/Sarnp/Rpl6/Mrpl16/Rpl9-ps6/Eif5a2/Acacb/Hars/Mrpl36/Lsm14a/St6galnac6/St8sia4/Wt1/Taco1/Secisbp2l/Itga2/Mrps21/Magoh/Eif4ebp1/Pm20d1/Pink1/Gclm/Coa3/Pkm/Gspt1/Rpl27a/Eif3m/Mrpl34/St3gal2/Rps27a/Drg1/Gatb/Degs1/Rpl11/Samd4b/Mrpl14/Farsb/C1qbp/Lrpprc/Rps9/Nars2/Dlat/Tpr/Rps29/Calr/Eif2ak3/Tma7/Rps27l/B4galnt1/Ctif/Ddx6/Etf1/…
GO:0043535	regulation of blood vessel endothelial cell migration	85	-0.383571	-1.59008	0.00658975	0.0133404	Tbxa2r/P2rx4/Jcad/Notch1/Alox12/Vegfa/Mmrn2/Adam17/Jup/Pik3c2a/Pparg/Nfe2l2/Atp5a1/Atp5b/Rhoa/Nrp1/Vegfc/Kdr/Acvrl1/Prkca/Angpt1
GO:0043502	regulation of muscle adaptation	84	-0.384292	-1.59015	0.006857	0.0138037	Tnfrsf1a/Ndufs4/Mef2a/Slc25a4/Foxp1/Adrb1/Akap6/Scn5a/Tnfrsf1b/Parp1/P2rx4/Notch1/Mtpn/Adk/G6pdx/Pde9a/Edn1/Ece1/Igfbp5/Prkca/Gata5/Pi16
GO:0045926	negative regulation of growth	219	-0.333908	-1.59039	0.000389251	0.00110487	Sema3e/Bmp4/Dip2b/Ei24/Gdf15/Hyal1/Foxk1/Bcl6/Wwc2/Sesn1/Rtn4/Rbbp7/Rgma/Spg20/Wt1/Nog/Wnt5a/Acvr1b/Adipor1/Zmat3/Gsk3b/Gnas/Slc6a4/Hif1a/Nkd1/Enpp1/Men1/Ptch1/Actr3/Foxp1/Ptprs/Nf2/Adrb1/Cxadr/Sema3d/Gas1/Notch2/Rack1/Ppt1/Bcl11a/Notch1/Rerg/Adipor2/Sema4b/Sh3bp4/Epha7/Fgfr3/Serpine2/G6pdx/Fhl1/Sfrp1/Map2/Ryk/Sfrp2/Ndufa13/Hyal2/Tro/Grem1/Pparg/Sema7a/Ntn1/Ptprj/Nrp1/Wwc1/Slit2/Gpc3/Sema3g/Acvrl…
GO:0071902	positive regulation of protein serine/threonine kinase activity	223	-0.332692	-1.59052	0.000413239	0.00116579	C1qtnf9/Ccnd2/Dusp19/Ret/Fgfr1/Taok3/Prkcd/Map3k21/Psen1/Fermt2/Snca/Tcim/Slc27a1/Rasgrp1/Ighm/Syap1/Sod1/Dazap2/Maged1/Nrxn1/Cd81/Akap6/Map3k9/Pdgfc/Syk/Akap13/Kras/Fzd4/Ltf/Prdx2/Rps3/Tlr4/Kitl/Egf/Vangl2/Vegfa/Cemip/Irgm2/Adam17/Ror2/Iqgap1/Ccnd1/Edn1/App/Arrb1/Ntrk3/Ptprc/Bmp2/Pdgfd/Tgfa/Csf1r/Flt1/Ceacam1/Fgf1/Rhoa/Cd24a/Plce1/Robo1/Cspg4/Met/Pdgfrb/Zeb2
GO:0006112	energy reserve metabolic process	73	-0.395572	-1.5907	0.00785476	0.0155699	Agl/Rubcnl/Gsk3b/Il6st/Gnas/Pygb/Enpp1/Gyg/Gbe1/Ugp2/Adrb1/Grb10/Ppp1cb/Gcgr/Gaa/Pygl/Ppp1ca/Adgrf5/Cd36/Mc4r/Irs1/Esrrb/Ppp1r1a
GO:0048568	embryonic organ development	371	-0.314357	-1.59092	3.89858e-05	0.000140671	Myo6/Lef1/Hoxc9/Nog/Hoxb7/Tshz1/Insig2/Ttc39c/Invs/Ush1c/Wnt5a/Twist1/Mfap2/Pax8/Rarg/C2cd3/Vcam1/Fgfr1/Wnt2/Pbx1/Gnas/Cobl/Hif1a/Rpl38/Psen1/Men1/Rpl10/Tcf21/Nsdhl/Ptch1/Tbx1/Fzd6/Chst11/Lrp6/Fbxw8/Sod1/Gas1/Notch2/Grhl2/Bloc1s5/Ryr2/Hspg2/Six4/Spint2/Pdgfc/Mmp14/Sp2/Krt8/Abr/Tubb2b/Notch1/Spint1/Hoxd10/Tfap2a/Kitl/Mapk1/Nckap1/Vangl2/Runx2/Tbx2/Wnt9b/Pax2/Vegfa/Sox18/Apela/Ephb2/Ctnnb1/Sall1/Ro…
GO:0051402	neuron apoptotic process	236	-0.329505	-1.59113	0.00032012	0.000930708	Polb/Snx6/Syngap1/Gsk3b/Atf2/Gpi1/Sigmar1/Hif1a/Tnfrsf1a/Nono/Psen1/Wfs1/F2r/Gbe1/Bhlhb9/Vegfb/Ndnf/Retreg1/Bag1/Prdx3/Snca/Ctsz/Unc5b/Esr2/Fas/Glp1r/Sod1/Xrcc4/Cdc42/Ppargc1a/Six4/Ptprz1/Grn/Parp1/Ppt1/Xiap/Kras/Prdx2/Prnp/Nqo1/Fam162a/Thrb/Tfap2a/Msh2/Epha7/Vegfa/Tnfrsf23/Bnip3/Fgfr3/Ctnnb1/G6pdx/Coro1a/Ncstn/Ralbp1/Ntrk2/Sod2/Park7/App/Arrb1/Hyou1/Nos1/Tfap2b/Axl/Cx3cl1/Mt1/Rhoa/Nrp1/Tox3/Kdr/…
GO:0009206	purine ribonucleoside triphosphate biosynthetic process	50	-0.418318	-1.59117	0.0140021	0.0257209	Nme3/Dnajc30/Atp5j/Atp5e/Atp5g1/Entpd1/Nme1/Bcl2l1/Pkm/Atp5j2/Nme2/Pid1/Uqcc3/Atp5c1/Ppargc1a/Nudt2/Atp5k/Atp5h/Parp1/Atp5g3/Ndufc2/Atp5d/Atp5o/Atp5a1/Ak3/Atp5b/Aldoa
GO:0002698	negative regulation of immune effector process	100	-0.374654	-1.59121	0.00274161	0.00618106	Anxa1/Rc3h1/Bcl6/Crk/Nploc4/Dusp22/Il4ra/C1qbp/Socs5/Pcbp2/Zfp35/Irak3/Serpinb9/Tmbim6/Sec14l1/H2-T23/Smad7/Tspan6/Hfe/Cd47/Ndfip1/Grn/Abr/Cd300a/Lgals9/Fgl2/Cd84/Lgals3/Ptprc/Htra1/Cd59a/Spn/Ceacam1/Serping1/Angpt1/Tgfb2
GO:0010761	fibroblast migration	52	-0.416797	-1.59132	0.0201735	0.0353309	Actr3/Tns1/Ddr2/Itgb3/Adipor2/Akap12/Iqgap1/Hyal2/Pmp22/Sdc4/Arid5b/Rac1/Itgb1/Acta2/Slc8a1
GO:0048013	ephrin receptor signaling pathway	32	-0.468918	-1.59228	0.0216423	0.0374769	Nck1/Notch1/Efnb2/Ephb4/Epha7/Efnb1/Ephb2/Efna5/Epha3
GO:0045732	positive regulation of protein catabolic process	203	-0.339116	-1.59357	0.000451681	0.00125887	Wnt5a/Ubqln2/Atxn3/Aurka/Huwe1/Snx9/Ppp2r3a/Hecw2/Snf8/Sgta/Gsk3b/Ecscr/Zyg11b/Socs5/Rnf144b/Tnfsf12/Nkd1/Psen1/Apc2/Lpcat1/Tmtc3/Crebrf/Smad7/Ddb1/Taf1/Fbxw8/Cd81/Snx1/Sirt2/Abca2/Tnfrsf1b/Ndfip1/Rack1/Nub1/Sorl1/Cul4b/Bag2/Ankib1/Vps28/Ldlr/Egf/Adam9/Psen2/Ctsc/Nsf/Nedd4/Vps35/Bcap31/Smurf2/Ndufa13/Cbfa2t3/App/Msn/Pttg1ip/Rab7/Ezr/Cav1/Prickle1/Laptm5/Rdx/Gpc3/Lrp1/Clu
GO:0032635	interleukin-6 production	119	-0.364803	-1.59363	0.00232587	0.00535199	Cd74/Tlr2/Wnt5a/Twist1/Pou2f2/Mbp/Socs5/Tnfrsf1a/F2r/Irak3/Ptpn22/Selenok/Il1rap/Cd47/Il17ra/Pycard/Syk/Tlr4/Aqp4/Psen2/Cd200/Lgals9/Trpv4/Tlr7/Cd84/Hyal2/App/Arrb1/Cd36/Capn2/Bsg/Laptm5/F2rl1/Cd24a/Syt11/Met/Afap1l2/Lpl
GO:0043949	regulation of cAMP-mediated signaling	33	-0.468678	-1.59364	0.0120082	0.0226371	Pex5l/Gnas/Ptger4/Prkar2b/Prkar2a/Pebp1/Prkar1a/Pde3b/Ece1/Gnai1/Ptger3/Pde3a
GO:0031644	regulation of nervous system process	126	-0.361052	-1.59444	0.00219021	0.00508323	Rock2/Il1a/Nos3/Comt/Dlgap3/Ptk2b/Shisa9/Eif4a3/Ctss/Mtmr2/Cacng4/Wasf3/Gba/Rtn4/Tmem100/Syne1/Igsf9b/Itga2/Tenm4/Prkcz/Gsk3b/Eif2ak3/Fgfr1/Fgfbp3/F2r/Itgax/Klk8/Ednrb/Pard3/Dlg4/Tppp/Cbln1/Tmem98/Nrxn1/Tnfrsf1b/Shank1/Tlr4/Dlgap1/Adra2c/Shank2/Ctsc/Fcgr4/Unc13b/Ncam1/Avpr1a/Edn1/App/Jam2/Dag1/Dbn1/Nos1/Reln/Grip2/Mgll/Kcnj10
GO:1901652	response to peptide	322	-0.319256	-1.59464	6.20057e-05	0.000213033	Rock2/Cacna1a/Prkdc/Cyc1/Apc/Akt3/Serpina3i/Igf2/Erbin/Fis1/Pip4k2b/Prkci/Atp2b1/Rab15/Eif6/Foxo1/Epha4/Hadha/Trarg1/Uso1/Adcy6/Ramp3/Ptprf/Sp1/Gdf15/Slc25a33/Anxa1/Uchl3/Atp2a2/Ccnd3/Crk/Slc2a4/Kl/Bcar1/Mapk14/Eif4ebp1/Insig2/Pkm/Ybx1/Snx6/C1qtnf9/Zfp106/Prkcz/Adipor1/Vcam1/Gsk3b/Abcc1/Agtr1a/Stxbp3/Sesn3/Rab8a/Pid1/Prkcd/Nucks1/Enpp1/Rab12/Psen1/Capn1/Ptpn22/Ptpra/Tns2/Ednrb/Leprot/Rab8b/Eprs/S…
GO:1902991	regulation of amyloid precursor protein catabolic process	42	-0.442533	-1.59495	0.0132183	0.0244478	Rtn1/Abca2/Slc2a13/Sorl1/Prnp/Fkbp1a/Olfm1/Ntrk2/Tmed10/App/Spon1/Rtn3/Clu
GO:0050821	protein stabilization	168	-0.345877	-1.59531	0.00100559	0.00254786	Npm1/Cdk7/Phb/Epha4/Stx12/Atp1b2/Glmp/Ifi30/Sugt1/Cct4/Phb2/Rtn4/Cd74/Pdcd10/Pink1/Cog7/Rpl11/Mtmr9/Swsap1/Calr/Rab3gap1/Cct3/Mcm8/Cdc37/Tbl1x/Wfs1/Rpl5/Bag1/Pfn1/Smad7/Crebl2/Taf1/Tspan1/Atp1b1/Tcp1/Pfn2/Usp9x/Ppib/Mtrr/Grn/Hip1/Cct8/Rab21/Crtap/Plpp3/Bag2/Nckap1/Dnaja3/Gnaq/Irgm2/Mfsd1/Lamp2/Taf9b/Cct5/Park7/Afm/Cct6a/Tbrg1/Lamp1/Bag5/Ank2/Atp1b3/Clu
GO:0010591	regulation of lamellipodium assembly	33	-0.469308	-1.59578	0.0120082	0.0226371	Actr3/Wasf2/Aqp1/Nckap1/Capzb/Brk1/Actr2/Cyfip1/Arpc2/Rac1/Plce1/Slit2
GO:0048713	regulation of oligodendrocyte differentiation	39	-0.449932	-1.59653	0.0155721	0.0281003	Ptpra/Dusp15/Tmem98/Sirt2/Tnfrsf1b/Ptprz1/Notch1/Slc45a3/Ctnnb1/Dag1/Pparg/Wdr1/Daam2/Ptn
GO:0032869	cellular response to insulin stimulus	171	-0.344222	-1.59662	0.000668724	0.00177357	Prkdc/Apc/Akt3/Igf2/Pip4k2b/Prkci/Atp2b1/Rab15/Foxo1/Trarg1/Uso1/Ptprf/Sp1/Slc25a33/Uchl3/Ccnd3/Slc2a4/Kl/Bcar1/Eif4ebp1/Insig2/Pkm/Ybx1/C1qtnf9/Zfp106/Prkcz/Adipor1/Gsk3b/Sesn3/Rab8a/Pid1/Prkcd/Nucks1/Enpp1/Rab12/Ptpra/Tns2/Rab8b/Eprs/Slc27a1/Grb10/Wdtc1/Syap1/Nck1/Ywhag/Baiap2l1/Plcb1/Pdk2/Cav2/Parp1/Myo1c/Sorl1/Rab31/Gnai2/Sgk1/Srebf1/Kank1/Snx5/Prkaa1/Lmbrd1/Rab10/Pde3b/Rhoq/Pparg/Grb14/Cyfip…
GO:0051148	negative regulation of muscle cell differentiation	52	-0.418412	-1.59749	0.01929	0.0339491	Foxp1/Fzd7/Pdcd4/Notch1/Dnmt1/Myocd/Plpp7/G6pdx/Med28/Bmp2/Bmpr1a/Sox6/Pi16
GO:0032675	regulation of interleukin-6 production	112	-0.369008	-1.59778	0.00215824	0.00501986	Cd74/Tlr2/Wnt5a/Twist1/Pou2f2/Mbp/Socs5/Tnfrsf1a/F2r/Irak3/Ptpn22/Selenok/Il1rap/Cd47/Il17ra/Pycard/Syk/Tlr4/Aqp4/Cd200/Lgals9/Trpv4/Tlr7/Cd84/Hyal2/App/Arrb1/Cd36/Capn2/Bsg/Laptm5/F2rl1/Cd24a/Syt11/Met/Afap1l2/Lpl
GO:0006979	response to oxidative stress	349	-0.316712	-1.59787	4.1092e-05	0.000147448	Aifm1/Ucp2/Foxo1/Gpx8/Net1/Bmp4/Sp1/Hyal1/Selenos/Anxa1/Atp2a2/Crk/Zfp622/Mpv17/Sesn1/Ppp2cb/Pdcd10/Nol3/Ndufs2/Bcar1/Map3k5/Pink1/Gclm/Gpx7/Cln8/Psip1/Zfp580/Glrx/Fzd1/Abcc1/Sesn3/Sigmar1/Mapkap1/Ercc6l2/Txn1/Cat/Prkcd/Hif1a/Nono/Gstp1/Psen1/Capn1/Kpna4/Romo1/Hmox2/Prdx3/Ndufa6/Snca/Eif2s1/Foxp1/Prdx4/Sod1/Rcan1/Setx/Selenok/Sirt2/Nfe2l1/Ppargc1a/Pdk2/Slc25a24/Rack1/Ndufs8/Parp1/Ndufa12/Prdx2/Rp…
GO:0048488	synaptic vesicle endocytosis	59	-0.408765	-1.59796	0.0102295	0.0195231	Grn/Mff/Sh3gl2/Syp/Actb/Actg1/Ston1/Cltc/Canx/Cd24a/Syt7/Sncg/Syt11
GO:0140238	presynaptic endocytosis	59	-0.408765	-1.59796	0.0102295	0.0195231	Grn/Mff/Sh3gl2/Syp/Actb/Actg1/Ston1/Cltc/Canx/Cd24a/Syt7/Sncg/Syt11
GO:0090317	negative regulation of intracellular protein transport	42	-0.443408	-1.5981	0.0127752	0.0238	Itgb1bp1/Ubac2/Ei24/Fermt1/Erlec1/Nol3/Svip/Pkig/Txn1/Ube2j1/Kcne1/Pkia/Rangap1/Park7/Cd36/Ube2g2/Os9/Angpt1
GO:0070613	regulation of protein processing	49	-0.4209	-1.5981	0.0154817	0.0279779	Notch4/Ruvbl1/Prkacb/Nol3/Prkaca/Inpp5b/Ctsz/Tmem98/Gas1/Lpcat3/Gsn/Mmp14/Xiap/Cast/Snx12/Myh9/Bag2/Serpine2/Furin/Tmem59/Cdh1/Spon1/Glg1
GO:0002700	regulation of production of molecular mediator of immune response	112	-0.369099	-1.59817	0.00215824	0.00501986	Cd244a/Bcl6/Rtn4/Cd74/Tlr2/Wnt5a/Ddx1/Hk1/Il4ra/Prkcz/Gpi1/Irak3/Ptpn22/Tmbim6/H2-T23/Foxp1/Smad7/Ighm/Hfe/Cd81/Tnfrsf1b/Ndfip1/Gprc5b/Exosc3/Tlr4/Ddx21/Msh2/Tek/Cd36/Ptprc/Sema7a/Laptm5/B2m/Ceacam1/F2rl1/Gata3/Angpt1/Tgfb2
GO:1902930	regulation of alcohol biosynthetic process	39	-0.450444	-1.59835	0.01499	0.0272568	Plek/Fdps/Abcg1/Scp2/Adcyap1r1/Ptk2b/Cd244a/H6pd/Pex2/Erlin2/Snca/Srebf2/Sod1/Scap/Lpcat3/Por/Srebf1/Gper1/Dhcr7/P2ry1/Erlin1/Bmp2/Fgf1/Bmp6
GO:0048706	embryonic skeletal system development	108	-0.37244	-1.59881	0.00281927	0.0063226	Foxc2/Slc39a3/Tulp3/Hoxb8/Asxl2/Eif4a3/Bmp4/Sp1/Hyal1/Eya1/Hoxb9/Hoxc9/Nog/Hoxb7/Wnt5a/Twist1/Pbx1/Gnas/Men1/Dmrt2/Tbx1/Chst11/Gas1/Grhl2/Hspg2/Six4/Slc2a10/Mmp14/Hoxc6/Hoxd10/Tfap2a/Runx2/Wnt9b/Ctnnb1/Hoxd9/Mmp16/Lhx1/Bmp7/Fgfr2/Pdgfra/Pcsk5/Tgfb2
GO:0050810	regulation of steroid biosynthetic process	58	-0.411023	-1.59889	0.0147852	0.0269664	Srebf2/Sod1/Scap/Ppargc1a/Lpcat3/Por/Srebf1/Dhh/Dhcr7/Hrh1/Malrd1/Erlin1/Tspo/Asah1/Bmp2/Pde8b/Fgf1/Igfbp7/Atp1a1/Bmp6
GO:0060119	inner ear receptor cell development	48	-0.423991	-1.5994	0.015163	0.0275096	Sec24b/Ripor2/Ift20/Myo3b/Slc9a3r1/Ift27/Naglu/Whrn/Ush1c/Fgfr1/Trip11/Sod1/Cecr2/Vangl2/Adgrv1/Atp8b1/Sdc4/Rac1/Clic5/Hey1/Atp2b2
GO:0031103	axon regeneration	43	-0.438925	-1.59944	0.0131315	0.024343	Adam17/Rtn4rl1/Ntrk3/Neo1/Lamb2/Mmp2/Tnc/Ptn/Lrp1
GO:0043281	regulation of cysteine-type endopeptidase activity involved in apoptotic process	171	-0.344862	-1.59958	0.000642152	0.00171152	Snca/Rps6ka1/Fas/Pak2/Rack1/Pycard/Gsn/Sh3rf1/Syk/Xiap/Hip1/Dhcr24/Por/Rps3/Naip2/Ppm1f/Fam162a/Arl6ip5/Aqp1/Mtch1/Alox12/Gper1/Dap/Pax2/Epha7/Vegfa/Tnfrsf23/Dnaja3/Pdcd6/Rnf7/Bcap31/Sfrp2/Cd44/Ndufa13/Park7/App/Arrb1/Cdh1/Pparg/Rps6ka3/Laptm5/Rhoa/Dapk1/Ctsd/Robo1/Atp2a3
GO:0031960	response to corticosteroid	58	-0.411302	-1.59998	0.0147852	0.0269664	Smyd3/Kcnma1/Bmp4/Casp9/Anxa1/Gba/Hnrnpu/Eif4ebp1/Agl/Agtr1a/Klf9/Fam107a/Fibin/Crebrf/Fas/Akap13/Sgk1/Aqp1/Gper1/Adam9/Ube2l3/Pappa/Scnn1a/Scnn1b/Alpl/Scnn1g
GO:0019218	regulation of steroid metabolic process	81	-0.38987	-1.6002	0.00385786	0.00839332	Srebf2/Stat5b/Sod1/Scap/Abca2/Ppargc1a/Lpcat3/Por/Srebf1/Thrb/Dhh/Lamtor1/Ldlr/Dhcr7/Hrh1/Malrd1/Erlin1/Tspo/Asah1/Bmp2/Pde8b/Fgf1/Igfbp7/Atp1a1/Bmp6/Scd1
GO:0032456	endocytic recycling	47	-0.426672	-1.60021	0.0163815	0.0293578	Snf8/Ehd1/Rab11b/Vps29/Ehd4/Vps26c/Acap2/Cmtm6/Arhgap1/Eps15/Sorl1/Snx12/Ehd2/Rab11fip4/Snx3/Ehd3
GO:0051897	positive regulation of protein kinase B signaling	89	-0.383966	-1.60056	0.00662929	0.0133869	Mydgf/F3/Stox1/Cx3cr1/Igf2/Itgb1bp1/C1qtnf1/Phb/Spry2/Ramp3/Gdf15/Rtn4/C1qbp/Ret/Fgfr1/Vegfb/Hpse/Fermt2/Nrxn1/P2rx4/Tek/Egf/Vegfa/Gcnt2/Axl/Cx3cl1/Cxcl12/Ptprj/Itgb1/Gata3/Eng/Igfbp5/Met/Angpt1/Sema5a
GO:0032943	mononuclear cell proliferation	204	-0.340416	-1.60067	0.000504356	0.00138773	Rasgrp1/Ighm/Stat5b/Nck1/Cd81/Selenok/Tnfrsf1b/Ndfip1/Slc7a1/Csf1/Pycard/Sh3rf1/Syk/Hprt/Slc11a1/Cd300a/Prdx2/Rps3/Tlr4/Prnp/Fkbp1a/Slc39a10/Lrrc32/St6gal1/Efnb1/Dnaja3/Mapk8ip1/Cd151/Ctnnb1/Adk/Coro1a/Ncstn/Dock2/Lgals9/Prkar1a/Cr2/Cd44/Twsg1/Itgb2/Icosl/Sdc4/Lgals3/Msn/Ephb6/Ptprc/H2-Aa/H2-Ab1/Itgal/Spn/Laptm5/Cxcl12/Ceacam1/Cd24a/Slc4a1
GO:0033619	membrane protein proteolysis	53	-0.417487	-1.60094	0.0211847	0.0367633	Bace2/Ctsh/Rgma/Adam10/Snx9/Ret/Clpp/Psen1/Sppl2a/Tnfrsf1b/Myh9/Adam9/Psen2/Erap1/Aph1b/Adam17/Ncstn/App/Dag1/Timp3/Timp2
GO:0046928	regulation of neurotransmitter secretion	93	-0.38029	-1.60116	0.00385023	0.00838799	P2rx1/Cacna1a/Grin3a/Cyth1/Ncs1/Atp2a2/Bcl2l1/Myo6/Syt4/Rap1a/Gsk3b/Rab3gap1/P2ry2/Rab3a/Rap1b/Ptger4/Snapin/Snca/Ppp1r9a/Adcy1/Pfn2/Rims3/Nr3c2/Syp/Apba1/Apba2/P2ry1/Htr1b/Kcnh1/Ntrk2/Slc4a8/Cacnb4/Sncg/Prkca
GO:0048167	regulation of synaptic plasticity	184	-0.343785	-1.60129	0.000839564	0.00215421	Rab11a/Fam107a/Zdhhc2/Snca/Dlg4/Adrb1/Cbln1/Ppp1r9a/Ywhag/Adcy1/Shank1/Syngr1/Nrgn/Nsg1/Kras/Rims3/Arf1/Prnp/Ckap5/Syp/Rasgrf2/Mapk1/Shank2/Hrh1/Psen2/Calb1/Ephb2/Serpine2/Unc13b/Mme/Ncstn/Map1a/Snap47/Ntrk2/App/Mapt/Kcnn2/Eif4ebp2/Dbn1/Nos1/Reln/Rac1/Syt7/Kdr/Atp2b2/Mgll/Kcnj10/Ptn
GO:0015908	fatty acid transport	95	-0.379722	-1.60175	0.00236757	0.00542862	Pla2g12a/Atp5j/Ppard/Plin2/P2rx7/Il1a/Fis1/Mapk9/Pnpla8/Anxa1/Arl6ip1/Myo6/Syt4/Cln8/Abcc1/Rab3gap1/P2ry2/Fabp3/Psen1/Acsl3/Pla2g4a/Snca/Slc2a1/Eprs/Slc27a1/Syk/Slc25a12/Arl6ip5/Apba1/Acsl5/Ptges/Acsl4/Avpr1a/Ntrk2/Edn1/Cd36/Pparg/Dpysl2/Itgb1/Kcnj10/Ace
GO:0009952	anterior/posterior pattern specification	168	-0.347406	-1.60237	0.000933118	0.00237354	Rnf2/Prkdc/Tulp3/Poglut1/Hes6/Apc/Hoxb8/Nkx3-1/Meox1/Epb41l5/Atm/Bmp4/Ssbp3/Crb2/Hoxb9/Lef1/Hoxc9/Wt1/Nog/Hoxb7/Tshz1/Wnt5a/Aurka/Ppp2r3a/Hoxd8/Ttn/Rarg/Wnt2/Ring1/Pbx1/Cobl/Lrp5/Abi1/Psen1/Pofut1/Cyp26a1/Dmrt2/Tbx1/Heyl/Lrp6/Pgap1/Tdrd5/Notch1/Hoxc6/Hoxd10/Nckap1/Vangl2/Cdon/Psen2/Ctnnb1/Sfrp1/Ror2/Hoxd9/Emx2/Sfrp2/Gdf11/Lhx1/Celsr2/Bmp2/Mllt3/Atp6ap2/Bmpr1a/Pcsk6/Hey2/Wls/Gpc3/Hey1/Bmpr2/Pcsk5/…
GO:0006631	fatty acid metabolic process	303	-0.322176	-1.60295	7.40094e-05	0.000250023	Faah/Sgpl1/Ndufab1/Acadl/Naaa/Ndufs6/Cnr1/Mapk9/Cyp2u1/Eif6/Hsd17b10/Hadha/Ncor1/Acly/Prkag1/Lonp2/Nr1h3/Adh5/Pnpla8/Daglb/Cyp2d26/Anxa1/Cpt2/Plaa/Acacb/Gstm4/Acads/Cd74/Decr2/Mapk14/Insig2/Twist1/Nudt7/Pex2/C1qtnf9/Degs1/Adipor1/Ptgis/Gpat4/Eif2ak3/Fabp3/Hadh/Gstm7/Tnfrsf1a/Phyh/Acsl3/Erlin2/C3/Pla2g15/Pla2g4a/Cyp2j6/Ggt5/Lypla2/Etfb/Gstm2/Cyp2s1/Snca/Slc27a1/Fads1/Wdtc1/Echdc1/Dagla/Hpgd/Scap/H…
GO:0032945	negative regulation of mononuclear cell proliferation	56	-0.415997	-1.60321	0.0155842	0.0281003	Ndfip1/Cd300a/Prnp/Lrrc32/Lgals9/Prkar1a/Cd44/Twsg1/Sdc4/H2-Aa/H2-Ab1/Spn/Laptm5/Ceacam1/Cd24a
GO:0050672	negative regulation of lymphocyte proliferation	56	-0.415997	-1.60321	0.0155842	0.0281003	Ndfip1/Cd300a/Prnp/Lrrc32/Lgals9/Prkar1a/Cd44/Twsg1/Sdc4/H2-Aa/H2-Ab1/Spn/Laptm5/Ceacam1/Cd24a
GO:0036465	synaptic vesicle recycling	68	-0.401781	-1.60467	0.0126929	0.0236928	Slc2a4/Plaa/Bcl2l1/Dnm1/Rab27b/Rab3a/Snca/Grn/Ap1s2/Mff/Sh3gl2/Syp/Actb/Actg1/Ston1/Cyfip1/Cltc/Canx/Cd24a/Syt7/Sncg/Syt11
GO:0046883	regulation of hormone secretion	195	-0.341344	-1.60503	0.000245299	0.000734308	Pex5l/Pax8/Glrx/Glul/Fgfr1/Agtr1a/Ndufaf2/Npy1r/Hadh/Gnas/Hif1a/Lrp5/Cacna1d/Ptger4/Rab8b/Glp1r/Spp1/Hfe/Nrxn1/Kif5b/Srebf1/Nadk/Sri/Casr/Pde1c/Gper1/P2ry1/Selenot/Tm7sf3/Sfrp1/Acsl4/Glud1/Rab11fip1/Scg5/Adcy5/Edn1/Pde3b/Arrb1/Pparg/Ano1/Ren1/Efna5/Pde8b/Nos1/Tfap2b/Irs1/Rac1/Oxct1/Ptger3/Syt7/Bmp6/Anxa5/Lrp1
GO:0022600	digestive system process	57	-0.413897	-1.60554	0.0121395	0.022818	Aco1/Strap/F11r/Adrb1/Wnk1/Vdr/Lpcat3/Npr3/Lima1/Abcb1a/Tlr4/Wnk4/Aqp1/Ldlr/Copa/Slc5a1/Cd36/Ezr/Kcnn4/Ptger3
GO:0007601	visual perception	76	-0.395908	-1.60685	0.00605314	0.0123859	Dram2/Lamc3/Rorb/Ppt1/Dnajc19/Rdh11/Gprc5c/Pde6d/Adgrv1/Cfh/Olfm2/Epas1/Lamb2/Cacnb4/Clic5/Kcnj10/Sema5a
GO:0072091	regulation of stem cell proliferation	42	-0.446026	-1.60754	0.0112983	0.0213736	Bmp4/Ncoa3/Hnrnpu/Fermt1/Fgfr1/Kdf1/Fermt2/Nf2/Kitl/Sox18/Ptprc/Epcam/Vegfc/Tbx3/Ace
GO:0008543	fibroblast growth factor receptor signaling pathway	51	-0.420886	-1.60776	0.0127914	0.0238081	Kif16b/Trim71/Spry2/Pdgfb/Kl/Nog/Wnt5a/Fam20c/Fgfr1/Fgfbp3/Flrt2/Nrxn1/Setx/Flrt1/Runx2/Fgfr3/Ctnnb1/Iqgap1/Gpc1/Fgf1/Fgfr2/Gata3
GO:1901136	carbohydrate derivative catabolic process	114	-0.369552	-1.60884	0.00269614	0.00609981	Fuca2/Entpd1/Gusb/Edem1/Fbxo6/Ngly1/Ctbs/Fitm2/Edem2/Hyal1/Sgsh/Gba/Gpd1l/Cemip2/Nudt7/Nudt9/Nudt4/Dctpp1/Prkcd/Hexa/Nudt3/Manba/Hpse/Edem3/Hprt/Nt5c/Pde1a/Hint1/Gm2a/Ctsl/Galc/Ids/Nccrp1/Cemip/Man1a/Lyve1/Pde9a/Cd44/Stt3b/Hyal2/Gnpda2/Gpc1/Nt5e/Cst3/Hexb/Psap/Enpp4
GO:0007164	establishment of tissue polarity	52	-0.421703	-1.61006	0.016934	0.0302641	Fzd1/Nkd1/Fzd6/Pkhd1/Lrp6/Astn2/Vangl2/Wnt9b/Sfrp1/Ror2/Ryk/Sfrp2/Erbb4/Mllt3/Wdr1/Rac1/Gpc3
GO:2000116	regulation of cysteine-type endopeptidase activity	190	-0.344137	-1.61064	0.000652276	0.00173424	Rack1/Pycard/Gsn/Sh3rf1/Syk/Xiap/Hip1/Cast/Dhcr24/Por/Ltf/Rps3/Naip2/Ppm1f/Fam162a/Arl6ip5/Aqp1/Mtch1/Alox12/Gper1/Dap/Pax2/Epha7/Vegfa/Tnfrsf23/Dnaja3/Pdcd6/Rnf7/Bcap31/Sfrp2/Cd44/Ndufa13/Park7/App/Arrb1/Cdh1/Pparg/Rps6ka3/Cyfip2/Laptm5/Rhoa/Dapk1/Ctsd/Robo1/Atp2a3
GO:0046777	protein autophosphorylation	214	-0.339906	-1.61108	0.000171056	0.000528704	Nme2/Gsk3b/Eif2ak3/Fgfr1/Taok3/Prkaca/Prkcd/Enpp1/Htatip2/Irak3/Hck/Obscn/Eif2s1/Taf1/Eef2k/Pak2/Wnk1/Prkx/Tom1l1/Hspa9/Mvp/Ddr2/Uhmk1/Map3k9/Pdgfc/Syk/Cad/Bmx/Thy1/Grk5/Wnk2/Tek/Ephb4/Epha7/Vegfa/Fgfr3/Iqgap1/Erbb4/Ntrk2/Grem1/Insrr/Ptprc/Pdgfd/Csf1r/Cav1/Flt1/Mapk3/Dapk1/Fgfr2/Vegfc/Kdr/Eng/Pdgfra/Met/Prkca/Pdgfrb/Ddr1/Ace
GO:0070482	response to oxygen levels	213	-0.339996	-1.61162	0.000334813	0.000967338	Tigar/Atp6v1g1/Cat/Hif1a/Commd1/Ndufs4/Hmox2/Tmbim6/Sdhd/Vegfb/Ndnf/Fundc1/Atp6v0a2/Fas/Ryr1/Scap/Atp1b1/Sirt2/Acot2/Ryr2/Ccdc115/Cd34/Pgk1/Atp6v0d1/Notch1/Fam162a/Aqp1/Tek/Arnt2/Vegfa/Bnip3/Bnip3l/Aqp3/Adam17/Gnb1/P4hb/Sod2/Cbfa2t3/Plat/Edn1/Atp6v1a/Hyou1/Ece1/Bmp2/Nfe2l2/Atp6ap1/Epas1/Fndc1/Cav1/Flt1/Cd24a/Vegfc/Kdr/Cybb/Hsp90b1/Mmp2/Eng/Slc8a1/Tgfb2
GO:0016053	organic acid biosynthetic process	215	-0.33924	-1.61182	0.000215452	0.000654044	Ndufab1/Acadl/Bcat2/Cyp7b1/Mapk9/Srr/Eif6/Adi1/Hsd17b10/Acly/Prkag1/Nr1h3/Pnpla8/Psph/Daglb/Anxa1/Cyp27a1/Acacb/Gstm4/Cd74/Decr2/Insig2/Pex2/Pkm/Apip/Degs1/Ptgis/Glul/Ido1/Gstm7/Acsl3/Erlin2/Pla2g4a/Ggt5/Gstm2/Plod3/Fads1/Wdtc1/Gsto1/Scap/Hacd3/Abhd2/Aasdhppt/Mtrr/Asns/Syk/Cad/Srebf1/Slc45a3/Akr1a1/Prkaa1/Got2/Acaca/Alox12/Mthfd1/Got1/Malrd1/Fa2h/Erlin1/Shmt1/Ptges/Elovl7/Glud1/Mgst3/Avpr1a/Acss1…
GO:0050856	regulation of T cell receptor signaling pathway	35	-0.469894	-1.61189	0.0127583	0.0237876	Ptpn22/Cd81/Usp9x/Cd300a/Rps3/Prnp/Thy1/Lgals3/Dusp3/Ezr/Kcnn4/Laptm5/Ptprj
GO:0019882	antigen processing and presentation	81	-0.392894	-1.61261	0.0033453	0.00739764	Psme1/H2-D1/Tapbp/Calr/H2-T23/Tapbpl/Rab8b/Ighm/H2-DMb1/Hfe/H2-T24/Pycard/Rab6a/Wdfy4/Slc11a1/Rab27a/Ctsl/Erap1/Rab5b/Fgl2/Rab10/Mfsd6/Ide/H2-Eb1/H2-Aa/H2-Ab1/Psap/B2m/Ccl21a
GO:0090162	establishment of epithelial cell polarity	33	-0.474344	-1.61291	0.0109641	0.0208265	Crb3/Golph3/Ift20/Slc9a3r1/Cyth1/Frmd4a/Fermt1/Sipa1l3/Wnt5a/Myo9a/Pard3/Cyth3/Mpp5/Vangl2/Msn/Rhoa/Fat1/Hey1
GO:0001890	placenta development	135	-0.362116	-1.61302	0.000900412	0.00230121	Nsdhl/Pla2g4a/Prdx3/Fbxw8/Notch2/Grhl2/Rtcb/Spint2/Krt8/Spint1/Mapk1/Ctsl/Apela/Ctsb/Cdh1/Pparg/Htra1/Epas1/Bmp7/Hey2/Mapk3/Fgfr2/Esrrb/St14/Hey1/Bmpr2/Met/Itga4/Ptn/Vwf/Slc8a1
GO:1990266	neutrophil migration	83	-0.391132	-1.61324	0.00371116	0.00811236	Cxadr/Spp1/Itga9/Ppib/Syk/Rhog/Cd99l2/Pecam1/Camk1d/Itgb2/Umod/Edn1/Lgals3/Bsg/Wdr1/Cx3cl1/Rac1/Ccl21a/Ptger3/Slit2/Prkca
GO:0032890	regulation of organic acid transport	58	-0.414805	-1.6136	0.0126002	0.0235608	Dtnbp1/Abat/Slc12a2/Atp5j/P2rx7/Il1a/Fis1/Mapk9/Arl6ip1/Syt4/Rab3gap1/Sv2a/P2ry2/Fabp3/Psen1/Pla2g4a/Snca/Eprs/Slc43a2/Syk/Arl6ip5/Acsl5/Htr1b/Ptges/Acsl4/Avpr1a/Edn1/Dpysl2/Itgb1
GO:0014910	regulation of smooth muscle cell migration	77	-0.396392	-1.61392	0.0039912	0.0086601	Ppargc1a/Tmsb4x/Sorl1/Itgb3/Myocd/Dock7/Iqgap1/Pgr/Nfe2l2/Pdgfd/Bmpr1a/Arpc2/Rhoa/Slit2/Igfbp5/Pdgfrb/Pcsk5/Lrp1/Ace
GO:0031641	regulation of myelination	48	-0.428043	-1.61469	0.0132921	0.0245703	Tenm4/Lgi4/Rarg/Eif2ak3/Itgax/Klk8/Pard3/Tppp/Tmem98/Sirt2/Tnfrsf1b/Ptprz1/Ctsc/Ctnnb1/Jam2/Dag1/Cyfip1/Ptn
GO:2000379	positive regulation of reactive oxygen species metabolic process	86	-0.389198	-1.61478	0.00435054	0.00934572	Agtr1a/Pid1/Prkcd/Gstp1/Romo1/Slc5a3/Snca/Sod1/Syk/Hvcn1/Gnai2/Tlr4/Rab27a/Hrh1/Eif5a/Itgb2/Tspo/Sod2/Park7/Gnai3/App/Cd36/Mapt/Nfe2l2/F2rl1/Pdgfrb/Clu
GO:1901653	cellular response to peptide	251	-0.331277	-1.61482	0.000160838	0.000504844	Csk/Lgmn/Ahcyl1/Stat1/Foxc2/Rock2/Cacna1a/Prkdc/Apc/Akt3/Igf2/Fis1/Pip4k2b/Prkci/Atp2b1/Rab15/Foxo1/Epha4/Trarg1/Uso1/Adcy6/Ptprf/Sp1/Gdf15/Slc25a33/Uchl3/Ccnd3/Crk/Slc2a4/Kl/Bcar1/Eif4ebp1/Insig2/Pkm/Ybx1/Snx6/C1qtnf9/Zfp106/Prkcz/Adipor1/Vcam1/Gsk3b/Abcc1/Agtr1a/Sesn3/Rab8a/Pid1/Prkcd/Nucks1/Enpp1/Rab12/Psen1/Ptpn22/Ptpra/Tns2/Leprot/Rab8b/Eprs/Slc27a1/Grb10/Wdtc1/Syap1/Stat5b/Nck1/Ywhag/Baiap2…
GO:0045859	regulation of protein kinase activity	558	-0.308957	-1.61497	4.11509e-07	2.13549e-06	Snx9/C1qtnf9/Prkcz/Rap1a/Ccnd2/Pkig/Ttn/Dusp19/Spred2/Ret/Gsk3b/Fgfr1/Socs5/Agtr1a/Cdc25b/Taok3/Prkcd/Cdc37/Map3k21/Lrp5/Gstp1/Psen1/Men1/F2r/Irak3/Ptpn22/Fermt2/Pak4/Snca/Tcim/Nf2/Dlg4/Slc27a1/Rasgrp1/Ppm1e/Ighm/Syap1/Lrp6/Pak2/Sod1/Ppp1r9a/Dazap2/Maged1/Tom1l1/Nrxn1/Smg8/Cd81/Akap6/Mvp/Hgs/Lats2/Ddr2/Map3k9/Dusp16/Prkar2b/Csf1/Dusp26/Pdgfc/Pycard/Gprc5a/Gprc5b/Rtraf/Syk/Sorl1/Akap13/Kras/Slc11a…
GO:0030216	keratinocyte differentiation	72	-0.403809	-1.61525	0.00459268	0.00976208	Ncoa3/Cd109/Anxa1/Pphln1/Flnb/Evpl/Ppl/Nme2/Numa1/Kdf1/Opn3/Vdr/Grhl2/Lats2/Notch1/Palld/Tfap2a/Asah1/Cdh3/Psap/Txnip/St14/Exph5/Clic4/Dsp/Tgfb2
GO:1901655	cellular response to ketone	76	-0.398179	-1.61606	0.0053368	0.0111029	Bmp4/Adcy6/Casp9/Hnrnpu/Cdc5l/Eif4ebp1/Agtr1a/Klf9/Gnas/Ptger4/Spp1/Sgk1/Prkaa1/Aqp1/Acaca/Adcy5/Ar/Park7/Msn/Efna5/Gnai1/Arpc2/Ptger3/Scnn1a/Ptgfr/Scnn1b/Scnn1g
GO:0035774	positive regulation of insulin secretion involved in cellular response to glucose stimulus	34	-0.473717	-1.61635	0.0133776	0.0247	Hif1a/Cacna1d/Kif5b/Nadk/Sri/Arrb1/Ano1/Rac1/Oxct1/Lrp1
GO:0090659	walking behavior	34	-0.474321	-1.61841	0.0133776	0.0247	Kcnma1/Epha4/Dab1/Spg11/Uchl3/Cln8/Hexa/Ndufs4/Sptbn4/Zmpste24/Pmp22/Mapt/Psap/Cacnb4/Kcnj10
GO:1900271	regulation of long-term synaptic potentiation	45	-0.441177	-1.61961	0.0145187	0.0265642	Gsk3b/Rab3a/Fam107a/Zdhhc2/Adrb1/Ppp1r9a/Adcy1/Nrgn/Nsg1/Prnp/Calb1/Ephb2/Mme/Ncstn/App/Nos1/Reln/Ptn
GO:0060421	positive regulation of heart growth	40	-0.455695	-1.62053	0.00950722	0.0183504	Trip10/Acacb/Wt1/Mapk14/Fgfr1/Wnt2/Slc25a4/Adrb1/Akap6/Notch1/Mapk1/Tbx2/Erbb4/Ncam1/Edn1/Bmpr1a/Hey2/Fgfr2
GO:0042472	inner ear morphogenesis	72	-0.405172	-1.6207	0.00437223	0.00937985	Whrn/Eya1/Myo6/Insig2/Ttc39c/Ush1c/Wnt5a/Pax8/Fgfr1/Tbx1/Fzd6/Sod1/Bloc1s5/Six4/Abr/Tfap2a/Vangl2/Pax2/Ephb2/Ror2/Foxi1/Ntn1/Rac1/Fgfr2/Gata3/Clic5/Itga8/Atp2b2
GO:0018958	phenol-containing compound metabolic process	70	-0.40363	-1.62106	0.00613664	0.0125409	Ctsl/Pde1b/Ly6e/Vps35/Ctsb/Park7/Cdh3/Epas1/Slc16a2/Reln/Gata3/Atp2b2/Zeb2/Tgfb2
GO:0051896	regulation of protein kinase B signaling	132	-0.36512	-1.62135	0.00102981	0.00259703	Xdh/Magi2/Mydgf/F3/Slc9a3r1/Stox1/H2-M3/Cx3cr1/Igf2/Itgb1bp1/C1qtnf1/Phb/Spry2/Ramp3/Gdf15/Sesn1/Rtn4/Phlda3/Rras/C1qbp/Rcn3/Ret/Fgfr1/Sesn3/Vegfb/Hpse/Fermt2/Cavin3/Pkhd1/Nrxn1/Rack1/P2rx4/Tek/Lmbrd1/Gper1/Egf/Vegfa/Pdcd6/Gcnt2/Ntrk2/Hyal2/Ntrk3/Dag1/Axl/Cx3cl1/Cxcl12/Ptprj/Itgb1/Gata3/Eng/Igfbp5/Met/Angpt1/Sema5a
GO:0043523	regulation of neuron apoptotic process	211	-0.343112	-1.62167	0.000425537	0.00119814	Gsk3b/Atf2/Gpi1/Sigmar1/Hif1a/Tnfrsf1a/Nono/Psen1/Wfs1/F2r/Gbe1/Bhlhb9/Vegfb/Ndnf/Retreg1/Bag1/Prdx3/Snca/Ctsz/Unc5b/Esr2/Fas/Glp1r/Sod1/Xrcc4/Cdc42/Ppargc1a/Six4/Ptprz1/Grn/Parp1/Ppt1/Xiap/Kras/Prdx2/Prnp/Nqo1/Tfap2a/Msh2/Epha7/Vegfa/Fgfr3/Ctnnb1/G6pdx/Coro1a/Ralbp1/Ntrk2/Sod2/Park7/App/Arrb1/Hyou1/Nos1/Tfap2b/Axl/Cx3cl1/Mt1/Rhoa/Nrp1/Tox3/Kdr/Gata3/Angpt1/Lrp1/Tgfb2
GO:0007007	inner mitochondrial membrane organization	31	-0.479895	-1.62195	0.012742	0.0237708	Oma1/Timm29/Pink1/Apoo/Uqcc3/Adck1/Romo1/Chchd3/Timm13/Timm10/Letm1/Ndufa13/Ghitm
GO:0051656	establishment of organelle localization	339	-0.32294	-1.62219	2.5682e-05	9.59885e-05	Picalm/Exoc4/Ttl/Ndel1/Dtnbp1/Nmd3/Ndc80/Mapk15/Chmp1b/Ubxn2b/Rhot1/Seh1l/Synj1/Zbed3/Gosr1/Ap3s2/Ap3m2/Chmp2b/Lyn/Fbxw11/Bicd2/Slc9a3r1/Mecp2/Vamp8/Nsfl1c/Myo5b/Stard3/Arfgap3/Gbf1/Ran/Vps4b/Wipi1/Ykt6/Rac2/Npm1/Copg1/Eif6/Fgr/Spry2/Chmp2a/Kpnb1/Atm/Map6/Rab17/Wasl/Spg11/Champ1/Sar1a/Eya1/Kif1c/Pinx1/Riok2/Tacc1/Myo1d/Hnrnpu/D6Wsu163e/Bccip/Slc2a4/Fyco1/Bod1/Ywhaz/Myo6/Syne1/Pdcd10/Syt4/Ltv1/Dnm…
GO:0006508	proteolysis	1242	-0.293796	-1.62228	8.88785e-12	1.0047e-10	C1rl/Rnf130/P2rx7/Dnajb2/Serpinb8/Fbxw11/Usp1/Wwp1/F3/Ptpn3/P2rx1/Ppp2r5c/Rock2/Rnf34/Igbp1/Psmb4/Nsfl1c/Wwtr1/Kctd21/Rnf128/Ufsp2/Clca3a1/Psmd13/Sumo1/Ufl1/Acer2/Spsb1/Nhlrc1/Mmp24/Pkd1/Cfb/Ptk2b/Serpina3i/Stambpl1/Vps4b/Rnf185/Prss8/Ldlrad3/Ubl7/Spcs1/Usp14/Fis1/Psma2/Uba52/Mapk9/Ky/Ubac2/Rnf187/Nkx3-1/Agbl2/Ubr4/Edem1/Fbxo6/Sec11a/Ngly1/Jkamp/Ctss/Aifm1/Trim71/Epha4/Cdc27/Pgpep1l/Anpep/Oma1/Lo…
GO:0032941	secretion by tissue	33	-0.477333	-1.62307	0.00977071	0.0187693	P2ry2/Ptger4/Adrb1/Wnk1/Npr3/Wnk4/Aqp1/Sytl2/Aqp4/Copa/Celsr2/Kcnn4/Scnn1b
GO:0043299	leukocyte degranulation	50	-0.426848	-1.62362	0.0102295	0.0195231	Lyn/Vamp8/Rac2/Fgr/D6Wsu163e/Ywhaz/Stxbp2/Il4ra/Rasgrp1/Snap23/Syk/Abr/Cd300a/Myo1f/Rab27a/Anxa3/Coro1a/Lgals9/Itgb2/Cd84/Lamp1/F2rl1
GO:0048168	regulation of neuronal synaptic plasticity	43	-0.445783	-1.62443	0.0106648	0.020282	Syt4/Syngap1/Gsk3b/Rab3gap1/Rab3a/Rab8a/Rab11a/Zdhhc2/Snca/Dlg4/Syngr1/Kras/Syp/Ephb2/Unc13b/App/Kcnn2/Rac1/Kdr/Kcnj10
GO:0030178	negative regulation of Wnt signaling pathway	135	-0.364683	-1.62446	0.000827283	0.00212777	Nog/Mapk14/Cxxc4/Invs/Wnt5a/Scyl2/Ppp2r3a/Apcdd1/Ruvbl2/Gsk3b/Fzd1/G3bp1/Rnf43/Nkd1/Sdhaf2/Apc2/Pfdn5/Grb10/Fzd6/Sost/Cby1/Lrp6/Jade1/Lats2/Fzd4/Notch1/Mcc/Shisa3/Sfrp1/Ror2/Sfrp2/Amfr/Sostdc1/Grem1/App/Cdh1/Bmp2/Mllt3/Bicc1/Cav1/Prickle1/Gpc3/Lrp1/Dkk2
GO:0015800	acidic amino acid transport	45	-0.442537	-1.6246	0.0139291	0.0256014	Arl6ip1/Myo6/Syt4/Cln8/Rab3gap1/Lrrc8a/Psen1/Snca/Slc25a12/Arl6ip5/Apba1/Avpr1a/Ntrk2/Dpysl2/Lrrc8c/Itgb1/Slc6a6/Kcnj10
GO:0048640	negative regulation of developmental growth	104	-0.381573	-1.62468	0.00165098	0.00396475	Sema3e/Bmp4/Dip2b/Gdf15/Wwc2/Rtn4/Rgma/Spg20/Nog/Wnt5a/Gsk3b/Gnas/Slc6a4/Nkd1/Men1/Ptch1/Actr3/Foxp1/Ptprs/Adrb1/Cxadr/Sema3d/Bcl11a/Sema4b/Epha7/Fgfr3/G6pdx/Map2/Ryk/Sema7a/Ntn1/Nrp1/Wwc1/Slit2/Sema3g/Pi16/Sema5a
GO:0055023	positive regulation of cardiac muscle tissue growth	37	-0.465508	-1.62475	0.00829521	0.0163726	Fgfr1/Wnt2/Slc25a4/Adrb1/Akap6/Notch1/Mapk1/Tbx2/Erbb4/Ncam1/Edn1/Bmpr1a/Hey2/Fgfr2
GO:0048704	embryonic skeletal system morphogenesis	83	-0.393945	-1.62484	0.0034896	0.00767997	Foxc2/Slc39a3/Tulp3/Hoxb8/Asxl2/Eif4a3/Bmp4/Hyal1/Eya1/Hoxb9/Hoxc9/Nog/Hoxb7/Twist1/Gnas/Men1/Tbx1/Chst11/Gas1/Grhl2/Hspg2/Six4/Mmp14/Hoxd10/Tfap2a/Runx2/Wnt9b/Ctnnb1/Hoxd9/Mmp16/Lhx1/Bmp7/Fgfr2/Pdgfra/Tgfb2
GO:0060420	regulation of heart growth	72	-0.406216	-1.62488	0.00415179	0.00897842	Dusp9/Trip10/Acacb/Wt1/Nog/Mapk14/Dusp6/Fgfr1/Wnt2/Slc25a4/Foxp1/Adrb1/Cxadr/Myh6/Akap6/Notch1/Mapk1/Col14a1/Tbx2/G6pdx/Erbb4/Ncam1/Edn1/Bmpr1a/Hey2/Fgfr2/Pi16
GO:1902003	regulation of amyloid-beta formation	34	-0.47649	-1.62581	0.0126302	0.0236032	Rtn1/Abca2/Slc2a13/Sorl1/Prnp/Olfm1/Ntrk2/Tmed10/Spon1/Rtn3/Clu
GO:0009790	embryo development	992	-0.297574	-1.6266	8.08612e-10	7.08467e-09	Crb2/Rtn4/Hoxb9/Tmem100/Cpt2/Bcl2l1/Nr2c2/Rgma/Myo6/Nmt1/Lef1/Mbnl1/Dlc1/Kdm4c/Prkacb/Hoxc9/Wt1/Prkcsh/Nog/Nsun2/Hoxb7/Tshz1/Lig4/Insig2/Ttc39c/Invs/Gabpa/Adam10/Ush1c/Wnt5a/Twist1/Ybx1/Acvr1b/Man2a1/Tmem231/Shroom3/Tenm4/Ecsit/Polb/Mbp/Mfap2/Pax8/Ppp2r3a/Pef1/Add1/Ttn/Rarg/Cmip/C2cd3/Ret/Amot/Vcam1/Fzd1/Col5a1/Fgfr1/Wnt2/Gpi1/Pbx1/Rpl7l1/Prkaca/Gnas/Cobl/Hif1a/Arhgap35/Lrp5/Rpl38/Abi1/Psen1/Trip…
GO:2000107	negative regulation of leukocyte apoptotic process	41	-0.453618	-1.62703	0.00870132	0.0170287	Bmp4/Selenos/Cd74/Rorc/Tsc22d3/Ido1/Itpkb/Hif1a/Mertk/Serpinb9/Slc39a10/Kitl/St6gal1/Ormdl3/Cd44/Axl/St3gal1/Cxcl12
GO:0003006	developmental process involved in reproduction	692	-0.304061	-1.62705	7.79732e-08	4.72074e-07	Ptger4/Inpp5b/C3/Tcf21/Zfp35/Hspb11/Nsdhl/Pygo1/Pla2g4a/Ggt5/Dmrt2/Prdx3/Ybx3/Tmem203/Efcab9/Esr2/Prdx4/Lrp6/Stat5b/Fbxw8/Sod1/Notch2/Vdr/Grhl2/Zfp37/Nup107/Sun1/Diaph2/Setx/Rtcb/Sirt2/Abhd2/Ube2j1/Plcb1/Ybx2/Spef2/B4galt1/Six4/Csf1/Spint2/Lgr5/Tdrd5/Asb1/Krt8/Zfp449/Ccdc136/Irf2bpl/Ppp2r1a/Topaz1/Dnajc19/Dhcr24/Fzd4/Bmpr1b/Abcb1a/Notch1/Rtf2/Spint1/Herc2/Crtap/Pafah1b2/Ggt7/Dhh/Map7/Cetn2/Msh2/T…
GO:1990845	adaptive thermogenesis	124	-0.367998	-1.62749	0.00135658	0.00331257	Ucp2/Oma1/Nr1h3/Cxcr4/Hnrnpu/Trpv2/Cpt2/Pm20d1/Acot13/Mfap2/Il4ra/Dhrs7b/Adipor1/Lnpep/Hadh/Gnas/Id1/Fh1/Adrb1/Grb10/Ybx2/Ppargc1a/Pdgfc/Npr3/Syk/Sorl1/Notch1/Dync1h1/Decr1/Tlr4/Adipor2/Mfn2/Vegfa/Adam17/Dock7/Trpv4/Lcn2/Cd36/Pparg/Mc4r/Epas1/Cmklr1/Cav1/Plcl1/Clic5/Scd1/Prdm16/Adamts5
GO:1904950	negative regulation of establishment of protein localization	121	-0.370004	-1.62763	0.00105309	0.00264746	Pim3/Fkbp1b/Ufm1/Csk/Ppp3ca/Lyplal1/Itgb1bp1/Ubac2/Psmd9/Ucp2/Nr1h3/Ei24/Frmd4a/Anxa1/Fermt1/Erlec1/Nol3/Syt4/Cyp51/Svip/Pkig/Txn1/Ndufaf2/Hadh/F2r/Ube2j1/Ndfip1/Snx12/Srebf1/Ppm1f/Kcne1/Pde1c/Cd200/Sfrp1/Idh2/Rab11fip1/Pkia/Rangap1/Park7/Pde3b/Cd36/Mapt/Ube2g2/Os9/Neo1/Pde8b/Nos1/Irs1/Snx3/Ptger3/Anxa5/Angpt1
GO:0052126	movement in host environment	90	-0.388746	-1.62776	0.00225296	0.00521391	Ddb1/Nectin1/Cav2/Vapb/Gsn/Eps15/Zfp72/Smpd1/Spint1/Itgb3/Chmp4c/Ly6e/Ctsb/P4hb/Hyal2/Ifitm3/Bsg/Rab7/Ifitm2/Cav1/Axl/Snx3/Ceacam1/Nrp1
GO:0048483	autonomic nervous system development	31	-0.481652	-1.62789	0.0121661	0.0228414	Ret/Vcam1/Ednrb/Tbx1/Tfap2a/Ctnnb1/Tfap2b/Nrp1/Fn1/Gata3
GO:0051353	positive regulation of oxidoreductase activity	41	-0.453862	-1.6279	0.00840885	0.0165565	Nus1/Snca/Vdr/Npr3/Kras/Gnai2/Por/Lgals9/Park7/Gnai3/Edn1/S100a1/Cdh3/Rfk
GO:0050854	regulation of antigen receptor-mediated signaling pathway	46	-0.439968	-1.62875	0.0145187	0.0265642	Cd81/Usp9x/Cd300a/Rps3/Prnp/Thy1/Slc39a10/Lgals3/Dusp3/Ptprc/Ezr/Kcnn4/Laptm5/Ptprj
GO:0045453	bone resorption	62	-0.414235	-1.62909	0.00777806	0.0154367	Lrp6/Spp1/Syk/Rab3d/Car2/Itgb3/Vegfa/Fcgr4/Ctnnb1/Tpp1/Mc4r/Rab7/Atp6ap1/Csf1r/S1pr1/Ceacam1/Rac1/Prkca
GO:0007041	lysosomal transport	89	-0.39089	-1.62942	0.00522197	0.0108991	Pink1/Scyl2/Hook3/Chmp3/Atg14/Ncoa4/Trak2/Rab12/Snapin/Gnptab/Hgs/Grn/Clec16a/Sorl1/Ccdc91/Arf1/Hgsnat/Vps35/Tmem106b/Lamp2/Scarb2/Chmp5/M6pr/Rab7/Psap/Lamp1/Laptm5/Sort1/Ehd3/Lrp1
GO:2000377	regulation of reactive oxygen species metabolic process	167	-0.353537	-1.62965	0.000833867	0.0021413	Tigar/Agtr1a/Pid1/Prkcd/Hif1a/Gstp1/Ptger4/Romo1/Slc5a3/Pon3/Snca/Esr2/Sod1/Sirt2/Cd47/Cd34/Syk/Hvcn1/Gnai2/Prdx2/Tlr4/Ndufc2/Tfap2a/Rab27a/Pax2/Hrh1/Bnip3/G6pdx/Eef1a1/Eif5a/Arf4/Itgb2/Vdac1/Tspo/Sod2/Park7/Gnai3/App/Cd36/Mapt/Nfe2l2/Aldh2/Cav1/Rac1/Rhoa/F2rl1/Pdgfrb/Fbln5/Clu
GO:0019935	cyclic-nucleotide-mediated signaling	65	-0.408525	-1.6298	0.0103781	0.0197717	Pex5l/Rundc3a/Gnas/Ndufs4/Ptger4/Ednrb/Glp1r/Prkar2b/Aqp1/Prkar2a/Pebp1/Cap1/Pclo/Pde9a/Prkar1a/Pde3b/Ece1/Cd36/Adgrg6/Eif4ebp2/Gucy1b1/Gnai1/Ptger3/Pde3a
GO:0006468	protein phosphorylation	1263	-0.29515	-1.63055	6.19511e-12	7.17877e-11	Spred2/Ret/Prkd3/Nme2/Gsk3b/Fzd1/Eif2ak3/Fgfr1/Itpkb/Socs5/Agtr1a/Cdc25b/Mast2/Mapkap1/Atg14/Txn1/Il6st/Taok3/Pid1/Prkaca/Prkcd/Cdc37/Gnas/Map3k21/Tnfrsf1a/Adck1/Lrp5/Enpp1/Gstp1/Htatip2/Abi1/Psen1/Ndufs4/Cldn3/Ppp1r1b/Mertk/Mark1/Strap/Men1/Ptger4/C3/F2r/Irak3/Ptpn22/Jak1/Hck/Mark4/Obscn/Vegfb/Ptpra/Bmper/Ednrb/Nek9/Fermt2/Bag1/Pik3c3/Ehd4/Tbx1/Pard3/Pak4/Snca/Tcim/Sdcbp/Eif2s1/Rps6ka1/Nf2/Dlg4/…
GO:0006906	vesicle fusion	91	-0.388109	-1.63108	0.00269173	0.00609409	Doc2b/Vamp8/Bet1/Pip4k2b/Stx12/Trarg1/Uso1/Spg11/Trim9/Anxa1/Sox30/Syt4/Rubcnl/Stxbp6/Rab3a/Rab8a/Vti1b/Pla2g4a/Snapin/Rab8b/Snph/Snca/Bloc1s6/Snap23/Kif5b/Cav2/Gosr2/Vamp3/Snap29/Syt3/Coro1a/Snap47/Gnai3/Rab7/Syt7/Syt11/Anxa2
GO:0032233	positive regulation of actin filament bundle assembly	57	-0.42057	-1.63142	0.009668	0.018583	Id1/Fermt2/Pfn1/Nf2/Ppm1e/Cd47/Pfn2/Ppm1f/Tpm1/Carmil1/Sdc4/Sorbs3/Arhgef10l/Cx3cl1/Rac1/Rhoa/Nrp1
GO:0051650	establishment of vesicle localization	149	-0.359936	-1.63146	0.00116405	0.00288603	Picalm/Exoc4/Ndel1/Dtnbp1/Mapk15/Synj1/Gosr1/Ap3s2/Ap3m2/Fbxw11/Mecp2/Myo5b/Stard3/Arfgap3/Gbf1/Wipi1/Ykt6/Rab17/Wasl/Spg11/Sar1a/Kif1c/Myo1d/Slc2a4/Fyco1/Myo6/Syt4/Dnm1/Nde1/Prkcz/Sar1b/Pef1/Rab3gap1/Rab27b/Rab3a/Trip11/Rab1a/Trak2/Psen1/Rab11b/Snapin/Rab11a/Actn4/Clasp2/Snca/Bloc1s6/Rasgrp1/Mreg/Kif5b/Bloc1s5/Bicdl1/Myo1e/Myo1c/Tmed9/Myo1g/Ap1s2/Dync1h1/Arf1/Myo1f/Kif1b/Rab27a/Pdcd6/Pclo/Ctnnb1…
GO:0002376	immune system process	1724	-0.291414	-1.63291	1.96959e-14	3.09112e-13	Pou2f2/Wdr7/Dusp22/Atp11c/Hk1/Prex1/Zfp580/Ecsit/Polb/Stxbp2/Psme1/Mfap2/Il4ra/Rorc/Prelid1/Cd247/Nfatc3/Cd9/Prkcz/Rap1a/Dhrs7b/H2-D1/Tapbp/C1qbp/Tsc22d3/Add1/Rarg/Klf10/Smap1/Ido1/Ret/Calr/Vcam1/Nme2/Gsk3b/G3bp1/Gpi1/Itpkb/Socs5/Pbx1/Stxbp3/1810058I24Rik/Il6st/Tnfsf12/Lrmp/Rpl22/Pum2/Prkcd/Cdc37/Gnas/Hif1a/Crcp/Pcbp2/Col3a1/Nono/Lrp5/Enpp1/Rab12/Abi1/Psen1/Fau/Ndufs4/Pir/Capn1/Maea/Mertk/Tmem176…
GO:0060071	Wnt signaling pathway, planar cell polarity pathway	31	-0.483248	-1.63328	0.0115902	0.0219	Wnt5a/Fzd1/Nkd1/Fzd6/Lrp6/Vangl2/Wnt9b/Sfrp1/Ror2/Ryk/Sfrp2/Mllt3/Rac1/Gpc3
GO:0060043	regulation of cardiac muscle cell proliferation	39	-0.46034	-1.63346	0.0116578	0.0220021	Nog/Mapk14/Fgfr1/Wnt2/Foxp1/Cxadr/Notch1/Mapk1/Tbx2/Erbb4/Ncam1/Bmpr1a/Hey2/Fgfr2
GO:0034394	protein localization to cell surface	62	-0.415536	-1.63421	0.0074873	0.0149146	Ap3b1/Wnt11/Gopc/Akt1/Hnrnpk/Kcnab2/Picalm/Washc1/Synj2bp/Gbf1/Abca7/Emp2/Pigk/Gpd1l/Pigu/Tm9sf4/Cd247/Commd1/Mesd/Rab11b/Rab11a/Leprot/Hfe/Abca2/Usp4/Leprotl1/Egf/Ctnnb1/Erbb4/Map1a/Cdh1/Gpm6b/Vcl/Ank2/Angpt1/Fbln5
GO:0042303	molting cycle	91	-0.388998	-1.63482	0.00258334	0.00588165	Cd109/Trpc4ap/Fermt1/Nsun2/Wnt5a/Acvr1b/Trps1/Apcdd1/Numa1/Gnas/Psen1/Nsdhl/Ldb2/Hpse/Fzd6/Mreg/Lgr5/Eda/Notch1/Ctsl/Vangl2/Sox18/Psen2/Fa2h/Tnfrsf19/Ctnnb1/Zmpste24/Sostdc1/Cdh3/Fgfr2/Igfbp5/Tgfb2
GO:0042633	hair cycle	91	-0.388998	-1.63482	0.00258334	0.00588165	Cd109/Trpc4ap/Fermt1/Nsun2/Wnt5a/Acvr1b/Trps1/Apcdd1/Numa1/Gnas/Psen1/Nsdhl/Ldb2/Hpse/Fzd6/Mreg/Lgr5/Eda/Notch1/Ctsl/Vangl2/Sox18/Psen2/Fa2h/Tnfrsf19/Ctnnb1/Zmpste24/Sostdc1/Cdh3/Fgfr2/Igfbp5/Tgfb2
GO:0071383	cellular response to steroid hormone stimulus	128	-0.369215	-1.63551	0.0018069	0.00428906	Ufsp2/Ufl1/Rwdd1/Trip4/Smyd3/Smarca4/Cyp7b1/Nkx3-1/Phb/Ncor1/Bmp4/Kank2/Casp9/Ncoa3/Anxa1/Phb2/Hnrnpu/Eif4ebp1/Calr/Agtr1a/Klf9/Pias2/Tcf21/Fam107a/Heyl/Crebrf/Calcoco1/Esr2/Abhd2/Parp1/Akap13/Ywhah/Atp1a2/Sgk1/Nr3c2/Cnot9/Aqp1/Gper1/Wbp2/Sfrp1/Ntrk2/Ube2l3/Zfp366/Ar/Park7/Fkbp4/Pgr/Bmp7/Rhoa/Scnn1a/Atp1a1/Scnn1b/Scnn1g
GO:0072595	maintenance of protein localization in organelle	39	-0.46092	-1.63552	0.0112234	0.0212691	Taf3/Hnrnpu/Syne1/Insig2/Pink1/Hk1/Supt7l/Sun2/Rer1/Txn1/Sun1/Arl2bp/Kdelr1/Kdelr2/Tspo/Rangap1/Park7/Os9
GO:0019933	cAMP-mediated signaling	50	-0.430228	-1.63648	0.00863348	0.0169164	Gnas/Ndufs4/Ptger4/Glp1r/Prkar2b/Prkar2a/Pebp1/Cap1/Pclo/Prkar1a/Pde3b/Ece1/Adgrg6/Eif4ebp2/Gnai1/Ptger3/Pde3a
GO:0060323	head morphogenesis	38	-0.467376	-1.63674	0.00657668	0.0133223	Ep300/Nipbl/Plekha1/Asph/Msx1/Crebbp/Kat6a/Stra6/Sgpl1/Ssbp3/Lef1/Nog/Rras/Rab3gap1/Tbx1/Lrp6/Tfap2a/Arid5b/Atp6ap2/Crispld1/Mmp2/Pdgfra/Tgfb2
GO:0001666	response to hypoxia	183	-0.351195	-1.63679	0.000690998	0.00182516	Cat/Hif1a/Commd1/Hmox2/Tmbim6/Sdhd/Vegfb/Ndnf/Fundc1/Ryr1/Scap/Atp1b1/Sirt2/Acot2/Ryr2/Cd34/Pgk1/Notch1/Fam162a/Aqp1/Tek/Arnt2/Vegfa/Bnip3/Bnip3l/Aqp3/Adam17/Gnb1/P4hb/Cbfa2t3/Plat/Edn1/Hyou1/Ece1/Bmp2/Nfe2l2/Epas1/Fndc1/Cav1/Flt1/Cd24a/Vegfc/Kdr/Cybb/Hsp90b1/Mmp2/Eng/Slc8a1/Tgfb2
GO:0044092	negative regulation of molecular function	810	-0.303508	-1.63753	5.07617e-09	3.91677e-08	Rpl11/Kcnab1/Hecw2/Prkcz/Dhrs7b/Ruvbl2/Ptgis/Pkig/Ppp1r35/Dusp19/Spred2/Amot/Gsk3b/Gpi1/Lrpap1/Rab9/Socs5/Tigar/Pbx1/Tfpi/Cand1/Dffa/Cat/Mgat5/Prkcd/Nucks1/Gstm7/Glis2/Lrp5/Commd1/Gstp1/Psen1/Ppp1r1b/Pias2/Id1/Men1/Wfs1/Ndn/Irak3/Ptpn22/Serpinb9/Tmbim6/Palm/Rpl5/F11r/Xirp1/Prdx3/Ptch1/Snca/Eif2s1/Rps6ka1/Nf2/Heyl/Ctsz/Smad7/Ppm1e/Serpina3n/Tmbim1/Bicd1/Fzd6/Gsto1/Pkhd1/Serpinb1a/Taf1/Lrp6/Reck/Pa…
GO:0051248	negative regulation of protein metabolic process	816	-0.303087	-1.63758	8.42796e-09	6.16461e-08	Vbp1/Rpl11/Svip/Samd4b/Prkcz/Pkig/Banp/Tpr/Dusp19/Spred2/Sgta/Calr/Gsk3b/Eif2ak3/Gpi1/Socs5/Ddx6/Tfpi/Cnot8/Atg14/Otud6b/Arpp19/Pid1/Psmf1/Mgat5/Prkcd/Uchl5/Lrp5/Enpp1/Gstp1/Psen1/Ppp1r1b/Trip12/Strap/Men1/Itm2c/Igf2bp1/Irak3/Ptpn22/Pfdn5/Serpinb9/Rpl5/Ednrb/Pfdn2/Bag1/Pard3/Fh1/Snca/Sdcbp/Eif2s1/Rps6ka1/Nf2/Eprs/Ctsz/Smad7/Ppm1e/Serpina3n/Tppp/Serpinb1a/Taf1/Rtn1/Lrp6/Itm2a/L3mbtl2/Reck/Nck1/Pak…
GO:0008344	adult locomotory behavior	76	-0.403596	-1.63805	0.00426229	0.00918054	Mecp2/Cacna1a/Hoxb8/Kcnma1/Epha4/Dab1/Tmod1/Uchl3/Dnm1/Cln8/Cstb/Lgi4/Ccnd2/Cnp/Hexa/Ndufs4/Arcn1/Snca/Eps8/Sptbn4/Ppt1/Atp1a2/Hoxd10/Zmpste24/Hoxd9/Pmp22/Park7/Adam22/App/Mapt/Cxcl12/Cacnb4/Sncg/Kcnj10
GO:0070664	negative regulation of leukocyte proliferation	60	-0.418826	-1.6383	0.00997825	0.0190999	Ndfip1/Cd300a/Prnp/Lrrc32/Lgals9/Prkar1a/Cd44/Twsg1/Grem1/Sdc4/H2-Aa/H2-Ab1/Spn/Laptm5/Ceacam1/Cd24a
GO:0009145	purine nucleoside triphosphate biosynthetic process	51	-0.429031	-1.63888	0.0103344	0.0196999	Nme3/Dnajc30/Atp5j/Atp5e/Atp5g1/Entpd1/Nme1/Bcl2l1/Pkm/Atp5j2/Nme2/Pid1/Uqcc3/Atp5c1/Ppargc1a/Nudt2/Atp5k/Atp5h/Parp1/Atp5g3/Ndufc2/Atp5d/Adk/Atp5o/Atp5a1/Ak3/Atp5b/Aldoa
GO:0043933	protein-containing complex subunit organization	1306	-0.296052	-1.63954	6.63387e-13	8.68312e-12	Pomp/Fchsd2/Kif19a/Coa4/Higd2a/Mecp2/Vamp8/Prkdc/Kctd21/Dyrk1a/Gemin7/Nup35/Mzt1/Psmd13/Apc/Dlgap3/Sumo1/Gmfb/H2-M3/Pkd1/Erc2/Ndufab1/Ptk2b/Clip1/Ndufs6/Rplp0/Gria2/Vps4b/Scaf8/Abca7/Supt16/Smarce1/Ndufb3/Psmc4/Atp5g1/Arpin/Spta1/Tspan4/Ndufaf5/Smyd3/Chchd4/Lsm4/Mcm6/Ndufaf8/Itgb1bp1/Smarca4/Mapk9/Tmem170/Npm1/Rubcn/Clint1/Psmd9/Dr1/Eif6/Clybl/Aifm1/Ddx28/Taok1/Psmc3/Hsd17b10/Chmp2a/Tmod2/Atm/Tfa…
GO:0046394	carboxylic acid biosynthetic process	209	-0.347704	-1.63958	0.000162112	0.000507365	Ndufab1/Acadl/Bcat2/Cyp7b1/Mapk9/Srr/Eif6/Adi1/Hsd17b10/Acly/Prkag1/Nr1h3/Pnpla8/Psph/Daglb/Anxa1/Cyp27a1/Acacb/Gstm4/Cd74/Decr2/Insig2/Pex2/Pkm/Apip/Degs1/Ptgis/Glul/Ido1/Gstm7/Acsl3/Erlin2/Pla2g4a/Ggt5/Gstm2/Plod3/Fads1/Wdtc1/Gsto1/Scap/Hacd3/Abhd2/Aasdhppt/Mtrr/Asns/Syk/Srebf1/Slc45a3/Akr1a1/Prkaa1/Got2/Acaca/Alox12/Mthfd1/Got1/Malrd1/Fa2h/Erlin1/Shmt1/Ptges/Elovl7/Glud1/Mgst3/Avpr1a/Acss1/Par…
GO:0007040	lysosome organization	65	-0.411174	-1.64037	0.00908983	0.0175973	Gm6377/Tmem175/Hook1/P2rx7/Aktip/Tfeb/Acp2/Naglu/Tmem165/Spg11/Washc5/Gba/Cln8/Hook3/Atp10b/Hexa/Snapin/Gnptab/Ccdc115/Grn/Ppt1/Laptm4b/Arf1/Lamtor1/Gaa/Vps35/Coro1a/Tmem106b/Chmp5/Tpp1/Hexb/Atp6ap2/Rab7/Laptm5/Syt7
GO:0080171	lytic vacuole organization	65	-0.411174	-1.64037	0.00908983	0.0175973	Gm6377/Tmem175/Hook1/P2rx7/Aktip/Tfeb/Acp2/Naglu/Tmem165/Spg11/Washc5/Gba/Cln8/Hook3/Atp10b/Hexa/Snapin/Gnptab/Ccdc115/Grn/Ppt1/Laptm4b/Arf1/Lamtor1/Gaa/Vps35/Coro1a/Tmem106b/Chmp5/Tpp1/Hexb/Atp6ap2/Rab7/Laptm5/Syt7
GO:0042177	negative regulation of protein catabolic process	109	-0.380721	-1.64057	0.00210643	0.00492415	Cyp51/Ubxn1/Rpl11/Svip/Banp/Sgta/Psmf1/Uchl5/Psen1/Irak3/Rpl5/Snca/Sdcbp/Taf1/Hfe/Sirt2/Aqp11/Clec16a/Laptm4b/Snx12/Ctsa/Eif3h/Psen2/Serpine2/Furin/Vps35/Map1a/Park7/Cst3/Bag5/Snx3/Timp3/Anxa2/Timp2
GO:1903510	mucopolysaccharide metabolic process	52	-0.429836	-1.64111	0.0137003	0.0252095	Egflam/Glce/Pdgfb/Hyal1/Ccnd3/Cemip2/Csgalnact2/Dse/Chst12/Ptger4/Chst3/Ndnf/Chst11/Ext2/Hs2st1/Chpf/Egf/Cemip/Spock2/Cd44/Hyal2/Cltc/Bgn/Angpt1
GO:0033157	regulation of intracellular protein transport	198	-0.349505	-1.64115	0.000231813	0.000699114	Chchd4/Fis1/Itgb1bp1/Ubac2/Edem1/Cep290/Tcaf1/Bmp4/Ei24/Edem2/Sar1a/Riok2/Fermt1/Erlec1/Pdcd10/Nol3/Tm9sf4/Mapk14/Pink1/Tomm7/Svip/Ptpn14/Sar1b/Pkig/Tpr/Gsk3b/Txn1/Prkaca/Prkcd/Tnfrsf1a/Commd1/Psen1/Hm629797/Ptpn22/Actr3/Zdhhc2/Cd81/Kif5b/Ripor1/Cdc42/Ube2j1/Uhmk1/Myo1c/Sorl1/Nup62/Xpo1/Srebf1/Prnp/Prkaa1/Tek/Mapk1/Kcne1/Gper1/Sh3glb1/Tmem30b/Cemip/Bnip3l/Stom/Nucb1/Ipo5/Jup/Bcap31/Tmem30a/Pkia/H…
GO:0035050	embryonic heart tube development	63	-0.415229	-1.64157	0.00773275	0.0153563	Invs/Wnt5a/C2cd3/Hif1a/Psen1/Lrp6/Notch2/Ryr2/Notch1/Nckap1/Vangl2/Tbx2/Sox18/Apela/Ctnnb1/Gja5/Eng/Tbx3/Slc8a1
GO:0014014	negative regulation of gliogenesis	34	-0.481166	-1.64177	0.0103882	0.0197792	Fas/Tmem98/Sirt2/Notch1/Ldlr/Fgfr3/Ctnnb1/Idh2/Tspo/Ntrk3/Daam2/Ptn
GO:0009914	hormone transport	249	-0.338057	-1.64231	5.23081e-05	0.000182824	Glrx/Glul/Fgfr1/Agtr1a/Stxbp3/Ndufaf2/Npy1r/Hadh/Gnas/Rab1a/Hif1a/Lrp5/Cacna1d/Ptger4/Rab11b/Snx19/Rab8b/Glp1r/Spp1/Hfe/Snap23/Nrxn1/Kif5b/Fzd4/Abcb1a/Srebf1/Nadk/Sri/Aqp1/Casr/Pde1c/Gper1/Ltbp4/P2ry1/Pclo/Selenot/Tm7sf3/Sfrp1/Acsl4/Trpv4/Glud1/Rab11fip1/Scg5/Adcy5/Park7/Edn1/Pde3b/Arrb1/Pparg/Ano1/Mc4r/Ren1/Efna5/Pde8b/Nos1/Tfap2b/Irs1/Slc16a2/Rac1/Oxct1/Ptger3/Syt7/Bmp6/Anxa5/Gata3/Tbx3/Lrp1
GO:0002042	cell migration involved in sprouting angiogenesis	50	-0.432318	-1.64443	0.00805309	0.0159239	Tbxa2r/Jcad/Notch1/Efnb2/Ephb4/Vegfa/Mmrn2/Clec14a/Pik3c2a/Grem1/Rhoa/Nrp1/Kdr/Slit2/Robo1/Itgb1
GO:0042176	regulation of protein catabolic process	353	-0.325376	-1.64456	4.95075e-06	2.08138e-05	Wnt5a/Ubqln2/Psmd2/Atxn3/Cyp51/Ubxn1/Aurka/Huwe1/Psme1/Snx9/Rpl11/Svip/Ppp2r3a/Hecw2/Snf8/Banp/Sgta/Gsk3b/Ecscr/Zyg11b/Socs5/Psmd14/Rnf144b/Tnfsf12/Prkaca/Psmf1/Nkd1/Uchl5/Commd1/Psen1/Apc2/Irak3/Lpcat1/Tmtc3/Rpl5/Zdhhc2/Snca/Sdcbp/Crebrf/Smad7/Ddb1/Serpinb1a/Taf1/Fbxw8/Hfe/Ubxn2a/Cd81/Snx1/Sirt2/Abca2/Aqp11/Nfe2l1/Tnfrsf1b/Ndfip1/Rack1/Nub1/Clec16a/Sorl1/Cul4b/Laptm4b/Snx12/Ube2k/Xpo1/Dlgap1/Bag…
GO:0009581	detection of external stimulus	71	-0.411075	-1.64493	0.00229881	0.00530482	Pkd1l3/Opn3/Lxn/Rdh11/Tlr4/Pde6d/Serpine2/Jup/Gnb1/Cds2/Adgrv1/Arrb1/Ano1/Cxcl12/Cacnb4/Atp2b2/Sema5a
GO:0009205	purine ribonucleoside triphosphate metabolic process	65	-0.412524	-1.64575	0.00851726	0.0167496	Nme3/Dnajc30/Atp5j/Atp5e/Gtpbp1/Ran/Atp5g1/Entpd1/Nme1/Bcl2l1/Pkm/Atp5j2/Nme2/Pid1/Uqcc3/Atp5c1/Ppargc1a/Nudt2/Atp5k/Atp5h/Parp1/Atp5g3/Ndufc2/Atp5d/Atp5o/Gnai3/Rhoq/Atp5a1/Ak3/Atp5b/Rhoa/Aldoa
GO:0000003	reproduction	991	-0.301194	-1.64599	1.66546e-10	1.62672e-09	Calr/Vcam1/Sun2/Wnt2/Cct3/B4galnt1/Mcm8/Pbx1/Cdc25b/Smc1a/Mast2/Gal3st1/P2ry2/Rab3a/Lrmp/Mea1/Prkaca/Klf9/Slc6a4/Hif1a/Nkd1/Hexa/Ppp1r1b/Eif4h/Mertk/Men1/Ptger4/Inpp5b/C3/Tcf21/Zfp35/Hspb11/Nsdhl/Pygo1/Pla2g4a/Ggt5/Ednrb/Dmrt2/Prdx3/Clasp2/Actr3/Ybx3/Tmem203/Crebrf/Efcab9/Cxadr/Esr2/Spire1/Prdx4/Lrp6/Stat5b/Fbxw8/Reck/Sod1/Hpgd/Sptbn4/Notch2/Vdr/Grhl2/Zfp37/Nup107/Sun1/Diaph2/Setx/Rtcb/Tcp1/Sirt2…
GO:0090175	regulation of establishment of planar polarity	33	-0.484095	-1.64606	0.00731054	0.0146094	Wnt5a/Fzd1/Nkd1/Fzd6/Pkhd1/Lrp6/Vangl2/Wnt9b/Sfrp1/Ror2/Ryk/Sfrp2/Mllt3/Rac1/Gpc3
GO:0040008	regulation of growth	570	-0.313592	-1.64613	2.17925e-07	1.2085e-06	Actl6a/Sema3e/Bmp4/Dip2b/Dusp9/Ei24/Gdf15/Trip10/Nanos1/Hyal1/Slc25a33/Cxcr4/Wfdc1/Ncoa3/Rftn1/Extl3/Foxk1/Fto/Bcl6/Hopx/Wwc2/Crk/Sesn1/Trpv2/Rtn4/Plaa/Bcl2l1/Rbbp7/Acacb/Rgma/Ruvbl1/Spg20/Wt1/Nog/Mapk14/Adam10/Syt4/Wnt5a/Il3ra/Dusp6/Acvr1b/Adipor1/Zmat3/Gpat4/Gsk3b/Fgfr1/Wnt2/Socs5/Islr2/Npy1r/Gnas/Slc6a4/Hif1a/Nkd1/Enpp1/Men1/Ptger4/Wfs1/C3/Ndn/Syt17/Rab11a/Fam107a/Ptch1/Clasp2/Actr3/Ybx3/Sdcbp…
GO:1903350	response to dopamine	35	-0.479979	-1.64648	0.00898372	0.0174545	Dtnbp1/Htr7/Gnb5/Slc9a3r1/Adcy6/Gnao1/Gabpa/Gnas/Palm/Cav2/Nsg1/Mapk1/Gna11/Gper1/Htr1b/Gnaq/Vps35/Ncstn/Adcy5/Gnai3/Mapk3
GO:1903351	cellular response to dopamine	35	-0.479979	-1.64648	0.00898372	0.0174545	Dtnbp1/Htr7/Gnb5/Slc9a3r1/Adcy6/Gnao1/Gabpa/Gnas/Palm/Cav2/Nsg1/Mapk1/Gna11/Gper1/Htr1b/Gnaq/Vps35/Ncstn/Adcy5/Gnai3/Mapk3
GO:0051496	positive regulation of stress fiber assembly	48	-0.43657	-1.64685	0.0108493	0.0206207	Fermt2/Pfn1/Nf2/Ppm1e/Cd47/Pfn2/Ppm1f/Tpm1/Carmil1/Sdc4/Sorbs3/Arhgef10l/Rac1/Rhoa/Nrp1
GO:0008593	regulation of Notch signaling pathway	71	-0.411685	-1.64737	0.00219021	0.00508323	Eya1/Bcl6/Notch4/Pdcd10/Dtx1/Adam10/Il6st/Pofut1/Tcim/Reck/Tspan14/Mmp14/Notch1/Jag2/Arrb1/Kctd10/Bmp7/Hey2/Robo2/Numb/Robo1/Hey1/Jag1/Gata5/Tgfb2
GO:0022414	reproductive process	990	-0.301513	-1.64818	3.54381e-10	3.29228e-09	Calr/Vcam1/Sun2/Wnt2/Cct3/B4galnt1/Mcm8/Pbx1/Cdc25b/Smc1a/Mast2/Gal3st1/P2ry2/Rab3a/Lrmp/Mea1/Prkaca/Klf9/Slc6a4/Hif1a/Nkd1/Hexa/Ppp1r1b/Eif4h/Mertk/Men1/Ptger4/Inpp5b/C3/Tcf21/Zfp35/Hspb11/Nsdhl/Pygo1/Pla2g4a/Ggt5/Ednrb/Dmrt2/Prdx3/Clasp2/Actr3/Ybx3/Tmem203/Crebrf/Efcab9/Cxadr/Esr2/Spire1/Prdx4/Lrp6/Stat5b/Fbxw8/Reck/Sod1/Hpgd/Sptbn4/Notch2/Vdr/Grhl2/Zfp37/Nup107/Sun1/Diaph2/Setx/Rtcb/Tcp1/Sirt2…
GO:0006023	aminoglycan biosynthetic process	49	-0.434303	-1.64899	0.00986245	0.018923	Glce/Pdgfb/Hyal1/Ccnd3/Csgalnact2/Dse/Chst12/Hexa/B3galt6/Ptger4/Chst3/Chst11/Ext2/Chpf/B3galnt1/B3galt1/Egf/B3gnt3/Cltc/Pdgfrb/Angpt1
GO:0070663	regulation of leukocyte proliferation	169	-0.357287	-1.64966	0.000446281	0.00124489	Ighm/Stat5b/Nck1/Cd81/Selenok/Tnfrsf1b/Ndfip1/Slc7a1/Csf1/Pycard/Sh3rf1/Syk/Cd300a/Rps3/Tlr4/Prnp/Slc39a10/Kitl/Mapk1/Lrrc32/St6gal1/Efnb1/Dnaja3/Mapk8ip1/Ctnnb1/Adk/Coro1a/Lgals9/Prkar1a/Cd44/Twsg1/Icosl/Grem1/Sdc4/Lgals3/Ptprc/H2-Aa/H2-Ab1/Itgal/Csf1r/Spn/Laptm5/Ceacam1/Cd24a/Mapk3/Slc4a1
GO:0060042	retina morphogenesis in camera-type eye	52	-0.432083	-1.64969	0.0123816	0.0232056	Rpgr/Sdk2/Naglu/Obsl1/Crb2/Sdk1/Ush1c/Man2a1/Lrp5/Tspan12/Lrp6/Rorb/Zhx2/Thy1/Thrb/Prom1/Cdon/Calb1/Nectin3/Lhx1/Ntrk2/Cfh/Ptn
GO:0009201	ribonucleoside triphosphate biosynthetic process	53	-0.430226	-1.64979	0.0135933	0.0250554	Nme3/Dnajc30/Atp5j/Atp5e/Atp5g1/Entpd1/Nme1/Bcl2l1/Pkm/Atp5j2/Nme2/Pid1/Uqcc3/Atp5c1/Ctps2/Ppargc1a/Nudt2/Atp5k/Atp5h/Parp1/Cad/Atp5g3/Ndufc2/Atp5d/Atp5o/Atp5a1/Ak3/Atp5b/Aldoa
GO:0001838	embryonic epithelial tube formation	135	-0.370481	-1.65029	0.000571331	0.00154959	Rgma/Dlc1/Prkacb/Nog/Wnt5a/Twist1/Shroom3/Pax8/Rarg/Ret/Fzd1/Prkaca/Cobl/Hif1a/Arhgap35/Irx1/Ptch1/Pfn1/Fzd6/Lrp6/Hs2st1/Grhl2/Six4/Cecr2/Spint2/Luzp1/Spint1/Irx2/Tfap2a/Nckap1/Mthfd1/Vangl2/Wnt9b/Pax2/Ctnnb1/Sall1/Sfrp1/Sfrp2/Rala/Grem1/Sdc4/Bmp7/Prickle1/St14/Gata3/Enah/Zeb2/Tgfb2
GO:1900076	regulation of cellular response to insulin stimulus	68	-0.413413	-1.65112	0.00795999	0.0157591	Ybx1/C1qtnf9/Prkcz/Adipor1/Pid1/Prkcd/Nucks1/Enpp1/Tns2/Grb10/Nck1/Myo1c/Sorl1/Gnai2/Kank1/Snx5/Prkaa1/Lmbrd1/Pparg/Grb14/Irs1/Ptprj/Prkca/Lpl
GO:0009582	detection of abiotic stimulus	70	-0.411142	-1.65123	0.00427055	0.00918609	Pkd1l3/Opn3/Lxn/Rdh11/Tlr4/Pde6d/Serpine2/Jup/Gnb1/Cds2/Adgrv1/Arrb1/Ano1/Cxcl12/Cacnb4/Atp2b2/Sema5a
GO:0031399	regulation of protein modification process	1262	-0.298762	-1.65139	1.123e-12	1.42379e-11	Ahrr/Snx9/C1qtnf9/Rpl11/Svip/Prkcz/Rap1a/Ruvbl2/Ccnd2/Pef1/Pkig/Ttn/Dusp19/Spred2/Ret/Gsk3b/Fzd1/Eif2ak3/Rab3gap1/Fgfr1/Itpkb/Socs5/Agtr1a/Cdc25b/Mapkap1/Atg14/Txn1/Il6st/Taok3/Arpp19/Pid1/Eid1/Mgat5/Prkcd/Cdc37/Gnas/Map3k21/Hif1a/Tnfrsf1a/Lrp5/Commd1/Enpp1/Gstp1/Psen1/Ndufs4/Snw1/Cldn3/Ppp1r1b/Trip12/Strap/Uba2/Men1/Ptger4/Wfs1/C3/Tcf21/F2r/Wdr61/Ndn/Irak3/Ptpn22/Rpl5/Vegfb/Bmper/Ednrb/Fam107a/F…
GO:0140353	lipid export from cell	58	-0.424614	-1.65176	0.00837594	0.0165118	Dtnbp1/Runx1/Abat/Slc12a2/Atp5j/P2rx7/Il1a/Mapk9/Nkx3-1/C1qtnf1/Myo6/Syt4/Rab3gap1/Agtr1a/P2ry2/Pla2g4a/Snca/Spp1/Fzd4/Apba1/Ptges/Acsl4/Avpr1a/Ntrk2/Edn1/Dpysl2/Ren1/Bmp6
GO:0046467	membrane lipid biosynthetic process	103	-0.390339	-1.65191	0.000786623	0.00203452	St3gal4/Dpm2/Sgms2/Ugcg/Ormdl1/Dpm3/Cerkl/Sptlc1/Sgms1/Sccpdh/Acer3/P2rx7/P2rx1/Acer2/Pigt/B3galt4/Pigs/Pigk/Gba/Pigu/St6galnac6/St8sia4/St3gal2/Degs1/B4galnt1/Gal3st1/Prkcd/B4galt6/Pigh/Ormdl2/Samd8/Hacd3/Abca2/Pgap1/Pigf/Smpd1/B3galt1/Sptssa/St8sia2/Kdsr/Sptlc2/Ormdl3/Fa2h/Elovl7/Pigg/Asah1/Elovl1/St3gal1/Elovl5/Cwh43/St8sia6
GO:0070830	bicellular tight junction assembly	54	-0.430639	-1.65255	0.00904712	0.0175461	Prkaca/Cldn3/Cgn/F11r/Actn4/Pard3/Cldn5/Ramp2/Pak2/Ocln/Grhl2/Pdcd6ip/Myo1c/Pecam1/Cldn10/Cdh5/Mpp5/Cdh1/Cldn4/Itgb1/Cldn8
GO:0034622	cellular protein-containing complex assembly	798	-0.30671	-1.65325	3.04142e-09	2.42788e-08	Pomp/Fchsd2/Coa4/Higd2a/Mecp2/Vamp8/Prkdc/Dyrk1a/Gemin7/Mzt1/Psmd13/Apc/Gmfb/Erc2/Ndufab1/Ptk2b/Clip1/Ndufs6/Rplp0/Ndufb3/Psmc4/Arpin/Spta1/Ndufaf5/Smyd3/Chchd4/Lsm4/Mcm6/Ndufaf8/Smarca4/Tmem170/Npm1/Clint1/Psmd9/Dr1/Eif6/Aifm1/Ddx28/Psmc3/Chmp2a/Tmod2/Atm/Tfam/Ttc17/Oma1/Rnf135/Wasl/Msrb1/Cops7a/Dnajc28/Tmod1/Uqcc2/Washc5/Trim9/Slc25a33/Slu7/Sco1/Rad51c/Vdac2/Wasf3/Ndufa5/Hopx/Capg/Rpl6/Aim2/Rtn…
GO:0001736	establishment of planar polarity	51	-0.432852	-1.65347	0.00917808	0.0177575	Fzd1/Nkd1/Fzd6/Pkhd1/Lrp6/Astn2/Vangl2/Wnt9b/Sfrp1/Ror2/Ryk/Sfrp2/Erbb4/Mllt3/Wdr1/Rac1/Gpc3
GO:0097191	extrinsic apoptotic signaling pathway	190	-0.35352	-1.65455	0.000337781	0.000974173	Unc5b/Tmbim1/Fas/Pak2/Gas1/Sgk3/Tnfrsf1b/Gabarap/Pycard/Sh3rf1/Krt8/Ppp2r1a/Bmpr1b/Prdx2/Kitl/Gper1/Acsl5/Vegfa/Tnfrsf23/Psen2/Fgfr3/Skil/Ppp1ca/Sfrp1/Sfrp2/Ndufa13/Krt18/Pea15a/Lcn2/Hyal2/Ar/Park7/Lgals3/Ptprc/Tnfrsf22/Cav1/Cx3cl1/Itm2b/Timp3/Ctnna1/Nrp1/Dapk1/Sort1/Pdia3/Tgfb2
GO:0045600	positive regulation of fat cell differentiation	57	-0.426951	-1.65617	0.0074873	0.0149146	Crebl2/Syap1/Fndc3b/Napepld/Vstm2a/Sfrp1/Sfrp2/Zbtb7c/Pparg/Bmp2/Cds1/Cmklr1/Bmp7/Mecom/Prdm16/Lpl
GO:0090174	organelle membrane fusion	97	-0.392561	-1.65676	0.00128464	0.00315116	Doc2b/Vamp8/Bet1/Pip4k2b/Stx12/Trarg1/Uso1/Spg11/Trim9/Anxa1/Sox30/Syt4/Rubcnl/Chmp3/Stxbp6/Rab3a/Rab8a/Vti1b/Pla2g4a/Snapin/Rab8b/Snph/Snca/Bloc1s6/Snap23/Kif5b/Cav2/Gosr2/Vamp3/Snap29/Syt3/Coro1a/Chmp5/Snap47/Gnai3/Rab7/Syt7/Syt11/Anxa2
GO:1904037	positive regulation of epithelial cell apoptotic process	31	-0.490527	-1.65788	0.00885463	0.0172556	Eif2s1/Spop/Ppargc1a/Gsn/Pdcd4/Gper1/Ano6/Cd248/Sort1/Itga4/Col18a1
GO:2000191	regulation of fatty acid transport	46	-0.447868	-1.658	0.0109812	0.0208346	Atp5j/P2rx7/Il1a/Fis1/Mapk9/Arl6ip1/Syt4/Rab3gap1/P2ry2/Fabp3/Psen1/Pla2g4a/Snca/Eprs/Syk/Arl6ip5/Acsl5/Ptges/Acsl4/Avpr1a/Edn1/Dpysl2/Itgb1
GO:0048662	negative regulation of smooth muscle cell proliferation	48	-0.439556	-1.65811	0.00984341	0.0188977	Esr2/Ppargc1a/Npr3/Pdcd4/Gper1/Myocd/Mfn2/Ralbp1/Sod2/Pparg/Cav1/Rhoa/Igfbp5/Rgs5
GO:0072599	establishment of protein localization to endoplasmic reticulum	37	-0.475456	-1.65947	0.00558815	0.0115737	Herpud1/Srpr/Srp72/Sec61g/Spcs1/Edem1/Chmp4b/Sgta/Sec61a1/Rab3gap1/Srp19/Srp68/Srp14/Sec61b/Ryr2/Spcs3/Sec62/Sec63/Man1a/Spcs2/Rab10/Ssr3/Tram1
GO:0055021	regulation of cardiac muscle tissue growth	65	-0.41618	-1.66034	0.00751525	0.0149611	Nog/Mapk14/Fgfr1/Wnt2/Slc25a4/Foxp1/Adrb1/Cxadr/Akap6/Notch1/Mapk1/Col14a1/Tbx2/G6pdx/Erbb4/Ncam1/Edn1/Bmpr1a/Hey2/Fgfr2/Pi16
GO:0032268	regulation of cellular protein metabolic process	1850	-0.295067	-1.66039	4.35422e-16	8.09034e-15	Fnta/Mbp/Psme1/Prelid1/Ahrr/Snx9/C1qtnf9/Rpl11/Svip/Samd4b/Prkcz/Rap1a/Ruvbl2/Ccnd2/C1qbp/Lrpprc/Pef1/Pkig/Ttn/Rps9/Tpr/Dusp19/Rcn3/Spred2/Sgta/Ret/Calr/Gsk3b/Ecscr/Fzd1/Eif2ak3/Rab3gap1/Fgfr1/Rps27l/Gpi1/Itpkb/Zyg11b/Socs5/Ctif/Psmd14/Agtr1a/Cdc25b/Rnf144b/Ddx6/Etf1/Tfpi/Cnot8/Mapkap1/Atg14/Txn1/Il6st/Otud6b/Taok3/Arpp19/Pid1/Eid1/Prkaca/Psmf1/Igf2bp3/Rpl22/Aco1/Pum2/Mgat5/Prkcd/Cdc37/Gnas/Map3k…
GO:0015872	dopamine transport	33	-0.488466	-1.66092	0.00656836	0.013321	Dtnbp1/Abat/Mapk15/Slc29a4/Cnr1/Entpd1/Rtn4/Pink1/Syt4/Rab3a/Syt17/Snca/Nat8l/Htr1b/Syt3/Park7/Cxcl12/Syt7/Sncg/Syt11/Syt15
GO:0065003	protein-containing complex assembly	1150	-0.301479	-1.661	6.66173e-12	7.66454e-11	Higd2a/Mecp2/Vamp8/Prkdc/Kctd21/Dyrk1a/Gemin7/Mzt1/Psmd13/Apc/Dlgap3/Sumo1/Gmfb/H2-M3/Pkd1/Erc2/Ndufab1/Ptk2b/Clip1/Ndufs6/Rplp0/Gria2/Abca7/Ndufb3/Psmc4/Atp5g1/Arpin/Spta1/Tspan4/Ndufaf5/Smyd3/Chchd4/Lsm4/Mcm6/Ndufaf8/Itgb1bp1/Smarca4/Mapk9/Tmem170/Npm1/Clint1/Psmd9/Dr1/Eif6/Clybl/Aifm1/Ddx28/Psmc3/Hsd17b10/Chmp2a/Tmod2/Atm/Tfam/Ttc17/Oma1/Crbn/Rnf135/Ssbp3/Wasl/Msrb1/Cops7a/Dnajc28/Tmod1/Uqcc2/…
GO:0048332	mesoderm morphogenesis	53	-0.43326	-1.66143	0.0112672	0.0213397	Epb41l5/Bmp4/Eya1/Crb2/Lef1/Nog/Wnt5a/Ecsit/Fgfr1/Gpi1/Prkaca/Nf2/Ext2/Nckap1/Pax2/Prkar1a/Sfrp2/Twsg1/Bmpr1a/Bmp7/Wls/Bmpr2/Tbx3
GO:0048678	response to axon injury	56	-0.43113	-1.66153	0.00893533	0.0173814	Klk8/Ptprs/Sod1/Grn/Morn4/P2rx4/Fgfr3/Adam17/Sod2/Rtn4rl1/Ntrk3/Neo1/Lamb2/Mmp2/Tnc/Ptn/Lrp1
GO:0045860	positive regulation of protein kinase activity	352	-0.32885	-1.66161	6.69869e-06	2.74138e-05	Snx9/C1qtnf9/Prkcz/Rap1a/Ccnd2/Dusp19/Ret/Fgfr1/Agtr1a/Cdc25b/Taok3/Prkcd/Map3k21/Psen1/F2r/Fermt2/Pak4/Snca/Tcim/Dlg4/Slc27a1/Rasgrp1/Ighm/Syap1/Pak2/Sod1/Ppp1r9a/Dazap2/Maged1/Tom1l1/Nrxn1/Cd81/Akap6/Ddr2/Map3k9/Csf1/Pdgfc/Gprc5b/Syk/Akap13/Kras/Slc11a1/Fzd4/Cd300a/Ltf/Prdx2/Nedd9/Rps3/Tlr4/Prnp/Pak6/Adra2c/Itgb3/Kitl/Egf/Vangl2/Adam9/Vegfa/Cemip/Irgm2/Adam17/Ror2/Iqgap1/Ccnd1/Edn1/Grem1/App/Ar…
GO:0072330	monocarboxylic acid biosynthetic process	147	-0.36812	-1.66167	0.00106714	0.00267653	Ndufab1/Acadl/Cyp7b1/Mapk9/Srr/Eif6/Hsd17b10/Acly/Prkag1/Nr1h3/Pnpla8/Daglb/Anxa1/Cyp27a1/Acacb/Gstm4/Cd74/Decr2/Insig2/Pex2/Pkm/Degs1/Ptgis/Ido1/Gstm7/Acsl3/Erlin2/Pla2g4a/Gstm2/Fads1/Wdtc1/Scap/Hacd3/Abhd2/Srebf1/Slc45a3/Prkaa1/Acaca/Alox12/Malrd1/Fa2h/Erlin1/Ptges/Elovl7/Avpr1a/Acss1/Park7/Edn1/Scd2/Elovl1/Ldhb/Fads6/Elovl5/Scd1/Mgll/Lpl
GO:1902041	regulation of extrinsic apoptotic signaling pathway via death domain receptors	42	-0.461331	-1.6627	0.00731149	0.0146094	Bcl2l1/Nol3/Mal/Faim/Trps1/Gsk3b/Tmbim1/Bmpr1b/Tnfrsf23/Psen2/Skil/Sfrp1/Sfrp2/Pea15a/Park7/Lgals3/Tnfrsf22/Timp3/Dapk1
GO:1903573	negative regulation of response to endoplasmic reticulum stress	41	-0.463572	-1.66273	0.00629379	0.0127893	Txndc12/Ufl1/Abca7/Atf6b/Usp14/Nr1h3/Selenos/Bcl2l1/Grina/Ubxn1/Svip/Sgta/Wfs1/Tmbim6/Crebrf/Nck1/Aqp11/Lpcat3/Pdia6/Park7/Hyou1/Dnajc3/Clu
GO:0006066	alcohol metabolic process	255	-0.340615	-1.66317	9.67338e-05	0.000319123	Cd244a/Gba/Cyp27a1/Dhdds/Hdlbp/Plb1/Inpp5a/Insig2/H6pd/Sqle/Pex2/Cyp51/Cln8/Nudt4/Fgfr1/Abhd4/Dhrs3/Itpkb/Isyna1/Cat/Lrp5/Hmgcs1/Erlin2/Inpp5b/Nus1/Nsdhl/Slc5a3/Nudt3/Pla2g4a/Itpk1/Snca/Soat1/Apobr/Srebf2/Sod1/Inpp5j/Scap/Retsat/Napepld/Abca2/Plcb1/Nfe2l1/Lpcat3/Gde1/Akr1c14/Fdft1/Lima1/Dhcr24/Por/Dpagt1/Rdh11/Adh7/Smpd1/Srebf1/Akr1a1/Prkaa1/Thrb/Plpp3/Plpp2/Idh3a/Msmo1/Ldlr/Sc5d/Gper1/Sptlc2/Got…
GO:0099024	plasma membrane invagination	53	-0.433904	-1.6639	0.0109764	0.0208346	C3/Spire1/Ighm/Gsn/Rhog/Rab31/Cd300a/Myh9/Arf1/Itgb2/Ano6/Cd36/Pparg/Rac1/Rhoa/F2rl1/Mfge8
GO:0033043	regulation of organelle organization	1034	-0.303402	-1.66478	5.65622e-11	6.05515e-10	Phpt1/Fgr/Taok1/Chmp2a/Ncor1/Tmod2/Nelfa/Cdc27/Atm/Sema3e/Bmp4/Oma1/Slc35f6/Map6/Wasl/Kank2/Pdgfb/Tmod1/Washc5/Sar1a/Trim9/Rab33b/Usp6nl/Pinx1/Wasf3/Riok2/Anxa1/Cct4/Bcl6/Dkc1/Ccdc8/Hnrnpu/Crk/Akap9/Capg/Slc2a4/Terf2ip/Fyco1/G3bp2/Pphln1/Arl6ip1/Wdr35/Dixdc1/Syne1/Tnks/Dlc1/Pdcd10/Nol3/Tlr2/Mier1/Pqbp1/Senp6/Lig4/Pink1/Syt4/Wnt5a/Ubqln2/Cep192/Chmp4b/Sgo2a/Huwe1/Prex1/Drg1/Prelid1/Snx9/Hecw2/Ruvb…
GO:0021954	central nervous system neuron development	77	-0.408966	-1.66512	0.00198579	0.00466575	Wnt5a/Scyl2/Samd4b/Fgfr1/Arhgap35/B4galt6/Ndnf/Sptbn4/Hprt/Tfap2a/Mpp5/Uqcrq/Gnaq/Ephb2/Map2/Ogdh/Ntrk2/Ephb6/Sall3/Robo2/Rac1/Nrp1/Fgfr2/Slit2/Robo1/Prkca/Zeb2
GO:0046660	female sex differentiation	92	-0.396657	-1.66609	0.00174844	0.00417078	Mertk/Ptger4/Pla2g4a/Esr2/Stat5b/Sod1/Nup107/Fzd4/Bmpr1b/Kitl/Vegfa/Csmd1/Sfrp1/Lhx1/Arrb1/Pgr/Arid5b/Ermp1/Axl/Rac1/Dach1/Kdr/Mmp2/Pdgfra/Tbx3/Angpt1
GO:0010952	positive regulation of peptidase activity	148	-0.369053	-1.66658	0.00044523	0.0012441	S100a9/S100a8/Nodal/Perp/Xdh/Lgmn/Stat1/Tnfsf10/Lyn/F3/P2rx1/Rock2/Acer2/Fis1/Mapk9/Nkx3-1/Aifm1/Epha4/Casp9/Ctsh/Aim2/Wdr35/Dlc1/Map3k5/Mbp/Psme1/Prelid1/Rcn3/Ret/Eif2ak3/Rps27l/Cldn3/Men1/F2r/Snca/Fas/Rack1/Grn/Pycard/Gsn/Syk/Hip1/Rps3/Ppm1f/Fam162a/Arl6ip5/Mtch1/Alox12/Gper1/Dap/Tnfrsf23/Dnaja3/Pdcd6/Aph1b/Rnf7/Ncstn/Bcap31/Sfrp2/Ndufa13/Antxr1/App/Arrb1/Pparg/Cldn4/Cyfip2/Laptm5/Rhoa/Dapk1/Ct…
GO:0044281	small molecule metabolic process	1299	-0.300743	-1.66666	2.43813e-13	3.36858e-12	Cpt2/Plaa/Bcl2l1/Nudt17/Prps1l3/Ncf2/Acacb/Plb1/Hars/Gstm4/Nmt1/Inpp5a/Acads/Cd74/Tlr2/Ak7/Cbr3/Decr2/Prps1/Mapk14/Dck/Pm20d1/Insig2/H6pd/Sqle/Twist1/Gclm/Urod/Nudt7/Pex2/Pkm/Naxe/Rrm1/Cyp51/Nudt5/Adcy7/Nudt9/Bckdha/Man2a1/Rubcnl/Car5b/As3mt/Cln8/Thap4/Nln/Ahcyl2/Hk1/Ranbp2/Nudt4/Gatb/Rorc/Dctpp1/Apip/C1qtnf9/Degs1/Farsb/Dhrs7b/Adipor1/Ptgis/Coq4/Nars2/Dlat/Glul/Atp5j2/Gpat4/Ido1/Extl2/Nme2/Eif2a…
GO:0090090	negative regulation of canonical Wnt signaling pathway	109	-0.386817	-1.66683	0.00148548	0.00360281	Nog/Mapk14/Invs/Wnt5a/Scyl2/Ppp2r3a/Ruvbl2/Gsk3b/Fzd1/G3bp1/Nkd1/Sdhaf2/Apc2/Pfdn5/Fzd6/Sost/Cby1/Jade1/Lats2/Fzd4/Notch1/Mcc/Shisa3/Sfrp1/Ror2/Sfrp2/Amfr/Sostdc1/Grem1/App/Cdh1/Mllt3/Bicc1/Cav1/Prickle1/Gpc3/Dkk2
GO:0008202	steroid metabolic process	216	-0.351766	-1.66838	0.000161472	0.000506344	Insig2/H6pd/Sqle/Pex2/Cyp51/Cln8/Rorc/Hsd11b1/Fgfr1/Pbx1/Agtr1a/Cat/Lrp5/Hmgcs1/Erlin2/Nsdhl/Cyp26a1/Soat1/Apobr/Srebf2/Stat5b/Sod1/Scap/Spp1/Abca2/Nfe2l1/Ppargc1a/Lpcat3/Akr1c14/Fdft1/Ywhah/Lima1/Dhcr24/Bmpr1b/Por/Smpd1/Srebf1/Hsd17b12/Hsd17b11/Prkaa1/Thrb/Dhh/Msmo1/Lamtor1/Ldlr/Sc5d/Dhcr7/Aplp2/Hsd17b4/Ebp/Hrh1/Malrd1/Npc2/Erlin1/G6pdx/Cacna1h/Atp8b1/Tspo/Pmp22/App/Cyb5r3/Lipa/Asah1/Bmp2/Pde8b/…
GO:0048814	regulation of dendrite morphogenesis	78	-0.409508	-1.6693	0.00162687	0.00392513	Tnik/Epha4/Ptprf/Syne1/Pqbp1/Hecw2/Adgrb3/Gsk3b/Pias2/Id1/Bhlhb9/Actr3/Eef2k/Fbxw8/Ptprz1/Ywhah/Rab21/Caprin1/Sgk1/Trpc6/Sh3glb1/Sdc2/Nedd4/Actr2/Cux1/Dbn1/Reln/Numb/Robo1/Met
GO:0050729	positive regulation of inflammatory response	93	-0.396645	-1.67002	0.00167929	0.00401861	Ido1/Gpr4/Abcc1/Fgfr1/Tnfrsf1a/Ptger4/C3/Pla2g4a/H2-T23/Snca/Stat5b/Napepld/Cd81/Cd47/Il17ra/Grn/Gprc5b/Pdcd4/Tlr4/Ldlr/Kars/Cdk19/Ctsc/Trpv4/Hyal2/Park7/App/Cd24a/Ptger3/Prkca/Lpl/Ace
GO:0006623	protein targeting to vacuole	33	-0.491205	-1.67024	0.00619727	0.0126329	Ncoa4/Vti1b/Gnptab/Hgs/Sorl1/Gosr2/Lamp2/Scarb2/M6pr/Rab7/Laptm5/Sort1
GO:0034976	response to endoplasmic reticulum stress	231	-0.347359	-1.67053	8.68966e-05	0.000289924	Ufl1/Nhlrc1/Rnf185/Abca7/Manf/Atf6b/Usp14/Ubac2/Edem1/Fbxo6/Ngly1/Jkamp/Aifm1/Nr1h3/Edem2/Casp9/Atf6/Selenos/Dnajc18/Erlec1/Bcl2l1/Nploc4/Grina/Ppp2cb/Map3k5/Ubqln2/Atxn3/Faf2/Ubxn1/Herpud2/Svip/Rcn3/Sgta/Calr/Gsk3b/Eif2ak3/Ube4a/Erlin2/Wfs1/Tmtc3/Tmbim6/Dnajb14/Ubxn8/Edem3/Eif2s1/Crebrf/Nck1/Sec61b/Spop/Selenok/Ube2j1/Aqp11/Nfe2l1/Erp44/Lpcat3/Vapb/Ccdc47/Derl1/Tmem117/Ube2k/Sel1l/Dnajc10/Rasgrf…
GO:0042130	negative regulation of T cell proliferation	48	-0.442904	-1.67075	0.00811905	0.0160446	Ndfip1/Prnp/Lrrc32/Lgals9/Prkar1a/Cd44/Twsg1/Sdc4/H2-Aa/H2-Ab1/Spn/Laptm5/Ceacam1/Cd24a
GO:0030512	negative regulation of transforming growth factor beta receptor signaling pathway	60	-0.427351	-1.67165	0.00684896	0.0137961	Snx6/Spred2/Adamtsl2/Strap/Smad7/Chst11/Snx1/Cav2/Slc2a10/Smad6/Il17rd/Adam17/Skil/Smurf2/Htra1/Glg1/Cav1/Ltbp1/Prdm16/Fbn1
GO:0006940	regulation of smooth muscle contraction	55	-0.433338	-1.6718	0.00610033	0.0124746	Ptger4/F2r/Cald1/Adrb1/Arhgap42/Sod1/Tbxa2r/Atp1a2/Adra2c/Calcrl/Gper1/Myocd/Ormdl3/Edn1/Cav1/Rhoa/Ptger3/Gucy1a1/Npnt
GO:0016310	phosphorylation	1564	-0.299382	-1.67253	3.10601e-15	5.25746e-14	Atp5j2/Dusp19/Spred2/Ret/Prkd3/Nme2/Gsk3b/Fzd1/Eif2ak3/Fgfr1/Gpi1/Dnajc15/Itpkb/Socs5/Tigar/Agtr1a/Cdc25b/Mast2/Mapkap1/Atg14/Txn1/Il6st/Taok3/Pid1/Uqcc3/Prkaca/Prkcd/Cdc37/Gnas/Map3k21/Hif1a/Tnfrsf1a/Adck1/Lrp5/Sdhaf2/Enpp1/Gstp1/Htatip2/Abi1/Psen1/Ndufs4/Cldn3/Ppp1r1b/Mertk/Mark1/Strap/Men1/Ptger4/C3/F2r/Irak3/Ptpn22/Jak1/Hck/Mark4/Sdhd/Obscn/Ndufa10/Ldb2/Vegfb/Ptpra/Bmper/Ednrb/Nek9/Fermt2/Bag…
GO:0014855	striated muscle cell proliferation	62	-0.425653	-1.674	0.00517191	0.0108119	Nog/Mapk14/Tenm4/Fgfr1/Wnt2/Foxp1/Cxadr/Notch1/Mapk1/Tbx2/Ctnnb1/Prkar1a/Erbb4/Ncam1/Bmpr1a/Hey2/Fgf1/Fgfr2/Angpt1/Tgfb2
GO:0035773	insulin secretion involved in cellular response to glucose stimulus	72	-0.418518	-1.67409	0.00213881	0.00499262	Ndufaf2/Hif1a/Lrp5/Cacna1d/Rab11b/Nrxn1/Kif5b/Nadk/Sri/Pde1c/Selenot/Adcy5/Pde3b/Arrb1/Ano1/Efna5/Pde8b/Rac1/Oxct1/Lrp1
GO:0045879	negative regulation of smoothened signaling pathway	32	-0.493573	-1.676	0.00961168	0.0184951	Mgrn1/Tulp3/Kctd21/Gpr161/Prkacb/Mosmo/Prkaca/Glis2/Enpp1/Ptch1/Gas1/Rack1/Runx2/Fgfr3/Serpine2/Sall1/Sall3/Gpc3
GO:0010718	positive regulation of epithelial to mesenchymal transition	43	-0.460035	-1.67636	0.00617253	0.0125983	Wwtr1/Bambi/Rgcc/Bmp4/Crb2/Lef1/Twist1/Fermt2/Sdcbp/Notch1/Myocd/Ctnnb1/Gcnt2/Bmp2/Bmp7/Eng/Jag1/Tgfb2
GO:0048284	organelle fusion	127	-0.379926	-1.67646	0.000400638	0.00113222	Doc2b/Vamp8/Bet1/Fis1/Pip4k2b/Stx12/Trarg1/Uso1/Oma1/Spg11/Trim9/Anxa1/Sox30/Syt4/Rubcnl/Huwe1/Chmp3/Stxbp6/Rab3a/Rab8a/Adck1/Vti1b/Pla2g4a/Snapin/Rab8b/Snph/Snca/Bloc1s6/Eno1/Snap23/Kif5b/Cav2/Chchd3/Gosr2/Mfn2/Bnip3/Vamp3/Snap29/Vat1/Syt3/Coro1a/Chmp5/Snap47/Gnai3/Rab7/Syt7/Syt11/Anxa2
GO:0002526	acute inflammatory response	58	-0.431072	-1.67688	0.00706638	0.0141986	Gstp1/C3/Serpinb9/Ednrb/H2-T23/Serpina3n/Stat5b/B4galt1/F8/Ptges/Plscr1/Ano6/Park7/Pparg/Ephb6/Spn/Ptger3/Fn1
GO:0051150	regulation of smooth muscle cell differentiation	30	-0.501921	-1.67747	0.0144046	0.0263853	Bmp4/Pdgfb/Pias1/Efemp2/Nfatc3/Tmsb4x/Pdcd4/Dnmt1/Gper1/Myocd/Med28/Sod2/Olfm2/Fgfr2/Eng
GO:2001222	regulation of neuron migration	43	-0.460454	-1.67789	0.00595595	0.0122025	Phactr1/Plaa/Nexmif/Gsk3b/Flrt2/Col3a1/Ptprz1/Shtn1/Olfm1/Adam17/Erbb4/Cdh1/Neo1/Adgrg1/Reln
GO:0070997	neuron death	328	-0.336194	-1.67822	6.56255e-06	2.68907e-05	Gsk3b/Fzd1/Abcc1/Atf2/Gpi1/Tigar/Sigmar1/Hif1a/Tnfrsf1a/Nono/Psen1/Ndufs4/Wfs1/F2r/Gbe1/Bhlhb9/Vegfb/Ndnf/Retreg1/Bag1/Prdx3/Snca/Eif2s1/Ctsz/Unc5b/Esr2/Fas/Glp1r/Sod1/Xrcc4/Cdc42/Tnfrsf1b/Ppargc1a/Six4/Rras2/Csf1/Rack1/Cd34/Ptprz1/Grn/Parp1/Ppt1/Psmc1/Xiap/Sorl1/Kras/Prdx2/Tlr4/Prnp/Nqo1/Fam162a/Thrb/Arl6ip5/Tfap2a/Msh2/Efnb2/St8sia2/Epha7/Vegfa/Tnfrsf23/Bnip3/Cd200/Fgfr3/Ctnnb1/G6pdx/Vps35/Coro…
GO:0090150	establishment of protein localization to membrane	221	-0.351679	-1.67914	4.97241e-05	0.000174927	Myo5b/Sec61g/Lyplal1/Clip1/Pex16/Chm/Fis1/Itgb1bp1/Pex3/Tcaf1/Trarg1/Reep2/Rftn1/Reep1/Timm29/Zdhhc24/Rtp3/Arl6ip1/Golph3l/Mal/Vps37c/Chmp4b/Tomm22/Sgta/Sec61a1/Rab3gap1/Ubl4a/Rab8a/Srp19/Commd1/Acsl3/Srp68/Mmgt1/Romo1/Yif1b/Rab11b/Srp14/Rab11a/Actr3/Rab8b/Pard3/Zdhhc2/Sec61b/Snap23/Aqp11/Rack1/Emc4/Myo1c/Nsg1/Timm13/Sec62/Rab31/Prnp/Sec63/Timm10/Gorasp2/Emc7/Kcne1/Hspa4/Emc1/Sh3glb1/Slc12a1/Vamp…
GO:0099637	neurotransmitter receptor transport	49	-0.442359	-1.67958	0.00755886	0.0150294	Myo6/Syne1/Dnm1/Rab8a/Rab11a/Ppp3r1/Snap23/Kif5b/Sirt2/Nsg1/Eps15/Itgb3/Atad1/Efnb2/Nedd4/Vps35/Ap2b1/Clstn1/Snap47/Arhgap44/Numb/Grip2
GO:0016079	synaptic vesicle exocytosis	104	-0.394598	-1.68014	0.00074801	0.0019463	P2rx7/Doc2b/P2rx1/Cacna1a/Erc2/Grin3a/Cyth1/Ncs1/Trim9/Atp2a2/Bcl2l1/Myo6/Ctbp2/Syt4/Rap1a/Gsk3b/Rab3gap1/Sv2a/P2ry2/Rab3a/Prkaca/Rap1b/Psen1/Snapin/Snca/Adcy1/Snap23/Pfn2/Rims3/Nr3c2/Sptbn2/Syp/Apba1/Apba2/P2ry1/Htr1b/Kcnh1/Pclo/Snap29/Unc13b/Snap47/Slc4a8/Cadps2/Syt7/Cacnb4/Prkca
GO:0061098	positive regulation of protein tyrosine kinase activity	32	-0.494979	-1.68078	0.00903355	0.0175303	Dlg4/Gprc5b/Nedd9/Prnp/Egf/Adam17/Grem1/App/Tgfa/Csf1r/Reln/Ace
GO:0034314	Arp2/3 complex-mediated actin nucleation	32	-0.495016	-1.6809	0.00888902	0.0173105	Arpc3/Iqgap2/Abi2/Washc1/Coro1b/Fchsd2/Gmfb/Wasl/Wasf3/Arpc1a/Arfip1/Actr3b/Jmy/Actr3/Wasf2/Arpc5/Arf1/Nckap1/Brk1/Arpc4/Actr2/Arpc1b/Cyfip1/Arpc2
GO:0001937	negative regulation of endothelial cell proliferation	35	-0.49009	-1.68117	0.00589708	0.0120973	Pparg/Atoh8/Atp5a1/Cav1/Flt1/Acvrl1/Eng/Cnmd
GO:1904645	response to amyloid-beta	31	-0.497454	-1.6813	0.00691274	0.0138986	Snx6/Vcam1/Gsk3b/Abcc1/Psen1/Parp1/Tlr4/Prnp/Cacna2d1/App/Cd36/Mmp2/Itga4/Lrp1
GO:0051338	regulation of transferase activity	742	-0.312949	-1.68133	3.66024e-09	2.90039e-08	Snx9/C1qtnf9/Rpl11/Prkcz/Rap1a/Ccnd2/Pkig/Ttn/Dusp19/Spred2/Ret/Gsk3b/Fgfr1/Socs5/Tigar/Agtr1a/Cdc25b/C1galt1c1/Atg14/Taok3/Prkcd/Cdc37/Map3k21/Lrp5/Gstp1/Psen1/Mertk/Men1/Naf1/F2r/Irak3/Ptpn22/Rpl5/Ldb2/Chtf8/Fermt2/Prdx3/Pak4/Snca/Tcim/Nf2/Dlg4/Slc27a1/Smad7/Rasgrp1/Ppm1e/Ighm/Syap1/Lrp6/Pak2/Sod1/Wnk1/Ppp1r9a/Dazap2/Maged1/Grhl2/Tom1l1/Nrxn1/Smg8/Cd81/Akap6/Tcp1/Mvp/Cdc42/Hgs/Lats2/Ddr2/Map3k9…
GO:0043900	regulation of multi-organism process	35	-0.490375	-1.68214	0.00582196	0.0119507	P2ry2/Ednrb/Plcb1/Ltf/Prdx2/Bst2/P2ry1/Cd84/Ar/Park7/Cx3cl1/Bmp6/Prkca
GO:0016050	vesicle organization	249	-0.346352	-1.6826	1.74882e-05	6.7069e-05	Creb1/Picalm/Washc1/Dtnbp1/S100a10/Sec24b/Ap2m1/Tmem175/Mapk15/Synj1/Rnf26/Gosr1/Hook1/Arfgef2/Rab32/Chmp2b/P2rx7/Doc2b/Aktip/Vamp8/Arfgap3/Gbf1/Snx10/Vps4b/Bet1/Pip4k2b/Prkci/Stx12/Trarg1/Uso1/Sec23ip/Wasl/Spg11/Washc5/Sar1a/Sec24d/Trim9/Anxa1/Sox30/Slc2a4/Usp8/Golph3l/Syt4/Dnm1/Chmp4b/Rubcnl/Vapa/Hook3/Sar1b/Pef1/Stxbp6/Rab3a/Rab8a/Sdc1/Rab1a/Vti1b/Pla2g4a/Snapin/Sec31a/Rab11a/Snx19/Pik3c3/Rab8…
GO:0034341	response to interferon-gamma	102	-0.394793	-1.68273	0.00137705	0.00335702	Capg/Gbp11/Cd74/Tlr2/Flnb/Stxbp2/Stxbp3/Cdc37/Rab12/Actr3/Snca/Eprs/Kif5b/Cd47/Cdc42/Gsn/Myo1c/Slc11a1/Gbp2/Cxcl16/Tlr4/Bst2/Aqp4/Dnaja3/Vamp3/Irgm2/Actr2/Actg1/Ifitm3/H2-Eb1/Pparg/H2-Aa/H2-Ab1/Ifitm2/Cx3cl1/Cdc42ep4/Ccl21a/Dapk1/Mrc1/Vim
GO:1900077	negative regulation of cellular response to insulin stimulus	43	-0.461862	-1.68302	0.00566718	0.0117073	Ybx1/Prkcz/Pid1/Prkcd/Enpp1/Tns2/Grb10/Nck1/Kank1/Prkaa1/Lmbrd1/Pparg/Grb14/Irs1/Ptprj/Prkca/Lpl
GO:0051246	regulation of protein metabolic process	1989	-0.298601	-1.68313	3.91448e-19	1.02061e-17	Fnta/Mbp/Psme1/Vbp1/Prelid1/Ahrr/Snx9/C1qtnf9/Rpl11/Svip/Ppp2r3a/Samd4b/Hecw2/Prkcz/Rap1a/Ruvbl2/Ccnd2/C1qbp/Snf8/Lrpprc/Pef1/Pkig/Ttn/Rps9/Banp/Tpr/Dusp19/Rcn3/C2cd3/Spred2/Sgta/Ret/Calr/Gsk3b/Ecscr/Fzd1/Eif2ak3/Rab3gap1/Fgfr1/Rps27l/Gpi1/Itpkb/Zyg11b/Socs5/Ctif/Psmd14/Agtr1a/Cdc25b/Rnf144b/Ddx6/Etf1/Tfpi/Cnot8/Mapkap1/Atg14/Txn1/Il6st/Otud6b/Tnfsf12/Taok3/Arpp19/Pid1/Eid1/Prkaca/Psmf1/Igf2bp3/R…
GO:0072593	reactive oxygen species metabolic process	232	-0.349201	-1.68322	3.62853e-05	0.000132255	Tigar/Agtr1a/Pid1/Cat/Prkcd/Hif1a/Gstp1/Ndufs4/Ptger4/Romo1/Slc5a3/Prdx3/Pon3/Snca/Slc7a2/Esr2/Prdx4/Sod1/Sirt2/Cd47/Hba-a1/Cd34/Ncf4/Syk/Hvcn1/P2rx4/Gnai2/Por/Prdx2/Tlr4/Nqo1/Ndufc2/Tfap2a/Rab27a/Pax2/Hrh1/Bnip3/G6pdx/Eef1a1/Eif5a/Arf4/Itgb2/Ndufa13/Vdac1/Tspo/Sod2/Park7/Gnai3/Edn1/App/Cd36/Mapt/Nfe2l2/Aldh2/Cav1/Nos1/Rac1/Rhoa/F2rl1/Cybb/Met/Rfk/Pdgfrb/Fbln5/Clu
GO:0006633	fatty acid biosynthetic process	113	-0.388154	-1.6835	0.000610279	0.00164009	Ndufab1/Acadl/Mapk9/Eif6/Acly/Prkag1/Nr1h3/Pnpla8/Daglb/Anxa1/Acacb/Gstm4/Cd74/Decr2/Insig2/Degs1/Ptgis/Gstm7/Acsl3/Erlin2/Pla2g4a/Gstm2/Fads1/Wdtc1/Scap/Hacd3/Abhd2/Srebf1/Slc45a3/Prkaa1/Acaca/Alox12/Fa2h/Erlin1/Ptges/Elovl7/Avpr1a/Acss1/Edn1/Scd2/Elovl1/Fads6/Elovl5/Scd1/Mgll/Lpl
GO:0033365	protein localization to organelle	793	-0.31255	-1.68501	5.25837e-10	4.76199e-09	Cacng4/Kpnb1/Glmp/Bmp4/Lonp2/Tor1aip1/Nudcd3/Ei24/Spata7/Il10ra/Champ1/Vps36/Rab33b/Snx16/Pinx1/Nup133/Taf3/Cct4/Dkc1/Tollip/Phb2/Hnrnpu/Timm29/Fermt1/Golgb1/Terf2ip/Gabarapl2/Rtn4/Bod1/Pphln1/Ywhaz/Wdr35/Myo6/Syne1/Lamtor4/Tnks/Iqsec2/Nol3/Mapk14/Insig2/Pink1/Invs/Adam10/Ddx1/Tomm7/Pex2/Cog7/Vps37c/Ybx1/Cep192/Dnm1/Chmp4b/Vapa/Aurka/Pex5l/Hk1/Hook3/Ipo11/Ranbp2/Rpl11/Tomm22/Prkcz/Supt7l/Rap1a/Ru…
GO:0007613	memory	107	-0.392592	-1.68586	0.000829772	0.00213248	Mecp2/Comt/Cx3cr1/Abca7/Cnr1/Igf2/Oxtr/Paip2/Cyp7b1/Itpr3/Foxo6/Slc2a4/Nog/Syt4/Prkcz/Ccnd2/Slc6a4/Psen1/Ppp1r1b/Klk8/Adrb1/Fen1/Glp1r/Rcan1/Adcy1/Plcb1/Shank1/Sgk1/Pak6/Rcan2/Atad1/Shank2/Ldlr/Hrh1/Psen2/Csmd1/Pja2/Calb1/Aph1b/Pgrmc1/Map1a/Ntrk2/App/Serpinf1/Mapt/Itga3/Eif4ebp2/Reln/Syt11/Itga8/Ptn
GO:0006687	glycosphingolipid metabolic process	42	-0.467935	-1.6865	0.00620927	0.0126414	Gba/St6galnac6/St8sia4/St3gal2/B4galnt1/Gal3st1/Prkcd/Hexa/B4galt6/Abca2/Map7/B3galt1/Gm2a/St8sia2/Galc/Fa2h/Hexb/Psap/St3gal1/St8sia6
GO:0048659	smooth muscle cell proliferation	150	-0.373788	-1.68656	0.000452542	0.00126018	Nampt/Esr2/Stat5b/Hpgd/Ppargc1a/Npr3/Pdcd4/Gnai2/Dnmt1/Pde1a/Itgb3/Calcrl/Alox12/Gper1/Myocd/Mfn2/Vegfa/Htr1b/Gnaq/Ctnnb1/Ralbp1/Sod2/Gnai3/Edn1/Pparg/Pdgfd/Bmpr1a/Cdh13/Cav1/Cx3cl1/S1pr1/Rhoa/Fgfr2/Mmp2/Igfbp5/Notch3/Rgs5/Prkca/Pdgfrb
GO:0061178	regulation of insulin secretion involved in cellular response to glucose stimulus	64	-0.424649	-1.68665	0.00462046	0.0098018	Ndufaf2/Hif1a/Lrp5/Cacna1d/Nrxn1/Kif5b/Nadk/Sri/Pde1c/Adcy5/Pde3b/Arrb1/Ano1/Efna5/Pde8b/Rac1/Oxct1/Lrp1
GO:0010611	regulation of cardiac muscle hypertrophy	64	-0.424713	-1.6869	0.00462046	0.0098018	Gsk3b/Tnfrsf1a/Mef2a/Slc25a4/Foxp1/Adrb1/Akap6/Tnfrsf1b/Parp1/P2rx4/Notch1/Mtpn/Adk/G6pdx/Pde9a/Edn1/Ece1/Prkca/Gata5/Pi16
GO:0007163	establishment or maintenance of cell polarity	196	-0.35975	-1.68718	0.00015564	0.000489955	Lin7c/Dlg5/Fbxw11/Slc9a3r1/Synj2bp/Nsfl1c/Apc/Pkd1/Gbf1/Ptk2b/Kif26b/Lims1/Rac2/Prkci/Cyth1/Spry2/Cep290/Eya1/Frmd4a/Pdlim1/Brsk1/Crk/Fermt1/Bccip/Crb2/Sipa1l3/Wnt5a/Nde1/Pard6b/Prkcz/Amot/Gsk3b/Map4/Myo9a/Mapkap1/Numa1/Rap1b/Arhgap35/Fez1/Clasp2/Actr3/Pard3/Rhod/Pkhd1/Arpc5/Cyth3/Ust/Cdc42/Pdcd6ip/Spint2/Gsn/Pard6g/Rhog/Myh9/Kank1/Shtn1/Dlg2/Aqp1/Ckap5/Tek/Cdh5/Nckap1/Mpp5/Vangl2/Dock7/Actr2/Doc…
GO:0022407	regulation of cell-cell adhesion	325	-0.337942	-1.68721	7.07858e-06	2.87988e-05	Mbp/Il4ra/Cd9/Prkcz/Nexmif/Ido1/Vcam1/Itpkb/Socs5/Il6st/Kifap3/Dennd6a/Prkcd/Gstp1/Capn1/Zfp35/Ptpn22/Jak1/F11r/H2-T23/Zdhhc2/Nf2/Smad7/Rasgrp1/Stat5b/Nck1/Wnk1/Il2rg/Hfe/Cd81/Selenok/Cd47/Ndfip1/Slc7a1/Spint2/Pycard/Syk/Notch1/Cd300a/Prdx2/Tenm3/Rps3/Ppm1f/Prnp/Thy1/Plpp3/Efnb2/Alox12/Fstl3/Lrrc32/Ephb4/Epha7/Vegfa/Efnb1/Dnaja3/Adk/Serpine2/Coro1a/Lgals9/Fgl2/Trpv4/Prkar1a/Gcnt2/Cd44/Twsg1/Itgb2…
GO:0009199	ribonucleoside triphosphate metabolic process	68	-0.422462	-1.68727	0.00517352	0.0108119	Nme3/Dnajc30/Atp5j/Atp5e/Gtpbp1/Ran/Atp5g1/Entpd1/Nme1/Bcl2l1/Pkm/Atp5j2/Nme2/Pid1/Uqcc3/Atp5c1/Ctps2/Ppargc1a/Nudt2/Atp5k/Atp5h/Parp1/Cad/Atp5g3/Ndufc2/Atp5d/Atp5o/Gnai3/Rhoq/Atp5a1/Ak3/Atp5b/Rhoa/Aldoa
GO:0032270	positive regulation of cellular protein metabolic process	1115	-0.30648	-1.68733	7.69154e-12	8.818e-11	Fnta/Mbp/Psme1/Prelid1/Ahrr/Snx9/C1qtnf9/Svip/Prkcz/Rap1a/Ruvbl2/Ccnd2/C1qbp/Pef1/Rps9/Dusp19/Rcn3/Sgta/Ret/Gsk3b/Ecscr/Fzd1/Eif2ak3/Rab3gap1/Fgfr1/Rps27l/Zyg11b/Socs5/Agtr1a/Cdc25b/Rnf144b/Mapkap1/Atg14/Txn1/Il6st/Otud6b/Taok3/Prkcd/Gnas/Map3k21/Tnfrsf1a/Commd1/Psen1/Snw1/Cldn3/Uba2/Men1/Ptger4/Wfs1/C3/F2r/Wdr61/Ndn/Ptpn22/Tmtc3/Rpl26/Rpl5/Vegfb/Ednrb/Fam107a/Fermt2/Ehd4/Tbx1/Eif3e/Pak4/Snca/Tci…
GO:0120193	tight junction organization	60	-0.431577	-1.68818	0.00532698	0.0110906	Prkaca/Cldn3/Cgn/F11r/Actn4/Pard3/Cldn5/Ramp2/Pak2/Ocln/Grhl2/Pdcd6ip/Myo1c/Pecam1/Cldn10/Cdh5/Mpp5/Lsr/Actg1/Cdh1/Cldn4/Itgb1/Cldn8
GO:0030517	negative regulation of axon extension	39	-0.475787	-1.68828	0.00580026	0.0119137	Actr3/Ptprs/Sema3d/Sema4b/Map2/Ryk/Sema7a/Ntn1/Nrp1/Slit2/Sema3g/Sema5a
GO:0051346	negative regulation of hydrolase activity	269	-0.344182	-1.68917	3.24847e-05	0.000119344	Cep192/Ubxn1/Ppp1r37/Cstb/Prkcz/Ppp1r35/Amot/Gpi1/Tfpi/Dffa/Mgat5/Ppp1r1b/Serpinb9/Tmbim6/F11r/Snca/Rps6ka1/Serpina3n/Bicd1/Serpinb1a/Reck/Pak2/Wnk1/Mphosph10/Gchfr/Lxn/Spint2/Grn/Sh3rf1/Xiap/Cast/Sorl1/Dhcr24/Gnai2/Por/Ltf/Spint1/Pi15/Naip2/Fkbp1a/Pecam1/Dlg2/Aqp1/Sytl2/Cnn3/Sh3bp4/Pax2/Vegfa/Dnaja3/Pebp1/Elfn1/Serpine2/Kng2/Map2/Abce1/Sfrp2/Cd44/Sh2d4a/Wfdc2/Tmed10/Park7/App/Arrb1/Serpinf1/Rps6…
GO:0043536	positive regulation of blood vessel endothelial cell migration	52	-0.442862	-1.69084	0.0090115	0.017498	Foxc2/Nos3/Akt3/Igf2/Rhoj/Sp1/Pdgfb/Anxa1/Angpt4/Amot/Fgfr1/Hif1a/Nus1/P2rx4/Jcad/Alox12/Vegfa/Adam17/Pik3c2a/Nfe2l2/Atp5a1/Atp5b/Nrp1/Vegfc/Kdr/Prkca/Angpt1
GO:0001658	branching involved in ureteric bud morphogenesis	48	-0.448238	-1.69087	0.00725688	0.0145182	Bmp4/Pgf/Eya1/Wt1/Nog/Hoxb7/Pax8/Pbx1/Agtr1a/Tcf21/Ptch1/Maged1/Six4/Tacstd2/Wnt9b/Pax2/Vegfa/Ctnnb1/Sall1/Cd44/Lhx1/Grem1/Bmp2/Fgf1/Gpc3/Npnt
GO:1901615	organic hydroxy compound metabolic process	371	-0.334106	-1.69087	2.48658e-06	1.11966e-05	Fgfr1/Abhd4/Dhrs3/Itpkb/Tigar/Agtr1a/Isyna1/Cat/Hif1a/Lrp5/Ndufs4/Hmgcs1/Erlin2/Inpp5b/Nus1/Nsdhl/Slc5a3/Cyp26a1/Nudt3/Pla2g4a/Itpk1/Snca/Soat1/Apobr/Opn3/Srebf2/Sod1/Inpp5j/Scap/Retsat/Napepld/Abca2/Plcb1/Nfe2l1/Lpcat3/Gde1/Akr1c14/Fdft1/Hprt/Lima1/Dhcr24/Por/Dpagt1/Rdh11/Adh7/Smpd1/Srebf1/Pdxk/Akr1a1/Prkaa1/Thrb/Plpp3/Plpp2/Idh3a/Msmo1/Ldlr/Alox12/Ctsl/Sc5d/Gper1/Sptlc2/Got1/Dhcr7/Aplp2/Ebp/Mal…
GO:0046879	hormone secretion	244	-0.348524	-1.69104	4.79749e-05	0.000169326	Glrx/Glul/Fgfr1/Agtr1a/Stxbp3/Ndufaf2/Npy1r/Hadh/Gnas/Rab1a/Hif1a/Lrp5/Cacna1d/Ptger4/Rab11b/Snx19/Rab8b/Glp1r/Spp1/Hfe/Snap23/Nrxn1/Kif5b/Fzd4/Srebf1/Nadk/Sri/Aqp1/Casr/Pde1c/Gper1/Ltbp4/P2ry1/Pclo/Selenot/Tm7sf3/Sfrp1/Acsl4/Trpv4/Glud1/Rab11fip1/Scg5/Adcy5/Park7/Edn1/Pde3b/Arrb1/Pparg/Ano1/Mc4r/Ren1/Efna5/Pde8b/Nos1/Tfap2b/Irs1/Slc16a2/Rac1/Oxct1/Ptger3/Syt7/Bmp6/Anxa5/Gata3/Tbx3/Lrp1
GO:0043500	muscle adaptation	99	-0.398789	-1.69146	0.00117373	0.00290113	Tnfrsf1a/Ndufs4/Mef2a/Slc25a4/Foxp1/Adrb1/Myh6/Akap6/Scn5a/Tnfrsf1b/Gsn/Parp1/P2rx4/Klf15/Notch1/Mtpn/Adk/G6pdx/Pde9a/Ar/Edn1/Ece1/Hey2/Igfbp5/Prkca/Gata5/Pi16
GO:0048562	embryonic organ morphogenesis	229	-0.35167	-1.69254	5.97343e-05	0.000206326	Foxc2/Slc39a3/Myo3b/Slc9a3r1/Stox1/Tulp3/Stil/Hoxb8/Smarca4/Asxl2/Eif4a3/Naglu/Spry2/Bmp4/Sp1/Hyal1/Whrn/Eya1/Crb2/Hoxb9/Myo6/Hoxc9/Nog/Hoxb7/Tshz1/Insig2/Ttc39c/Ush1c/Wnt5a/Twist1/Mfap2/Pax8/Rarg/C2cd3/Fgfr1/Gnas/Hif1a/Rpl38/Psen1/Men1/Tcf21/Tbx1/Fzd6/Chst11/Lrp6/Sod1/Gas1/Notch2/Grhl2/Bloc1s5/Ryr2/Hspg2/Six4/Mmp14/Abr/Notch1/Hoxd10/Tfap2a/Mapk1/Nckap1/Vangl2/Runx2/Tbx2/Wnt9b/Pax2/Ephb2/Ctnnb1/R…
GO:0035924	cellular response to vascular endothelial growth factor stimulus	54	-0.441292	-1.69343	0.00545281	0.0113079	Nus1/Tspan12/Vegfb/Ramp2/Adgra2/Myo1c/Jcad/Notch1/Vegfa/Flt1/Cadm4/Nrp1/Vegfc/Kdr/Robo1/Pdgfra/Pdgfrb
GO:0003298	physiological muscle hypertrophy	36	-0.489319	-1.69681	0.00510446	0.0107022	Slc25a4/Foxp1/Adrb1/Akap6/Akap13/Col14a1/Myocd/Pdlim5/G6pdx/Edn1/Sorbs2/Pi16
GO:0003301	physiological cardiac muscle hypertrophy	36	-0.489319	-1.69681	0.00510446	0.0107022	Slc25a4/Foxp1/Adrb1/Akap6/Akap13/Col14a1/Myocd/Pdlim5/G6pdx/Edn1/Sorbs2/Pi16
GO:0061049	cell growth involved in cardiac muscle cell development	36	-0.489319	-1.69681	0.00510446	0.0107022	Slc25a4/Foxp1/Adrb1/Akap6/Akap13/Col14a1/Myocd/Pdlim5/G6pdx/Edn1/Sorbs2/Pi16
GO:0140354	lipid import into cell	31	-0.502068	-1.69689	0.00605314	0.0123859	Arl6ip1/Cln8/Abcc1/Fabp3/Prkcd/Psen1/Acsl3/Slc2a1/Eprs/Slc27a1/Slc1a4/Arl6ip5/Acsl5/Cd36/Itgb1/Kcnj10
GO:0046329	negative regulation of JNK cascade	30	-0.508048	-1.69795	0.0129422	0.0240611	Hipk3/Aida/Dusp19/Taok3/Gstp1/Men1/Ptpn22/Mapk8ip1/Sfrp1/Sfrp2/Dusp3/Ceacam1/F2rl1/Mecom
GO:0051341	regulation of oxidoreductase activity	67	-0.424784	-1.69811	0.00276575	0.00622679	Il1a/Prdx5/Ptk2b/Cnr1/Sirt5/Phb2/Nosip/Taco1/Ecsit/Gsk3b/Gstp1/Nus1/Snca/Vdr/Npr3/Kras/Gnai2/Por/Lgals9/Park7/Gnai3/Edn1/S100a1/Cdh3/Cav1/Eng/Slc4a1/Rfk
GO:0008277	regulation of G protein-coupled receptor signaling pathway	89	-0.407507	-1.69869	0.00215592	0.00501986	C3/Rgs10/Snca/Ramp2/Adrb1/Bicd1/Plcb1/Gnai2/Grk5/Itgb3/Syp/Gper1/Aplp1/Htr1b/Edn1/App/Arrb1/Ece1/Nos1/Plce1/Ywhab/Ptger3/Itgb1/Met/Mgll
GO:0006915	apoptotic process	1493	-0.304422	-1.69872	1.46568e-15	2.58937e-14	Arl6ip1/Grina/Pias1/Ruvbl1/Phlda3/Wdr35/Trim35/Syne1/Lef1/Fnip2/Dlc1/Ppp2cb/Cd74/Pdcd10/Nol3/Wt1/Nog/Map3k5/Hipk3/Mapk14/Lig4/Pink1/Adam10/Mal/Eya3/Taf6/Wnt5a/Twist1/Gclm/Ddx19a/Cd5/Faim/Dusp6/Cfdp1/Ybx1/Acvr1b/Angpt4/Cln8/Aurka/Trps1/Hk1/Abraxas2/Fnta/Polb/Snx6/Rorc/Prelid1/Syngap1/Api5/Pax8/Apip/Degs1/Rpl11/Tomm22/1600012H06Rik/Prkcz/Ptgis/Ccnd2/C1qbp/Dram1/Tsc22d3/Zmat3/Rarg/Rps29/Ido1/Ret/Nme…
GO:2000300	regulation of synaptic vesicle exocytosis	64	-0.427795	-1.69914	0.00376086	0.00819882	Grin3a/Cyth1/Ncs1/Atp2a2/Bcl2l1/Myo6/Syt4/Rap1a/Gsk3b/Rab3gap1/P2ry2/Rab3a/Rap1b/Snapin/Adcy1/Pfn2/Rims3/Nr3c2/Syp/Apba1/Apba2/P2ry1/Htr1b/Kcnh1/Slc4a8/Cacnb4/Prkca
GO:0032330	regulation of chondrocyte differentiation	40	-0.477937	-1.69963	0.00436357	0.00936749	Trps1/Rarg/Smad7/Efemp1/Por/Thrb/Runx2/Ctnnb1/Grem1/Mboat2/Sox5/Glg1/Sox6/Bmp6
GO:0030534	adult behavior	117	-0.390097	-1.70007	0.000616778	0.00165344	Sdk1/Dnm1/Cln8/Cstb/Lgi4/Ccnd2/Cnp/Fgfbp3/Hexa/Ndufs4/Ppp1r1b/Arcn1/Snca/Eps8/Sptbn4/Nrxn1/Shank1/Parp1/Ppt1/Atp1a2/Hoxd10/Sptbn2/Shank2/Zmpste24/Ncstn/Hoxd9/Pmp22/Park7/Adam22/App/Mapt/Aldh2/Nos1/Cxcl12/Cacnb4/Sncg/Met/Atp6v1b1/Kcnj10
GO:0048660	regulation of smooth muscle cell proliferation	146	-0.377636	-1.70077	0.000287721	0.000843339	Nampt/Esr2/Stat5b/Hpgd/Ppargc1a/Npr3/Pdcd4/Gnai2/Dnmt1/Pde1a/Itgb3/Calcrl/Alox12/Gper1/Myocd/Mfn2/Vegfa/Htr1b/Gnaq/Ctnnb1/Ralbp1/Sod2/Gnai3/Edn1/Pparg/Pdgfd/Bmpr1a/Cdh13/Cav1/Cx3cl1/S1pr1/Rhoa/Fgfr2/Mmp2/Igfbp5/Notch3/Rgs5/Prkca/Pdgfrb
GO:0046189	phenol-containing compound biosynthetic process	30	-0.508978	-1.70106	0.0126497	0.023626	Vps35/Park7/Cdh3/Epas1/Gata3/Zeb2/Tgfb2
GO:0010719	negative regulation of epithelial to mesenchymal transition	31	-0.503311	-1.70109	0.00562333	0.0116316	Nog/Adipor1/Spred2/Sdhaf2/Strap/Usf3/Il17rd/Vegfa/Sfrp1/Sfrp2/Gata3/Tgfb2
GO:1901214	regulation of neuron death	295	-0.342356	-1.70259	1.17318e-05	4.59369e-05	Gsk3b/Fzd1/Abcc1/Atf2/Gpi1/Tigar/Sigmar1/Hif1a/Tnfrsf1a/Nono/Psen1/Wfs1/F2r/Gbe1/Bhlhb9/Vegfb/Ndnf/Retreg1/Bag1/Prdx3/Snca/Eif2s1/Ctsz/Unc5b/Esr2/Fas/Glp1r/Sod1/Xrcc4/Cdc42/Tnfrsf1b/Ppargc1a/Six4/Rras2/Csf1/Rack1/Cd34/Ptprz1/Grn/Parp1/Ppt1/Psmc1/Xiap/Sorl1/Kras/Prdx2/Tlr4/Prnp/Nqo1/Tfap2a/Msh2/Efnb2/St8sia2/Epha7/Vegfa/Cd200/Fgfr3/Ctnnb1/G6pdx/Vps35/Coro1a/Ralbp1/Ntrk2/Sod2/Park7/App/Arrb1/Serpin…
GO:0030858	positive regulation of epithelial cell differentiation	38	-0.486363	-1.70323	0.00360122	0.00789339	Bmp4/Ncoa3/Tmem100/Pax8/Nme2/Vezf1/Numa1/Kdf1/Ptch1/Vdr/Notch1/Prom1/Pax2/Ctnnb1/Lhx1/Atoh8/Numb/Bmp6/Acvrl1/Zeb2
GO:0032410	negative regulation of transporter activity	55	-0.441616	-1.70373	0.00443991	0.00950611	Gopc/Pten/Tcaf2/Cacnb3/Stk39/Fkbp1b/Snx27/Gnb5/Slc9a3r1/Sumo1/Crbn/1810037I17Rik/Twist1/Kcnab1/Hecw2/Gstm7/Snca/Gsto1/Ndfip1/Atp1a2/Slc6a9/Sri/Kcne1/Cttnbp2nl/Ephb2/Nedd4/Park7/Ywhae/Ank3/Pln/Cav1/Prkca
GO:0051205	protein insertion into membrane	45	-0.464179	-1.70405	0.00737035	0.0147179	Reep1/Timm29/Rtp3/Mal/Tomm22/Sgta/Ubl4a/Mmgt1/Romo1/Emc4/Timm13/Timm10/Emc7/Hspa4/Emc1/Sh3glb1/Slc12a1/Ndufa13/Tram1/Emc10/Emc3
GO:0042551	neuron maturation	47	-0.454512	-1.70462	0.00656728	0.013321	Lgi4/Adgrb3/Ret/Gsk3b/B4galt6/C3/Ednrb/Sptbn4/Nrxn1/Bcl11a/Dlg2/Gnaq/Pmp22/App/Ank3/Rac1/Grip2/Cspg4/Ntn4
GO:0012501	programmed cell death	1537	-0.305135	-1.70497	7.66378e-16	1.40778e-14	Arl6ip1/Grina/Pias1/Ruvbl1/Phlda3/Wdr35/Trim35/Syne1/Lef1/Fnip2/Dlc1/Ppp2cb/Cd74/Pdcd10/Nol3/Wt1/Nog/Map3k5/Hipk3/Mapk14/Lig4/Pink1/Adam10/Mal/Eya3/Taf6/Wnt5a/Twist1/Gclm/Ddx19a/Cd5/Faim/Dusp6/Pkm/Cfdp1/Ybx1/Acvr1b/Angpt4/Cln8/Aurka/Trps1/Hk1/Abraxas2/Fnta/Polb/Snx6/Rorc/Prelid1/Syngap1/Api5/Pax8/Apip/Degs1/Rpl11/Tomm22/1600012H06Rik/Prkcz/Ptgis/Ccnd2/C1qbp/Dram1/Tsc22d3/Zmat3/Rarg/Glrx/Rps29/Ido…
GO:2000677	regulation of transcription regulatory region DNA binding	39	-0.48052	-1.70507	0.00486358	0.0102704	Psen1/Taf1/Parp1/H1f0/Sri/Ctnnb1/Zmpste24/Lgals9/Zbtb7c/Park7/Hey2/Gata3/Hey1
GO:0019226	transmission of nerve impulse	46	-0.460794	-1.70585	0.00678366	0.0136816	Fkbp1b/P2rx1/Cacna1a/Cldn19/Dcdc2a/Kcnma1/Cacng4/Gba/Itga2/Sod1/Sptbn4/Scn5a/Scn7a/P2rx4/Scn3a/Cacna1h/Avpr1a/Ntrk2/Pmp22/Ntrk3/Ank3/Cacnb4
GO:0070570	regulation of neuron projection regeneration	33	-0.501686	-1.70588	0.00426761	0.00918587	Epha4/Ptprf/Rtn4/Rgma/Klk8/Ptprs/Grn/Thy1/Adam17/Rtn4rl1/Ntrk3/Neo1/Ptn/Lrp1
GO:0010762	regulation of fibroblast migration	38	-0.487131	-1.70592	0.0035281	0.00775415	Actr3/Ddr2/Itgb3/Adipor2/Akap12/Hyal2/Sdc4/Rac1/Itgb1/Acta2/Slc8a1
GO:0071396	cellular response to lipid	389	-0.334367	-1.70659	7.92129e-07	3.90389e-06	Ruvbl2/Add1/Rarg/Glrx/Ret/Calr/Agtr1a/Pid1/Klf9/Gstp1/Snw1/Pias2/Kcnmb1/Tcf21/Fam210b/Ptpn22/Cyp26a1/Fam107a/Ptch1/Tbx1/Foxp1/Heyl/Crebrf/Calcoco1/Esr2/Lrp6/Ctr9/Spp1/Vdr/Setx/Rorb/Abhd2/Plcb1/Nfe2l1/Tnfrsf1b/Tbxa2r/Pycard/Parp1/Pdcd4/Akap13/Ywhah/Atp1a2/Gbp2/Lancl2/Sgk1/Ltf/Prdx2/Cxcl16/Tlr4/Nr3c2/Cnot9/Aqp1/Mgst1/Mapk1/Prpf8/Ldlr/Gper1/Mn1/Adam9/Plscr2/Pax2/Wbp2/Fcgr4/Irgm2/Sfrp1/Cr2/Plscr1/Chm…
GO:0042129	regulation of T cell proliferation	119	-0.390737	-1.70692	0.000317558	0.000924091	Stat5b/Nck1/Cd81/Selenok/Tnfrsf1b/Ndfip1/Slc7a1/Pycard/Sh3rf1/Syk/Rps3/Prnp/Lrrc32/Efnb1/Dnaja3/Mapk8ip1/Ctnnb1/Adk/Coro1a/Lgals9/Prkar1a/Cd44/Twsg1/Icosl/Sdc4/Lgals3/Ptprc/H2-Aa/H2-Ab1/Itgal/Spn/Laptm5/Ceacam1/Cd24a/Slc4a1
GO:0051606	detection of stimulus	118	-0.391609	-1.70705	0.000269231	0.000799286	Pkd1l3/Opn3/Ryr2/Lxn/Parp1/Rdh11/Rps3/Naip2/Tlr4/Casr/Pigr/Pde6d/Serpine2/Jup/Gnb1/Cds2/Adgrv1/Tspo/Sod2/Arrb1/Ano1/Cxcl12/Dach1/Cacnb4/Eng/Atp2b2/Sema5a
GO:0007612	learning	107	-0.39763	-1.70749	0.000603061	0.00162475	Brsk1/Slc12a5/Pias1/Tlr2/Nog/Taco1/Cln8/Syngap1/Adgrb3/Hif1a/Ppp1r1b/Tanc1/Vdac3/Glp1r/Nrxn1/Shank1/Prkar2b/Ppt1/Ap1s2/Kras/Atp1a2/Sgk1/Pak6/Atad1/Ckap5/Shank2/Hrh1/Csmd1/Pde1b/Ephb2/Pgrmc1/Arf4/Map1a/Ntrk2/Vdac1/App/Pde8b/Reln/Syt11/Itgb1/Ptn
GO:0051224	negative regulation of protein transport	116	-0.392726	-1.70789	0.000159273	0.000500419	Pim3/Fkbp1b/Ufm1/Csk/Ppp3ca/Lyplal1/Itgb1bp1/Ubac2/Psmd9/Ucp2/Nr1h3/Ei24/Frmd4a/Anxa1/Fermt1/Erlec1/Nol3/Syt4/Cyp51/Svip/Pkig/Txn1/Ndufaf2/Hadh/F2r/Ube2j1/Ndfip1/Snx12/Srebf1/Ppm1f/Kcne1/Pde1c/Cd200/Sfrp1/Idh2/Rab11fip1/Pkia/Rangap1/Park7/Pde3b/Cd36/Ube2g2/Os9/Neo1/Pde8b/Nos1/Irs1/Snx3/Ptger3/Anxa5/Angpt1
GO:0033559	unsaturated fatty acid metabolic process	65	-0.428268	-1.70857	0.00445136	0.00951803	Mapk9/Cyp2u1/Pnpla8/Daglb/Cyp2d26/Anxa1/Plaa/Cd74/Decr2/Ptgis/Gstm7/Tnfrsf1a/Pla2g4a/Cyp2j6/Gstm2/Cyp2s1/Fads1/Dagla/Hpgd/Akr1c14/Ptgr2/Alox12/Ptges/Avpr1a/Edn1/Scd2/Ephx1/Scd1/Mgll/Atp6v1b1
GO:0032092	positive regulation of protein binding	91	-0.406753	-1.70943	0.00106961	0.00268065	Ppp2cb/Wnt5a/Epb41/Rpl11/Add1/Gsk3b/Eif2ak3/Psen1/Men1/Actr3/Cldn5/Ramp2/Cald1/Taf1/Hfe/Derl1/Fkbp1a/Hspa4/Add2/Amfr/Ide/App/Arrb1/Ephb6/Bmp2/Spon1/Cav1/B2m/Plcl1/Anxa2/Lrp1/Ace
GO:0043086	negative regulation of catalytic activity	526	-0.327435	-1.71023	2.09628e-08	1.4268e-07	Faf2/Cep192/Ubxn1/Ppp1r37/Aida/Cln8/Dusp22/Cstb/Rpl11/Prkcz/Pkig/Ppp1r35/Dusp19/Spred2/Amot/Gsk3b/Gpi1/Socs5/Tigar/Tfpi/Cand1/Dffa/Mgat5/Prkcd/Lrp5/Gstp1/Psen1/Ppp1r1b/Men1/Irak3/Ptpn22/Serpinb9/Tmbim6/Palm/Rpl5/F11r/Prdx3/Snca/Rps6ka1/Nf2/Smad7/Ppm1e/Serpina3n/Tmbim1/Bicd1/Serpinb1a/Lrp6/Reck/Pak2/Wnk1/Mphosph10/Gchfr/Akap6/Mvp/Lats2/Dusp16/Mtrr/Lxn/Prkar2b/Spint2/Dusp26/Grn/Pycard/Npr3/Gprc5a/R…
GO:0010638	positive regulation of organelle organization	519	-0.328226	-1.71128	1.12471e-07	6.61125e-07	Arpc1a/Tpr/Gsk3b/G3bp1/Rab3gap1/Nusap1/Cct3/Sdc1/Numa1/Arfip1/Hif1a/Arhgap35/Adck1/Lrp5/Snw1/Id1/Men1/Naf1/Nphs1/Wdr61/Hck/Mark4/Pla2g4a/Actr3b/Jmy/Pfdn2/Fermt2/Cdc42ep1/Pfn1/Actr3/Snca/Sdcbp/Nf2/Wasf2/Ppm1e/Fen1/Fas/Spire1/Baiap2l2/Arpc5/L3mbtl2/Nck1/Ctr9/Baiap2l1/Kif5b/Tcp1/Sirt2/Cd47/Pfn2/Rad21/Plcb1/Ppargc1a/Ube2n/Atl3/Pdcd6ip/Grn/Pycard/Gsn/Myo1c/Tmed9/Clec16a/Cct8/Mff/Nup62/Dnmt1/Palld/Dync…
GO:2001236	regulation of extrinsic apoptotic signaling pathway	134	-0.384295	-1.71193	0.000258414	0.000770003	Eya1/Bcl2l14/Ltbr/Bcl2l1/Nol3/Mal/Eya3/Gclm/Faim/Trps1/Ret/Gsk3b/Fgfr1/Tnfsf12/Itm2c/Unc5b/Tmbim1/Pak2/Gas1/Sgk3/Pycard/Sh3rf1/Ppp2r1a/Bmpr1b/Prdx2/Gper1/Acsl5/Vegfa/Tnfrsf23/Psen2/Skil/Ppp1ca/Sfrp1/Sfrp2/Pea15a/Hyal2/Ar/Park7/Lgals3/Ptprc/Tnfrsf22/Cav1/Cx3cl1/Timp3/Ctnna1/Nrp1/Dapk1/Pdia3/Tgfb2
GO:0031401	positive regulation of protein modification process	810	-0.317396	-1.71245	1.16297e-10	1.17131e-09	Ahrr/Snx9/C1qtnf9/Svip/Prkcz/Rap1a/Ruvbl2/Ccnd2/Pef1/Dusp19/Ret/Gsk3b/Fzd1/Rab3gap1/Fgfr1/Agtr1a/Cdc25b/Mapkap1/Atg14/Txn1/Il6st/Taok3/Prkcd/Gnas/Map3k21/Tnfrsf1a/Commd1/Psen1/Snw1/Cldn3/Uba2/Men1/Ptger4/Wfs1/C3/F2r/Wdr61/Ndn/Ptpn22/Vegfb/Ednrb/Fam107a/Fermt2/Ehd4/Tbx1/Pak4/Snca/Tcim/Sdcbp/Dlg4/Slc27a1/Smad7/Rasgrp1/Ppp1r7/Fas/Ighm/Crebl2/Syap1/Rassf5/L3mbtl2/Pak2/Sod1/Sae1/Ppp1r9a/Dazap2/Ctr9/Ma…
GO:2000177	regulation of neural precursor cell proliferation	84	-0.41405	-1.71329	0.00175191	0.00417078	Slc6a4/Hif1a/Nap1l1/Nf2/Ctsz/Smarca1/Rsu1/Sirt2/Spint2/Ptprz1/Gnai2/Notch1/Spint1/Egf/Cdon/Vegfa/Lims2/Ctnnb1/Sall1/Lhx1/Emx1/Adgrg1/Slc16a2/Cx3cl1/Rhoa/Cd24a/Ctnna1/Vegfc/Ptn
GO:0044409	entry into host	69	-0.429437	-1.71354	0.00232587	0.00535199	Nectin1/Cav2/Gsn/Eps15/Smpd1/Spint1/Itgb3/Ly6e/Ctsb/P4hb/Hyal2/Ifitm3/Bsg/Ifitm2/Cav1/Axl/Snx3/Ceacam1/Nrp1
GO:0043065	positive regulation of apoptotic process	490	-0.331252	-1.71542	6.92123e-08	4.24599e-07	Atm/Net1/Bmp4/Oma1/Dusp9/Ei24/Ptprf/Casp9/Unc5c/Atf6/Bcl2l14/Anxa1/Bcl6/Cd274/Ctsh/Zfp622/Ltbr/Calhm2/Bcl2l1/Ncf2/Phlda3/Wdr35/Trim35/Dlc1/Wt1/Map3k5/Adam10/Mal/Taf6/Wnt5a/Ddx19a/Dusp6/Trps1/Prelid1/Degs1/Rpl11/Tomm22/Ptgis/C1qbp/Zmat3/Rarg/Rps29/Ido1/Ret/Gsk3b/Ecscr/Eif2ak3/Atf2/Tigar/Tnfsf12/Dffa/Prkcd/Mybbp1a/Hif1a/Tnfrsf1a/Psen1/Capn1/Men1/Itm2c/Pla2g4a/Rpl26/Jmy/Bag1/Eif2s1/Ctsz/Adrb1/Unc5b/…
GO:0072384	organelle transport along microtubule	76	-0.422881	-1.71632	0.00164031	0.00394872	Madd/Arhgap21/Syne2/Ap3b1/Mgarp/Dync1i1/Kif3c/Ndel1/Dtnbp1/Rhot1/Ap3s2/Ap3m2/Fbxw11/Bicd2/Mecp2/Copg1/Map6/Kif1c/Fyco1/Nde1/Prkcz/Sun2/Rab1a/Hif1a/Trak2/Fez1/Snapin/Bloc1s6/Rasgrp1/Copg2/Bicd1/Mreg/Sun1/Kif5b/Cdc42/Bloc1s5/Bicdl1/Dync1h1/Kif1b/Map2/Mapt/Lamp1
GO:0008610	lipid biosynthetic process	475	-0.331491	-1.71632	1.34854e-07	7.7854e-07	Pip5k1a/Acly/Prkag1/Nr1h3/Fitm2/Pdgfb/Pigs/Pnpla8/Daglb/Dolk/Pigk/Anxa1/Gba/Sdr42e1/Cyp27a1/Dhdds/Acacb/Pigu/Gstm4/St6galnac6/Cd74/St8sia4/Decr2/Insig2/H6pd/Sqle/Pex2/Cyp51/St3gal2/Degs1/Hsd11b1/Dhrs7b/Ptgis/Mboat1/Gpat4/Abhd4/B4galnt1/Pbx1/Isyna1/Gal3st1/Fabp3/Prkcd/Gstm7/B4galt6/Hmgcs1/Acsl3/Erlin2/Pigh/C3/Pla2g15/Nus1/Nsdhl/Lpcat1/Pla2g4a/Cept1/Ormdl2/Gstm2/Pik3c3/Lclat1/Crls1/Slc27a1/Pcyt1a/F…
GO:0050775	positive regulation of dendrite morphogenesis	51	-0.449523	-1.71715	0.00506987	0.0106712	Pias2/Bhlhb9/Actr3/Eef2k/Fbxw8/Rab21/Caprin1/Sgk1/Sh3glb1/Actr2/Cux1/Dbn1/Reln/Numb/Met
GO:1900024	regulation of substrate adhesion-dependent cell spreading	52	-0.450057	-1.71831	0.00688941	0.0138603	Lims1/Itgb1bp1/Net1/Crk/Bcar1/Prex1/C1qbp/Calr/Actn4/Fermt2/Tacstd2/Nedd9/Kank1/Itgb3/St6gal1/Lims2/P4hb/Carmil1/Efna5/Dbn1/Arpc2/Rac1/Nrp1
GO:0042102	positive regulation of T cell proliferation	66	-0.429033	-1.7184	0.00365389	0.00799257	Cd244a/Anxa1/Cd274/Ccdc88b/Vcam1/Il6st/Ptpn22/H2-T23/Stat5b/Nck1/Cd81/Selenok/Slc7a1/Pycard/Syk/Rps3/Efnb1/Dnaja3/Adk/Coro1a/Icosl/Ptprc/Itgal/Spn/Ceacam1/Cd24a/Slc4a1
GO:0072521	purine-containing compound metabolic process	304	-0.345759	-1.71883	4.15407e-06	1.77412e-05	Nudt7/Pkm/Adcy7/Nudt9/Hk1/Nudt4/Dlat/Atp5j2/Gpat4/Nme2/Mccc2/Gpi1/Tigar/Pid1/Uqcc3/Hif1a/Enpp1/Acot9/Psen1/Macrod1/Gmps/Hmgcs1/Acsl3/Nudt3/Atp5c1/Snca/Hkdc1/Eno1/Adcy1/Mcee/Paics/Acot2/Ppargc1a/Ak1/Pdk2/Nudt2/Atp5k/Atp5h/Parp1/Pgk1/Hprt/Atp5g3/Entpd5/Cs/Nt5c/Ndufc2/Prkaa1/Pde1a/Hint1/Pcmt1/Acaca/Atp5d/Eno1b/Aldoc/Adcy4/Mthfd1/Acadsb/Suclg1/Acsl5/Pdha1/Atic/Hsd17b4/Adk/Shmt1/Pde9a/Acsl4/Atp5o/Paps…
GO:0060395	SMAD protein signal transduction	63	-0.434859	-1.71917	0.00330963	0.00732878	Jade2/Smad7/Parp1/Slc2a10/Smad6/Gdf10/Apela/Ror2/Smad9/Bmp3/Gdf11/Sptbn1/Bmp2/Atoh8/Bmpr1a/Bmp7/Bmp6/Vim/Tgfb2
GO:0071241	cellular response to inorganic substance	151	-0.379867	-1.71918	0.000158267	0.00049774	Snca/Dlg4/Fas/Wnk1/Hfe/Nrxn1/Scn5a/Mylk/Nfe2l1/Slc25a24/Gsn/Hvcn1/P2rx4/Rtf2/Smpd1/Prnp/Prkaa1/Dlg2/Aqp1/Tfap2a/Mapk1/Cpne3/Bnip3/Slc40a1/Kcnh1/Syt3/Ncstn/Mt2/Iqgap1/Adgrv1/Kcnj1/Aqp2/Cdh1/Pparg/Slc25a23/Nfe2l2/Ank3/B2m/Mt1/Mapk3/Syt7/Syt11/Bmp6/Fn1/Syt15/Clic4
GO:1903531	negative regulation of secretion by cell	121	-0.391034	-1.72014	0.000225641	0.000682412	Ccr2/Bcr/Ptpmt1/Sergef/Abat/Htr7/Atp5j/Pim3/Fkbp1b/Ppp3ca/Vamp8/Vps4b/Cnr1/Entpd1/Psmd9/Ucp2/Nr1h3/Trim9/Rab33b/Frmd4a/Anxa1/Syt4/Cyp51/Maob/Rap1a/Stxbp3/Ndufaf2/Npy1r/Hadh/Rap1b/Tnfrsf1a/F2r/Snca/Ppp1r9a/Tnfrsf1b/Abr/Gnai2/Notch1/Cd300a/Srebf1/Pde1c/P2ry1/Cd200/Htr1b/Vamp3/Sfrp1/Acsl4/Lgals9/Idh2/Rab11fip1/Cd84/Edn1/Pde3b/Pparg/Rab7/Neo1/Pde8b/Nos1/Irs1/Ptger3/Syt11/Anxa5
GO:0031110	regulation of microtubule polymerization or depolymerization	77	-0.422603	-1.72064	0.000970216	0.00246403	Numa1/Apc2/Clasp2/Snca/Inpp5j/Sgk1/Rps3/Mapre2/Ckap5/Cdh5/Capzb/Dst/Trpv4/Map2/Map1a/Fkbp4/Mapt/Cav1/Rac1/Stmn2/Met
GO:0072089	stem cell proliferation	62	-0.437558	-1.72082	0.00232133	0.00534915	Trim71/Bmp4/Ncoa3/Gba/Hnrnpu/Fermt1/Babam1/Wnt5a/Fgfr1/Rnf43/Kdf1/Fermt2/Nf2/L3mbtl2/Cd34/Abcb1a/Kitl/Sox18/Sfrp2/Ptprc/Epcam/Vegfc/Mecom/Tbx3/Ace
GO:0042493	response to drug	178	-0.370283	-1.72092	8.71601e-05	0.000290504	Fzd1/Abcc1/Hadh/Rap1b/Gnas/Srp68/Cyp2j6/Cyp2s1/Add3/Snca/Ppm1e/Sod1/Mylk/Npas2/Abcb1a/Dnmt1/Ppm1f/Ppp1r14a/Prnp/Arl6ip5/Mgst1/Htr1b/Adam17/Sfrp1/Emx2/Sfrp2/Tmem30a/Ncam1/Atp8b1/Umod/Blmh/Lcn2/Sod2/Ggh/Emx1/Atp4a/Nfe2l2/Ren1/Nos1/Rhoa/Gstm1/Atp1a1/Kdr/Cybb/Mmp2/Scnn1b/Pam/Pde3a/Tgfb2
GO:0072175	epithelial tube formation	140	-0.38476	-1.72138	0.000169265	0.000524674	Rgma/Dlc1/Prkacb/Nog/Wnt5a/Twist1/Shroom3/Pax8/Rarg/Ret/Fzd1/Prkaca/Cobl/Hif1a/Arhgap35/Irx1/Ptch1/Pfn1/Fzd6/Lrp6/Hs2st1/Grhl2/Six4/Cecr2/Spint2/Luzp1/Spint1/Irx2/Tfap2a/Nckap1/Mthfd1/Egf/Vangl2/Wnt9b/Pax2/Vegfa/Ctnnb1/Sall1/Sfrp1/Sfrp2/Rala/Grem1/Sdc4/Bmp7/Prickle1/Fgfr2/St14/Gata3/Enah/Zeb2/Tgfb2
GO:0034219	carbohydrate transmembrane transport	96	-0.408063	-1.72231	0.000986908	0.00250249	Stxbp3/Pid1/Prkcd/Enpp1/Mef2a/C3/Slc2a1/Slc27a1/Grb10/Crebl2/Opn3/Ocln/Ak1/Slc2a10/Slc2a9/Klf15/Lmbrd1/Adipor2/Slc5a1/Erbb4/Pea15a/Edn1/Rhoq/Nfe2l2/Irs1/Gpc3/Sort1/Met/Prkca/Ace
GO:0003002	regionalization	270	-0.35131	-1.72267	9.42988e-06	3.74991e-05	Lef1/Prkacb/Hoxc9/Wt1/Nog/Hoxb7/Tshz1/Invs/Wnt5a/Aida/Aurka/Pax8/Ppp2r3a/Hoxd8/Ttn/Rarg/Fgfr1/Wnt2/Ring1/Pbx1/Prkaca/Cobl/Lrp5/Abi1/Psen1/Pofut1/C3/Hspb11/Irx1/Cyp26a1/Dmrt2/Ptch1/Tbx1/Heyl/Lrp6/Gas1/Notch2/Pgap1/Tdrd5/Grem2/Smad6/Bmpr1b/Dzip1l/Notch1/Hoxc6/Irx2/Hoxd10/Nckap1/Vangl2/Cdon/Pax2/Psen2/Ctnnb1/Sfrp1/Ror2/Hoxd9/Emx2/Sfrp2/Gdf11/Lhx1/Sostdc1/Ar/Edn1/Grem1/Celsr2/Emx1/Bmp2/Mllt3/Atp6ap2/…
GO:0055123	digestive system development	98	-0.407094	-1.72328	0.000746508	0.0019452	Tigar/Il6st/Cobl/Hif1a/Col3a1/Tcf21/Ednrb/Pdgfc/Notch1/Nckap1/Vangl2/Tbx2/Myocd/Fgfr3/Ctnnb1/Sall1/Sfrp1/Sfrp2/Tcf7/Cdh1/Foxp4/Fgfr2/Wls/Pdgfra/Pcsk5/Gata5
GO:0015749	monosaccharide transmembrane transport	95	-0.408719	-1.72407	0.000477052	0.0013216	Stxbp3/Pid1/Prkcd/Enpp1/Mef2a/C3/Slc2a1/Slc27a1/Grb10/Crebl2/Opn3/Ocln/Ak1/Slc2a10/Slc2a9/Klf15/Lmbrd1/Adipor2/Slc5a1/Erbb4/Pea15a/Edn1/Rhoq/Nfe2l2/Irs1/Gpc3/Sort1/Met/Prkca/Ace
GO:0046326	positive regulation of glucose import	34	-0.505292	-1.72409	0.00494548	0.0104229	Mapk14/Rap1a/Prkcd/Mef2a/Crebl2/Opn3/Ocln/Klf15/Adipor2/Erbb4/Rhoq/Nfe2l2/Irs1/Gpc3
GO:0050905	neuromuscular process	97	-0.408562	-1.72429	0.000602376	0.00162425	Comp/Dlg4/Nrxn1/Shank1/Ap1s2/Abr/Hoxd10/Gm2a/Tmem150c/Aplp2/Gaa/Csmd1/Kcnh1/Aph1b/Zmpste24/Tpp1/Adcy5/Pmp22/Cfh/App/Myh10/Hexb/Psap/Dbn1/Pde8b/Clic5/Atp2b2
GO:0006886	intracellular protein transport	840	-0.320146	-1.72497	3.2018e-11	3.50895e-10	Timm17b/Ppp3ca/Ttc21b/Efcab7/Hacl1/Synj2bp/Dync2li1/Chp2/Myo5b/Sec61g/Nup35/Kcnip3/Rtn2/Vps13d/Pkd1/Ran/Clip1/Tbc1d15/Pex16/Grpel1/Nup188/Lca5l/Erbin/Spcs1/Chchd4/Chm/Fis1/Sorcs2/Itgb1bp1/Rpgr/Ubac2/Npm1/Ift27/Ift81/Edem1/Copg1/Eif6/Pex3/Aifm1/Nol6/Cep290/Stx12/Tcaf1/Trarg1/Uso1/Ap2a2/Kpnb1/Bmp4/Lonp2/Reep2/Tmed3/Ei24/Ramp3/Rab17/Edem2/Vps36/Sar1a/Slu7/Usp6nl/Rftn1/Snx16/Nup133/Riok2/Thoc3/Seleno…
GO:0043393	regulation of protein binding	196	-0.368012	-1.72593	8.49141e-05	0.000283603	Hopx/Atp2a2/Crk/Rgma/Lef1/Ppp2cb/Nog/Wnt5a/Epb41/Aurka/Rpl11/Dhrs7b/Ruvbl2/Add1/Gsk3b/Eif2ak3/Lrpap1/Psen1/Id1/Men1/Tmbim6/Snapin/Xirp1/Actr3/Cldn5/Ramp2/Ctsz/Cald1/Taf1/Hfe/Cdc42/Rack1/Grem2/Sorl1/Derl1/Fkbp1a/Bag2/Hspa4/Gper1/Add2/Cdon/Aplp2/Psen2/Gnl3l/Map2/Actb/Lox/Plscr1/Amfr/Ckmt1/Park7/Ide/App/Arrb1/Ephb6/Bmp2/Spon1/Cav1/B2m/Mapk3/Plcl1/Anxa2/Itga4/Angpt1/Lrp1/Ace/Atp2a3
GO:0006163	purine nucleotide metabolic process	285	-0.349461	-1.7262	7.08168e-06	2.87988e-05	Nudt7/Pkm/Adcy7/Nudt9/Hk1/Nudt4/Dlat/Atp5j2/Gpat4/Nme2/Mccc2/Gpi1/Tigar/Pid1/Uqcc3/Hif1a/Enpp1/Acot9/Psen1/Gmps/Hmgcs1/Acsl3/Nudt3/Atp5c1/Snca/Hkdc1/Eno1/Adcy1/Mcee/Paics/Acot2/Ppargc1a/Ak1/Pdk2/Nudt2/Atp5k/Atp5h/Parp1/Pgk1/Hprt/Atp5g3/Entpd5/Cs/Nt5c/Ndufc2/Prkaa1/Pde1a/Hint1/Acaca/Atp5d/Eno1b/Aldoc/Adcy4/Mthfd1/Acadsb/Suclg1/Acsl5/Pdha1/Atic/Hsd17b4/Adk/Pde9a/Acsl4/Atp5o/Papss1/Dld/Ogdh/Adcy5/Cb…
GO:0043068	positive regulation of programmed cell death	501	-0.332701	-1.72628	3.09008e-08	2.03882e-07	Prelid1/Degs1/Rpl11/Tomm22/Ptgis/C1qbp/Zmat3/Rarg/Rps29/Ido1/Ret/Gsk3b/Ecscr/Eif2ak3/Atf2/Tigar/Tnfsf12/Dffa/Prkcd/Mybbp1a/Hif1a/Tnfrsf1a/Htatip2/Psen1/Capn1/Men1/Itm2c/Pla2g4a/Rpl26/Jmy/Bag1/Eif2s1/Ctsz/Adrb1/Unc5b/Esr2/Fas/Lrp6/Ctnnbl1/Nck1/Pak2/Sod1/Hpgd/Maged1/Notch2/Vdr/Spop/Klf11/Sirt2/Cdc42/Lats2/Tnfrsf1b/Ppargc1a/Map3k9/B4galt1/Rack1/Grn/Pycard/Gsn/Syk/Rassf6/Pdcd4/Ppp2r1a/Mff/Bmpr1b/Notc…
GO:0098739	import across plasma membrane	127	-0.391252	-1.72644	0.0001637	0.000510358	Slc7a2/Slc2a1/Slc27a1/Adrb1/Iscu/Slc39a6/Slc9a6/Wnk1/Slc3a2/Hfe/Slc43a2/Atp1b1/Scn5a/Slc1a4/Slc7a1/Slc2a10/Atp1a2/Slc6a9/Prnp/Slc12a3/Arl6ip5/Wnk4/Wnk2/Slc39a10/Acsl5/Slc12a1/Slc5a1/Trpv4/Kcnd3/Kcnj1/Atp4a/Cd36/Slc16a2/Atp1a1/Atp1b3/Itgb1/Slc6a6/Kcnj10/Kcnj5/Slc8a1
GO:0051247	positive regulation of protein metabolic process	1188	-0.313454	-1.72729	8.18089e-15	1.3358e-13	Fnta/Mbp/Psme1/Prelid1/Ahrr/Snx9/C1qtnf9/Svip/Ppp2r3a/Hecw2/Prkcz/Rap1a/Ruvbl2/Ccnd2/C1qbp/Snf8/Pef1/Rps9/Dusp19/Rcn3/Sgta/Ret/Gsk3b/Ecscr/Fzd1/Eif2ak3/Rab3gap1/Fgfr1/Rps27l/Zyg11b/Socs5/Agtr1a/Cdc25b/Rnf144b/Mapkap1/Atg14/Txn1/Il6st/Otud6b/Tnfsf12/Taok3/Prkcd/Gnas/Map3k21/Rab1a/Nkd1/Tnfrsf1a/Commd1/Psen1/Snw1/Cldn3/Apc2/Uba2/Men1/Ptger4/Wfs1/C3/F2r/Wdr61/Ndn/Lpcat1/Ptpn22/Tmtc3/Rpl26/Rpl5/Vegfb/…
GO:0099504	synaptic vesicle cycle	179	-0.371346	-1.72787	7.14746e-05	0.000242474	Brsk1/Atp2a2/Slc2a4/Plaa/Bcl2l1/Myo6/Ctbp2/Syt4/Dnm1/Rap1a/Syn3/Gsk3b/Rab3gap1/Rab27b/Sv2a/P2ry2/Rab3a/Prkaca/Rap1b/Psen1/Snapin/Snca/Adcy1/Snap23/Nrxn1/Pfn2/Bsn/Grn/Ap1s2/Mff/Rims3/Nr3c2/Sh3gl2/Sptbn2/Syp/Apba1/Apba2/P2ry1/Htr1b/Kcnh1/Pclo/Ctnnb1/Snap29/Unc13b/Actb/Actg1/Snap47/Slc4a8/Ston1/Cyfip1/Cadps2/Cltc/Canx/Cd24a/Pls3/Syt7/Cacnb4/Sncg/Syt11/Prkca
GO:0030162	regulation of proteolysis	533	-0.331306	-1.72866	6.10111e-09	4.61941e-08	Gabarapl2/Aim2/Crb2/Desi1/Arl6ip1/Pias1/Rgma/Ruvbl1/Wdr35/Dlc1/Prkacb/Nol3/Map3k5/Camk2n1/Ubqln2/Atxn3/Ubxn1/Aurka/Cstb/Mbp/Psme1/Prelid1/Snx9/Rpl11/Svip/Rcn3/C2cd3/Sgta/Ret/Gsk3b/Ecscr/Eif2ak3/Rps27l/Gpi1/Zyg11b/Socs5/Psmd14/Rnf144b/Tfpi/Prkaca/Psmf1/Uchl5/Commd1/Psen1/Cldn3/Men1/Inpp5b/F2r/Tmtc3/Serpinb9/Rpl5/Snca/Sdcbp/Rps6ka1/Ctsz/Smad7/Serpina3n/Fas/Serpinb1a/Taf1/Fbxw8/Reck/Pak2/Tmem98/Gas1…
GO:0002720	positive regulation of cytokine production involved in immune response	42	-0.479884	-1.72957	0.00466616	0.00988577	Rtn4/Cd74/Tlr2/Wnt5a/Ddx1/Hk1/Prkcz/H2-T23/Cd81/Gprc5b/Tlr4/Ddx21/Tek/Cd36/Sema7a/Laptm5/B2m/F2rl1/Gata3
GO:0051055	negative regulation of lipid biosynthetic process	42	-0.479902	-1.72963	0.00466616	0.00988577	Erlin2/Lpcat1/Ormdl2/Slc27a1/Wdtc1/Sod1/Abca2/Gper1/Ormdl3/Hrh1/Malrd1/Asxl3/Erlin1/Bmp2/Pde8b/Ceacam1/Atp1a1
GO:0021987	cerebral cortex development	88	-0.41526	-1.7299	0.00090232	0.00230427	Tacc1/Crk/Rtn4/Phactr1/Dixdc1/Ccdc141/Nde1/Gsk3b/Sun2/Fgfr1/Hif1a/Col3a1/Psen1/Ptprs/Lrp6/Sun1/Plcb1/Mpp5/Cdon/Ctnnb1/Rnf7/Emx2/Ntrk2/Ywhae/Emx1/Adgrg1/Reln/Rac1/Rhoa/Slit2/Pou3f3/Robo1/Lamb1
GO:0048545	response to steroid hormone	168	-0.375199	-1.73056	0.000114929	0.000373057	Ufsp2/Ufl1/Rwdd1/Trip4/Smyd3/Oxtr/Smarca4/Cyp7b1/Nkx3-1/Kcnma1/Phb/Ncor1/Bmp4/Nr1h3/Kank2/Casp9/Ncoa3/Anxa1/Gba/Phb2/Hnrnpu/Paqr8/Eif4ebp1/Agl/Calr/Agtr1a/Klf9/Tbl1x/Pias2/Tcf21/Fam107a/Heyl/Fibin/Crebrf/Calcoco1/Esr2/Fas/Spp1/Abhd2/Parp1/Akap13/Ywhah/Atp1a2/Sgk1/Nr3c2/Cnot9/Aqp1/Gper1/Adam9/Wbp2/Sfrp1/Lox/Ntrk2/Ube2l3/Zfp366/Ar/Park7/Fkbp4/Pgr/Bmp7/Pappa/Cav1/Rhoa/Scnn1a/Atp1a1/Scnn1b/Alpl/Scnn1…
GO:0043266	regulation of potassium ion transport	74	-0.429246	-1.73107	0.00101568	0.0025694	Wnk1/Atp1b1/Kif5b/Akap6/Klhl24/Prnp/Wnk4/Wnk2/Kcne1/Gnaq/Fhl1/Ano6/Kcnj1/Ywhae/Ank3/Cav1/Nos1/Ank2/Ptger3/Atp1b3/Itgb1
GO:0010661	positive regulation of muscle cell apoptotic process	30	-0.517991	-1.73118	0.00957875	0.0184528	Map3k5/Tigar/Capn1/Pdcd4/Mff/Mfn2/Bnip3/Eif5a/Sod2/Arrb1/Pparg/Capn2/Fndc1
GO:0002367	cytokine production involved in immune response	75	-0.428785	-1.73127	0.00137791	0.00335702	Bcl6/Rtn4/Cd74/Tlr2/Wnt5a/Ddx1/Hk1/Prkcz/Irak3/H2-T23/Smad7/Hfe/Cd81/Tnfrsf1b/Gprc5b/Slc11a1/Tlr4/Ddx21/Tek/Kdelr1/Cd36/Sema7a/Laptm5/B2m/F2rl1/Gata3/Angpt1/Tgfb2
GO:0002011	morphogenesis of an epithelial sheet	53	-0.451483	-1.73131	0.00502725	0.0105883	Fermt2/Clasp2/Pard3/Lrp6/Notch2/Notch1/Mpp5/Vangl2/Cd151/Cd44/Plet1/Dag1/Bmp7/Acvrl1/Scnn1b/Arhgap24/Jag1/Ddr1/Scnn1g
GO:0006629	lipid metabolic process	969	-0.317247	-1.73218	1.63199e-12	2.03716e-11	Fgr/Hsd17b10/Hadha/Mtmr2/Akr1b8/Ncor1/Pip5k1a/Acly/Prkag1/Oma1/Lonp2/Nr1h3/Fitm2/Adh5/Pdgfb/Serinc2/Pigs/Pnpla8/Pitpnc1/Daglb/Dolk/Cyp2d26/Pigk/Anxa1/Gba/Phb2/Crk/Sdr42e1/Cyp27a1/Dhdds/Pafah2/Hdlbp/Cpt2/Plaa/Acacb/Plb1/Pigu/Gstm4/Alg6/Inpp5a/Acads/Plcb2/St6galnac6/Cd74/St8sia4/Mtmr10/Decr2/Mapk14/Pm20d1/Insig2/H6pd/Sqle/Twist1/Nudt7/Pex2/Cyp51/Pi4ka/Rubcnl/Cln8/St3gal2/Rorc/C1qtnf9/Degs1/Hsd11b1/…
GO:0021537	telencephalon development	175	-0.374832	-1.73243	4.42683e-05	0.000157447	Atp1b2/Bmp4/Dab1/Cxcr4/Pfdn1/Tacc1/Crk/Rtn4/Phactr1/Dixdc1/Lef1/Wnt5a/Rtn4rl2/Ccdc141/Nde1/Gsk3b/Sun2/Fgfr1/Hif1a/Col3a1/Uchl5/Psen1/Igf2bp1/Ptprs/Nf2/Lrp6/Sun1/Usp9x/Plcb1/Hprt/Atp1a2/Aqp1/Mpp5/Cdon/Uqcrq/Ephb2/Ctnnb1/Sall1/Rnf7/Ryk/Emx2/Ogdh/Erbb4/Lhx1/Ntrk2/Rtn4rl1/Ywhae/Emx1/Myh10/Bmp2/Sema7a/Sall3/Csf1r/Adgrg1/Robo2/Cxcl12/Reln/Rac1/Rhoa/Numb/Slit2/Pou3f3/Robo1/Lamb1/Zeb2
GO:0009142	nucleoside triphosphate biosynthetic process	62	-0.440574	-1.73268	0.00196144	0.00462196	Cmpk2/Nme3/Dnajc30/Atp5j/Atp5e/Atp5g1/Entpd1/Nme1/Bcl2l1/Ak7/Pkm/Atp5j2/Nme2/Pid1/Uqcc3/Atp5c1/Ctps2/Ppargc1a/Ak1/Cmpk1/Nudt2/Atp5k/Atp5h/Parp1/Cad/Atp5g3/Ndufc2/Atp5d/Adk/Atp5o/Atp5a1/Ak3/Atp5b/Aldoa
GO:0060350	endochondral bone morphogenesis	46	-0.46808	-1.73283	0.00458358	0.00974916	Rarg/Anxa6/Trip11/Gnas/Comp/Ext2/Hspg2/Mmp14/Por/Runx2/Zmpste24/Trpv4/Mmp16/Phospho1/Bmp6/Alpl
GO:0046323	glucose import	72	-0.43326	-1.73306	0.00120967	0.00298312	Rap1a/Stxbp3/Pid1/Prkcd/Enpp1/Mef2a/Slc2a1/Slc27a1/Grb10/Crebl2/Opn3/Ocln/Slc2a10/Klf15/Lmbrd1/Adipor2/Slc5a1/Erbb4/Pea15a/Rhoq/Nfe2l2/Irs1/Gpc3/Sort1/Prkca/Ace
GO:0006790	sulfur compound metabolic process	237	-0.358437	-1.73335	1.24046e-05	4.83181e-05	Egflam/Glce/Adi1/Ciao2b/Sucla2/Lyrm4/Acly/Fitm2/Hmgn5/Sp1/Txnrd3/Btd/Hagh/Csgalnact2/Acacb/Gstm4/Gclm/Nudt7/Dse/Ahcyl2/Gstt3/Sqor/Apip/Chst12/Dlat/Ethe1/Gpat4/Eif2ak3/Gstm7/Enpp1/Acot9/Gstp1/Hmgcs1/Acsl3/Chst3/Gstk1/Thtpa/Ggt5/Nubpl/Ndnf/Gstm2/Snca/Ciao1/Iscu/Chst11/Stat5b/Sod1/Ext2/Hs2st1/Chpf/Mmachc/Mcee/Hspa9/Nfe2l1/Acot2/Pdk2/Mpst/Mtrr/Tpk1/Cs/Dnmt1/Ggt7/Arl6ip5/Pcmt1/Mgst1/Acaca/Gstt1/Mthfd1…
GO:0009913	epidermal cell differentiation	129	-0.391116	-1.73359	0.000358935	0.00102603	Whrn/Ncoa3/Cd109/Anxa1/Pphln1/Myo6/Flnb/Ush1c/Evpl/Ppl/Nme2/Fgfr1/Esrp1/Numa1/Kdf1/Ptch1/Opn3/Sod1/Vdr/Grhl2/Lats2/Notch1/Palld/Tfap2a/Jag2/Fa2h/Tmem132e/Cux1/Asah1/Cdh3/Psap/Hey2/Rac1/Txnip/St14/Mcoln3/Clic5/Hey1/Atp2b2/Exph5/Jag1/Clic4/Dsp/Tgfb2
GO:0045834	positive regulation of lipid metabolic process	123	-0.393165	-1.73501	0.000339554	0.000978413	Chp1/Stoml2/Apoe/Akt1/C1qtnf2/Creb1/Fdps/Abcg1/Abhd6/Scp2/Zbtb20/Pnpla2/Pik3r4/Star/Ppard/Lyn/Cnep1r1/Il1a/Ptk2b/Igf2/Mapk9/Fgr/Nr1h3/Pdgfb/Daglb/Anxa1/Cd74/Twist1/Agtr1a/Atg14/Fabp3/Prkcd/Acsl3/Pla2g4a/Slc27a1/Crebl2/Srebf2/Scap/Cd81/Cdc42/Ppargc1a/Por/Srebf1/Slc45a3/Tek/Ldlr/Acsl5/Sh3glb1/Fgfr3/Avpr1a/App/Adgrf5/Cd36/Pparg/Capn2/Flt1/Irs1/Elovl5/Fgf1/Rac1/Bmp6/Scd1/Pdgfra/Pdgfrb
GO:0045687	positive regulation of glial cell differentiation	40	-0.488009	-1.73544	0.00286433	0.00641301	Cxcr4/Rtn4/Tlr2/Tenm4/Il6st/Ptpra/Bag1/Actr3/Tnfrsf1b/Ptprz1/Prpf19/Notch1/Spint1/Serpine2/Dag1/Pparg/Bmp2/Ptn
GO:0023057	negative regulation of signaling	1076	-0.315944	-1.7355	1.52761e-13	2.16613e-12	Dlc1/Ppp2cb/Sac3d1/Iqsec2/Prkacb/Cd74/Spg20/Nol3/Nog/Hipk3/Mapk14/Cxxc4/Insig2/Camk2n1/Pink1/Invs/Eya3/Syt4/Wnt5a/Twist1/Gclm/Ubqln2/E130311K13Rik/Scyl2/Faim/Dusp6/Ybx1/Dnm1/Aida/Dusp22/Castor2/Snx6/Prelid1/Syngap1/Ppp2r3a/Prkcz/Rap1a/Apcdd1/Ruvbl2/Adipor1/Pik3ap1/C1qbp/Glrx/Dusp19/Spred2/Calr/Gsk3b/Fzd1/G3bp1/Dhrs3/BC048403/Socs5/Sesn3/Mosmo/Mapkap1/Il6st/Ndufaf2/Taok3/Rnf43/Rnf115/Pid1/Prkaca/N…
GO:1903828	negative regulation of cellular protein localization	104	-0.407632	-1.73564	0.000372167	0.0010601	Fermt1/Erlec1/Bcl2l1/Nol3/Svip/Pkig/Gsk3b/Txn1/Pid1/Commd1/Trp53inp2/Leprot/Tmbim1/Tmem98/Ube2j1/Lats2/Leprotl1/Abhd17c/Kcne1/Vps35/Map1a/Pkia/Tmem59/Rangap1/Park7/App/Rhoq/Cdh1/Gpm6b/Cd36/Mapt/Ube2g2/Os9/Cltc/Ctnna1/Numb/Angpt1
GO:0032413	negative regulation of ion transmembrane transporter activity	47	-0.4628	-1.7357	0.00477296	0.0100856	Gopc/Pten/Tcaf2/Cacnb3/Stk39/Fkbp1b/Snx27/Gnb5/Slc9a3r1/Sumo1/Crbn/1810037I17Rik/Kcnab1/Hecw2/Gstm7/Gsto1/Atp1a2/Slc6a9/Sri/Kcne1/Ephb2/Nedd4/Park7/Ywhae/Ank3/Pln/Cav1/Prkca
GO:0051345	positive regulation of hydrolase activity	449	-0.337003	-1.73612	1.02858e-07	6.07936e-07	Prex1/Fnta/Mbp/Psme1/Prelid1/Snx9/Prkcz/Rap1a/Mtmr9/Rcn3/Ret/Pkp4/Gsk3b/Eif2ak3/Myo9a/Rab3gap1/Fgfr1/Rps27l/Rap1gds1/Agtr1a/Arl1/Arap1/Prkcd/Gnas/Arhgap35/Cldn3/Apc2/Men1/F2r/Rgs10/Rpl5/F11r/Fermt2/Pfn1/Snca/Arhgef16/Adrb1/Rasgrp1/Dnal4/Arhgap42/Fas/Evi5/Tbc1d30/Rsu1/Atp1b1/Pfn2/Cav2/Rack1/Grn/Pycard/Gsn/Syk/Hip1/Abr/Rhog/Cd300a/Nedd9/Rps3/Ppm1f/Thy1/Arhgap45/Fam162a/Arl6ip5/Dnajb11/Mapre2/Dnajc1…
GO:0051489	regulation of filopodium assembly	46	-0.468998	-1.73622	0.00458358	0.00974916	Stau2/Pik3r1/Tgfbr1/Dpysl3/Ripor2/Fxr1/Myo10/Trpm2/Myo3b/Rab17/Wasl/Mien1/Gpm6a/Arap1/Prkcd/Palm/Actr3/Ppp1r9a/Nrxn1/Cdc42/Capzb/Dock11/Rala/Rhoq/Dbn1/Arpc2/Nrp1/Arhgap44
GO:0051347	positive regulation of transferase activity	484	-0.336009	-1.73635	3.45661e-08	2.26219e-07	Snx9/C1qtnf9/Prkcz/Rap1a/Ccnd2/Dusp19/Ret/Fgfr1/Tigar/Agtr1a/Cdc25b/C1galt1c1/Atg14/Taok3/Prkcd/Map3k21/Psen1/Mertk/Naf1/F2r/Chtf8/Fermt2/Pak4/Snca/Tcim/Dlg4/Slc27a1/Rasgrp1/Ighm/Syap1/Pak2/Sod1/Ppp1r9a/Dazap2/Maged1/Grhl2/Tom1l1/Nrxn1/Cd81/Akap6/Tcp1/Cdc42/Ddr2/Map3k9/Ube2n/Csf1/Pdgfc/Rps2/Gprc5b/Ror1/Syk/Epha6/Sorl1/Akap13/Kras/Slc11a1/Fzd4/Cd300a/Ltf/Prdx2/Nedd9/Rps3/Tlr4/Prnp/Pak6/Adra2c/Itgb…
GO:0010648	negative regulation of cell communication	1075	-0.316035	-1.73648	4.95131e-13	6.53277e-12	Dlc1/Ppp2cb/Sac3d1/Iqsec2/Prkacb/Cd74/Spg20/Nol3/Nog/Hipk3/Mapk14/Cxxc4/Insig2/Camk2n1/Pink1/Invs/Eya3/Syt4/Wnt5a/Twist1/Gclm/Ubqln2/E130311K13Rik/Scyl2/Faim/Dusp6/Ybx1/Dnm1/Aida/Dusp22/Castor2/Snx6/Prelid1/Syngap1/Ppp2r3a/Prkcz/Rap1a/Apcdd1/Ruvbl2/Adipor1/Pik3ap1/C1qbp/Glrx/Dusp19/Spred2/Calr/Gsk3b/Fzd1/G3bp1/Dhrs3/BC048403/Socs5/Sesn3/Mosmo/Mapkap1/Il6st/Ndufaf2/Taok3/Rnf43/Rnf115/Pid1/Prkaca/N…
GO:0010942	positive regulation of cell death	554	-0.332531	-1.73733	8.17523e-09	6.00694e-08	Prelid1/Degs1/Rpl11/Tomm22/Ptgis/C1qbp/Zmat3/Rarg/Rps29/Ido1/Ret/Gsk3b/Ecscr/Eif2ak3/Atf2/Tigar/Tnfsf12/Dffa/Prkcd/Mybbp1a/Hif1a/Tnfrsf1a/Htatip2/Psen1/Capn1/Men1/Itm2c/Pla2g4a/Rpl26/Jmy/Bag1/Snca/Eif2s1/Foxp1/Ctsz/Adrb1/Unc5b/Esr2/Fas/Lrp6/Ctnnbl1/Nck1/Pak2/Sod1/Hpgd/Maged1/Notch2/Vdr/Spop/Klf11/Sirt2/Cdc42/Lats2/Tnfrsf1b/Ppargc1a/Nradd/Map3k9/B4galt1/Rack1/Ptprz1/Grn/Pycard/Gsn/Parp1/Syk/Rassf6…
GO:0046847	filopodium assembly	62	-0.441931	-1.73802	0.00181749	0.00431103	Stau2/Pik3r1/Tgfbr1/Dpysl3/Fgd1/Ripor2/Fgd2/Fxr1/Myo10/Trpm2/Myo3b/Rab17/Wasl/Mien1/Gpm6a/Vstm5/Arap1/Prkcd/Palm/Actr3/Spata13/Ppp1r9a/Nrxn1/Cdc42/Capzb/Dock11/Rala/Rhoq/Ezr/Dbn1/Arpc2/Nrp1/Arhgap44/Itgb4
GO:0010951	negative regulation of endopeptidase activity	105	-0.406868	-1.73844	0.000440664	0.00123455	Serpinb9/Snca/Rps6ka1/Serpina3n/Serpinb1a/Reck/Pak2/Sh3rf1/Xiap/Cast/Sorl1/Dhcr24/Por/Ltf/Naip2/Aqp1/Pax2/Vegfa/Dnaja3/Serpine2/Kng2/Sfrp2/Cd44/Tmed10/Park7/Arrb1/Serpinf1/Rps6ka3/Serpini1/Timp3/Serping1/Timp2
GO:0042476	odontogenesis	74	-0.431146	-1.73873	0.000979728	0.00248623	Tbx1/Nf2/Lrp6/Gas1/Nectin1/Csf1/Cd34/Eda/Tfap2a/Jag2/Runx2/Ctnnb1/Sostdc1/Edn1/Fam20a/Bmp2/Bmpr1a/Bmp7/Rhoa/Fgfr2/Lamb1/Pdgfra
GO:1902743	regulation of lamellipodium organization	42	-0.482503	-1.73901	0.00422527	0.00910687	Actr3/Wasf2/Kank1/Aqp1/Nckap1/Capzb/Brk1/Actr2/Cd44/Carmil1/Cyfip1/Arpc2/Rac1/Plce1/Slit2
GO:0032984	protein-containing complex disassembly	192	-0.370899	-1.73908	2.76845e-05	0.000102997	Apc2/Irak3/Snapin/Flii/Clasp2/Add3/Eps8/Sptan1/Setx/Kif5b/Nckap5/Gsn/Clec16a/Lima1/Sgk1/Sh3gl2/Mtpn/Sptb/Lix1l/Capza2/Add2/Capzb/Bnip3/Tpm1/Tmod3/Irgm2/Nsf/Zmpste24/Snap29/Lmod1/Trpv4/Map2/Eif5a/Lamp2/Abce1/Sptbn1/Map1a/Carmil1/Vill/Mical2/Plekhh2/Aqp2/Dstn/Scin/Wdr1/Arpc2/F2rl1/Rdx/Stmn2/Sema5a
GO:0046633	alpha-beta T cell proliferation	31	-0.51501	-1.74063	0.00397576	0.00863336	Ptpn22/H2-T23/Cd81/Sh3rf1/Syk/Mapk8ip1/Dock2/Lgals9/Cd44/Twsg1/Ptprc/Ceacam1/Cd24a
GO:0051592	response to calcium ion	95	-0.412676	-1.74076	0.00036394	0.00103941	Nfatc3/Alg2/Pef1/Add1/Ttn/Itpkb/Mef2a/Kcnmb1/Anxa11/Pla2g4a/Syt17/Sec31a/Wnk1/Nrxn1/Scn5a/Mylk/Ryr2/Slc25a24/Slc25a12/Smpd1/Prkaa1/Casr/Cpne3/Pde1c/Adam9/Pdcd6/Kcnh1/Syt3/Ncstn/Iqgap1/Anxa7/Adgrv1/S100a16/App/Slc25a23/Cav1/Syt7/Syt11/Anxa5/Syt15/Clic4
GO:0008219	cell death	1665	-0.310607	-1.74142	2.84085e-18	6.75328e-17	Yme1l1/Bcl2l1/Lifr/Ncf2/Ywhaz/Arl6ip1/Grina/Pias1/Ruvbl1/Phlda3/Wdr35/Inpp5a/Trim35/Syne1/Lef1/Fnip2/Dlc1/Ppp2cb/Cd74/Pdcd10/Nol3/Wt1/Nog/Map3k5/Hipk3/Mapk14/Lig4/Pm20d1/Pink1/Adam10/Mal/Eya3/Taf6/Wnt5a/Twist1/Gclm/Ddx19a/Cd5/Faim/Dusp6/Pkm/Cfdp1/Ybx1/Acvr1b/Chmp4b/Angpt4/Cln8/Vapa/Aurka/Trps1/Hk1/Abraxas2/Fnta/Polb/Snx6/Rorc/Prelid1/Syngap1/Api5/Pax8/Apip/Degs1/Rpl11/Tomm22/1600012H06Rik/Prkcz/P…
GO:0016197	endosomal transport	211	-0.368521	-1.74176	3.13365e-05	0.000116049	Vps37c/Chmp4b/Chmp3/Snx6/Snx9/Dpy30/Dennd2a/Snf8/Rab9/Arl1/Rab8a/Arfip1/Snx2/Commd1/Ehd1/Vti1b/Rab11b/Rab11a/Vps29/Leprot/Ehd4/Vps26c/Zdhhc2/Acap2/Cmtm6/Evi5/Arhgap1/Snx1/Cdc42/Heatr5b/Leprotl1/Rab6a/Clec16a/Nsg1/Eps15/Ap1s2/Sorl1/Laptm4b/Snx12/Gosr2/Snx5/Chmp4c/Lamtor1/Vps28/2610002M06Rik/Arl8b/Vamp3/Heatr5a/Vps35/Rab10/Chmp5/Ehd2/Tmem50a/Rab7/Rab11fip4/Cltc/Snx3/Tmem50b/Arhgap44/Sort1/Rab6b/Gri…
GO:0061951	establishment of protein localization to plasma membrane	61	-0.444375	-1.74178	0.0020454	0.0047884	Rab8a/Commd1/Acsl3/Rab11a/Zdhhc2/Rack1/Nsg1/Rab31/Gorasp2/Vamp3/Nsf/Nectin3/Vps35/Sptbn1/Krt18/Rab7/Ank3/Arhgap44/Grip2
GO:0006029	proteoglycan metabolic process	56	-0.452137	-1.74249	0.00385786	0.00839332	Egflam/Glce/Extl3/Sgsh/Cytl1/Csgalnact2/Dse/Chst12/B3galt6/Chst3/Hpse/Ndnf/Chst11/Ext2/Hs2st1/Chpf/Slc2a10/Fam20b/Vangl2/Spock2/Ctnnb1/Gpc1/Bmp2/Bgn
GO:0035148	tube formation	154	-0.38542	-1.74253	0.000102925	0.000336766	Ywhaz/Rgma/Dlc1/Prkacb/Nog/Wnt5a/Twist1/Shroom3/Pax8/Rarg/Ret/Fzd1/Prkaca/Cobl/Hif1a/Arhgap35/Irx1/Ptch1/Pfn1/Fzd6/Lrp6/Hs2st1/Grhl2/Six4/Cecr2/Spint2/Eda/Luzp1/Notch1/Spint1/Irx2/Tfap2a/Nckap1/Mthfd1/Egf/Vangl2/Wnt9b/Pax2/Vegfa/Ctnnb1/Sall1/Sfrp1/Sfrp2/Rala/Grem1/Cdh1/Sdc4/Atoh8/Bmp7/Prickle1/Fgfr2/St14/Gata3/Enah/Zeb2/Tgfb2
GO:1902531	regulation of intracellular signal transduction	1279	-0.314975	-1.7427	2.86856e-15	4.88108e-14	Dusp19/Rcn3/Spred2/Ret/Gpr4/Amot/Calr/Card6/Gsk3b/Eif2ak3/Fgfr1/BC048403/Itpkb/Fgfbp3/Sesn3/Mapkap1/Taok3/Arpp19/Pum2/Cat/Prkcd/Rap1b/Gnas/Map3k21/Hif1a/Arhgap35/Col3a1/Nono/Gstp1/Psen1/Capn1/Mob3b/Id1/Men1/Tpt1/Ptger4/Wfs1/C3/F2r/Irak3/Ptpn22/Tmbim6/Fbxo8/Obscn/Rpl26/Rpl5/Vegfb/Hpse/F11r/Sec14l1/Bmper/Actn4/Fermt2/Tbx1/Ybx3/Tcim/Nf2/Arhgef16/Cavin3/Spata13/Rasgrp1/Unc5b/Dusp15/Arhgap42/Esr2/Fas/…
GO:0043534	blood vessel endothelial cell migration	109	-0.404595	-1.74344	0.000457967	0.00127309	Tbxa2r/P2rx4/Jcad/Notch1/Myh9/Efnb2/Cdh5/Alox12/Ephb4/Vegfa/Mmrn2/Clec14a/Adam17/Jup/Pik3c2a/Grem1/Pparg/Nfe2l2/Atp5a1/Atp5b/Rhoa/Nrp1/Vegfc/Kdr/Slit2/Robo1/Acvrl1/Itgb1/Prkca/Angpt1
GO:0061035	regulation of cartilage development	53	-0.454698	-1.74364	0.00452092	0.00964124	Nog/Wnt5a/Trps1/Rarg/Smad7/Efemp1/Por/Thrb/Runx2/Ctnnb1/Grem1/Mboat2/Sox5/Bmp2/Glg1/Sox6/Bmp6/Tgfb2
GO:0014074	response to purine-containing compound	82	-0.42352	-1.74434	0.000769352	0.00199145	Rap1b/Slc6a4/Gstm7/Ndufs4/Hmgcs1/Taf1/Ryr1/Akap6/Ryr2/P2rx4/Tmem38b/Fkbp1a/Prkaa1/Tmem38a/Aqp1/P2ry1/Ezr/Ren1/Plcg2/Irs1/Hsp90b1/Igfbp5/Pde3a/Slc8a1
GO:0050829	defense response to Gram-negative bacterium	34	-0.511569	-1.74551	0.00390435	0.00848873	Romo1/Ighm/Pycard/Slc11a1/Ltf/Tlr4/Lyz2/Aqp1/Mpeg1/Irgm2/Defb1/Umod/App/B2m/F2rl1
GO:0045667	regulation of osteoblast differentiation	114	-0.401033	-1.74589	0.000305684	0.000891947	Gsk3b/Fgfr1/Clic1/Il6st/Prkaca/Gnas/Lrp5/Pias2/Riox1/Id1/Men1/Ptger4/Fermt2/Ptch1/Fndc3b/Rorb/Ddr2/Smad6/Bmpr1b/Notch1/Gdf10/Ltf/Runx2/Vegfa/Ctnnb1/Sfrp1/Sfrp2/Twsg1/Grem1/Pparg/Bmp2/Bmpr1a/Atp6ap1/Bmp7/Vegfc/Bmp6/Hey1/Bmpr2/Igfbp5/Jag1/Npnt
GO:0048592	eye morphogenesis	130	-0.39332	-1.74593	0.000116699	0.000378423	Prkci/Rpgr/Sdk2/Naglu/Bmp4/Sp1/Pdgfb/Obsl1/Crb2/Sdk1/Ush1c/Twist1/Man2a1/Mfap2/Ppp2r3a/Rarg/Col5a1/Ring1/Hif1a/Lrp5/Tspan12/Lrp6/Gas1/Notch2/Nectin1/Rorb/Zhx2/Tenm3/Thy1/Thrb/Aqp1/Tfap2a/Prom1/Tbx2/Cdon/Mfn2/Pax2/Vegfa/Fgfr3/Calb1/Ephb2/Ctnnb1/Nectin3/Gdf11/Lhx1/Ntrk2/Cfh/Bmp7/Flt1/Kdr/Col8a1/Fat1/Col5a2/Jag1/Ptn
GO:0009141	nucleoside triphosphate metabolic process	90	-0.417141	-1.74665	0.000390288	0.00110587	Cmpk2/Nme3/Dnajc30/Atp5j/Atp5e/Gtpbp1/Ran/Atp5g1/Entpd1/Nme1/Bcl2l1/Ak7/Pkm/Dctpp1/Atp5j2/Nme2/Pid1/Uqcc3/Enpp1/Atp5c1/Ctps2/Ppargc1a/Ak1/Cmpk1/Nudt2/Atp5k/Atp5h/Parp1/Cad/Atp5g3/Ndufc2/Atp5d/Adk/Atp5o/Gnai3/Rhoq/Atp5a1/Ak3/Atp5b/Rhoa/Aldoa/Smpdl3a
GO:0150063	visual system development	290	-0.352677	-1.74744	3.65055e-06	1.57363e-05	Sdk1/Ush1c/Twist1/Man2a1/Tmem231/Cln8/Ndp/Mfap2/Ppp2r3a/Rarg/Spred2/Col5a1/Rab3gap1/Ring1/Pbx1/Crybg3/Hif1a/Arhgap35/Lrp5/Pds5b/Mertk/C3/Lpcat1/Pfdn5/Tspan12/Nf2/Lrp6/Gas1/Notch2/Grhl2/Nectin1/Lamc3/Rorb/Zhx2/Grn/Kmt2c/Fzd4/Bmpr1b/Tenm3/Thy1/Thrb/Aqp1/Tfap2a/Prom1/Tbx2/Cdon/Mfn2/Pax2/Vegfa/Fgfr3/Calb1/Ephb2/Ctnnb1/Skil/Nectin3/Gnb1/Twsg1/Gdf11/Lhx1/Ntrk2/Cfh/Ntrk3/Myh10/Bsg/Bmp7/Flt1/Rab11fip4/Gp…
GO:0072583	clathrin-dependent endocytosis	40	-0.491385	-1.74745	0.00264541	0.00600604	Picalm/Gpr107/Ap2m1/Fchsd2/Ap2a2/Wasl/Ubqln2/Scyl2/Dnm1/Smap1/Clta/Sgip1/Hip1/Sh3gl2/Ap2b1/Cltb/Cltc/Canx/Syt11/Itga4
GO:0098773	skin epidermis development	81	-0.425817	-1.74774	0.000746672	0.0019452	Cd109/Trpc4ap/Fermt1/Nsun2/Wnt5a/Acvr1b/Trps1/Apcdd1/Numa1/Gnas/Psen1/Kdf1/Nsdhl/Ldb2/Hpse/Fzd6/Mreg/Lgr5/Eda/Notch1/Ctsl/Vangl2/Sox18/Psen2/Tnfrsf19/Ctnnb1/Zmpste24/Sostdc1/Cdh3/Fgfr2/Igfbp5/Tgfb2
GO:0001654	eye development	289	-0.352982	-1.74819	6.61545e-07	3.30568e-06	Sdk1/Ush1c/Twist1/Man2a1/Tmem231/Cln8/Ndp/Mfap2/Ppp2r3a/Rarg/Spred2/Col5a1/Rab3gap1/Ring1/Pbx1/Crybg3/Hif1a/Arhgap35/Lrp5/Pds5b/Mertk/C3/Lpcat1/Pfdn5/Tspan12/Nf2/Lrp6/Gas1/Notch2/Grhl2/Nectin1/Lamc3/Rorb/Zhx2/Grn/Kmt2c/Fzd4/Bmpr1b/Tenm3/Thy1/Thrb/Aqp1/Tfap2a/Prom1/Tbx2/Cdon/Mfn2/Pax2/Vegfa/Fgfr3/Calb1/Ephb2/Ctnnb1/Skil/Nectin3/Gnb1/Twsg1/Gdf11/Lhx1/Ntrk2/Cfh/Ntrk3/Myh10/Bsg/Bmp7/Flt1/Rab11fip4/Gp…
GO:0071384	cellular response to corticosteroid stimulus	33	-0.51413	-1.74819	0.00271414	0.00613624	Smyd3/Bmp4/Casp9/Anxa1/Hnrnpu/Eif4ebp1/Agtr1a/Klf9/Fam107a/Crebrf/Akap13/Sgk1/Aqp1/Gper1/Ube2l3/Scnn1a/Scnn1b/Scnn1g
GO:2000193	positive regulation of fatty acid transport	31	-0.517357	-1.74857	0.00354631	0.00778887	P2rx7/Il1a/Mapk9/Arl6ip1/Syt4/Rab3gap1/P2ry2/Fabp3/Psen1/Pla2g4a/Acsl5/Ptges/Avpr1a/Edn1/Dpysl2/Itgb1
GO:0048598	embryonic morphogenesis	489	-0.337762	-1.74965	1.07815e-08	7.7459e-08	Rgma/Myo6/Lef1/Mbnl1/Dlc1/Prkacb/Hoxc9/Nog/Hoxb7/Tshz1/Insig2/Ttc39c/Ush1c/Wnt5a/Twist1/Tmem231/Shroom3/Tenm4/Ecsit/Mbp/Mfap2/Pax8/Rarg/C2cd3/Ret/Amot/Vcam1/Fzd1/Col5a1/Fgfr1/Wnt2/Gpi1/Pbx1/Prkaca/Gnas/Cobl/Hif1a/Arhgap35/Lrp5/Rpl38/Psen1/Men1/Kdf1/Tcf21/Irx1/Ptch1/Tbx1/Clasp2/Pfn1/Nf2/Fzd7/Fzd6/Chst11/Lrp6/Reck/Sod1/Wnk1/Ext2/Hs2st1/Gas1/Ctr9/Notch2/Grhl2/Lats2/Bloc1s5/Ryr2/Hspg2/Six4/Rack1/Cecr…
GO:0007389	pattern specification process	332	-0.348577	-1.7497	9.19445e-07	4.47002e-06	Lef1/Prkacb/Hoxc9/Wt1/Nog/Dnah11/Hoxb7/Tshz1/Invs/Wnt5a/Aida/Shroom3/Aurka/Syngap1/Pax8/Ppp2r3a/Hoxd8/Ttn/Rarg/C2cd3/Fgfr1/Wnt2/Ring1/Pbx1/Prkaca/Cobl/Hif1a/Lrp5/Abi1/Psen1/Apc2/Pofut1/C3/Hspb11/Irx1/Cyp26a1/Dmrt2/Ptch1/Tbx1/Heyl/Lrp6/Gas1/Notch2/Pgap1/Tdrd5/Ripply3/Grem2/Smad6/Bmpr1b/Dzip1l/Notch1/Hoxc6/Irx2/Hoxd10/Tfap2a/Nckap1/Vangl2/Tbx2/Cdon/Pax2/Efnb1/Psen2/Ctnnb1/Sfrp1/Ror2/Hoxd9/Emx2/Sfrp…
GO:0008037	cell recognition	93	-0.415598	-1.74982	0.00039773	0.00112499	Cd81/Tcp1/Cd47/B4galt1/Ptprz1/Cct8/Nptn/Ephb2/Dock2/Ncam1/Cct5/App/L1cam/Lgals3/Msn/Cd36/Cct6a/Bsg/Robo2/Epha3/Aldoa/Nrp1/Ccl21a/Emb/Mfge8/Robo1/Sema5a
GO:0042471	ear morphogenesis	86	-0.421802	-1.75005	0.00071903	0.00188687	Naglu/Spry2/Whrn/Eya1/Myo6/Nog/Tshz1/Insig2/Ttc39c/Ush1c/Wnt5a/Pax8/Fgfr1/Rpl38/Tbx1/Fzd6/Sod1/Gas1/Bloc1s5/Six4/Abr/Tfap2a/Mapk1/Vangl2/Pax2/Ephb2/Ror2/Foxi1/Edn1/Ntn1/Rac1/Mapk3/Fgfr2/Gata3/Clic5/Itga8/Atp2b2
GO:0009968	negative regulation of signal transduction	993	-0.320141	-1.75027	4.49433e-13	5.97949e-12	Syne1/Dlc1/Ppp2cb/Sac3d1/Prkacb/Cd74/Spg20/Nol3/Nog/Hipk3/Mapk14/Cxxc4/Insig2/Camk2n1/Pink1/Invs/Eya3/Wnt5a/Twist1/Gclm/Ubqln2/E130311K13Rik/Scyl2/Faim/Dusp6/Ybx1/Dnm1/Aida/Dusp22/Castor2/Snx6/Prelid1/Syngap1/Ppp2r3a/Prkcz/Apcdd1/Ruvbl2/Adipor1/Pik3ap1/C1qbp/Glrx/Dusp19/Spred2/Calr/Gsk3b/Fzd1/G3bp1/Dhrs3/BC048403/Socs5/Sesn3/Mosmo/Mapkap1/Il6st/Taok3/Rnf43/Rnf115/Pid1/Prkaca/Prkcd/Adamtsl2/Hif1a/…
GO:0015698	inorganic anion transport	94	-0.415654	-1.75131	0.000513398	0.00140901	Clic3/Slc12a4/Xpr1/Slc12a8/Fgfr1/Clic1/Enpp1/Clns1a/Clcn5/Pcyox1/Slc34a2/Slc11a1/Abcb1a/Car2/Prnp/Slc12a3/Wnk4/Mfsd5/Casr/Aqp6/Slc12a1/Clcnkb/Ank/Ano6/Atp8b1/Tspo/Bsnd/Clcnka/Slc4a8/Cldn4/Ano1/Slc25a30/Slc26a4/Clic5/Slc4a1/Clic4
GO:0045747	positive regulation of Notch signaling pathway	34	-0.513273	-1.75132	0.00375561	0.00819291	Reck/Tspan14/Notch1/Jag2/Robo2/Robo1/Jag1/Gata5/Tgfb2
GO:0006605	protein targeting	245	-0.361565	-1.75167	4.85446e-06	2.04889e-05	Timm17b/Hacl1/Synj2bp/Sec61g/Vps13d/Pex16/Grpel1/Erbin/Spcs1/Chchd4/Chm/Fis1/Itgb1bp1/Edem1/Pex3/Aifm1/Tcaf1/Lonp2/Snx16/Timm29/Zdhhc24/Mlph/Rtp3/Ywhaz/Arl6ip1/Myo6/Nol3/Pink1/Tomm7/Pex2/Vps37c/Chmp4b/Pex5l/Rpl11/Tomm22/Sgta/Sec61a1/Ywhaq/Dnajc15/Ncoa4/Srp19/Trak2/Vti1b/Syngr2/Srp68/Romo1/Yif1b/Srp14/Actr3/Rab8b/Pard3/Zdhhc2/Rhod/Sec61b/Ywhag/Gnptab/Hgs/Aqp11/Syngr1/Myo1c/Sorl1/Timm13/Spcs3/Sec62…
GO:0010817	regulation of hormone levels	355	-0.347496	-1.75173	2.75806e-07	1.49964e-06	Glrx/Glul/Fgfr1/Dhrs3/Agtr1a/Stxbp3/Ndufaf2/Npy1r/Hadh/Gnas/Rab1a/Hif1a/Lrp5/Cacna1d/Ptger4/Cyp26a1/Rab11b/Snx19/Cyp2s1/Rab8b/Glp1r/Stat5b/Spp1/Hfe/Retsat/Snap23/Nrxn1/Kif5b/Ppargc1a/Akr1c14/Fzd4/Bmpr1b/Abcb1a/Por/Rdh11/Adh7/Srebf1/Nadk/Hsd17b11/Sri/Aqp1/Casr/Pde1c/Ctsl/Gper1/Dhcr7/Hsd17b4/Ltbp4/P2ry1/Pclo/Zmpste24/Furin/Selenot/Tm7sf3/Sfrp1/Acsl4/Cacna1h/Trpv4/Ctsb/Glud1/Rab11fip1/Scg5/Adcy5/Par…
GO:0002040	sprouting angiogenesis	109	-0.406663	-1.75235	0.000381264	0.0010841	Jak1/Vegfb/Bmper/Ramp2/Reck/Cdc42/Adgra2/Tbxa2r/Jcad/Notch1/Tek/Efnb2/Ephb4/Vegfa/Mmrn2/Apela/Clec14a/Pik3c2a/Grem1/S100a1/Parva/Cdh13/Flt1/Ceacam1/Fgf1/Rhoa/Nrp1/Vegfc/Kdr/Slit2/Robo1/Itgb1/Angpt1/Sema5a
GO:0010770	positive regulation of cell morphogenesis involved in differentiation	90	-0.418594	-1.75273	0.000358704	0.00102603	Prex1/C1qbp/Calr/Pias2/Bhlhb9/Fermt2/Actr3/Eef2k/Fbxw8/Rab21/Caprin1/Sgk1/Nedd9/Itgb3/Sh3glb1/Lims2/Actr2/P4hb/Carmil1/Cux1/Dbn1/Arpc2/Reln/Rac1/Nrp1/Numb/Met
GO:0016331	morphogenesis of embryonic epithelium	153	-0.38756	-1.75285	0.000125084	0.000403188	Rgma/Dlc1/Prkacb/Nog/Wnt5a/Twist1/Shroom3/Pax8/Rarg/Ret/Fzd1/Wnt2/Prkaca/Cobl/Hif1a/Arhgap35/Kdf1/Irx1/Ptch1/Pfn1/Fzd6/Lrp6/Hs2st1/Grhl2/Six4/Cecr2/Spint2/Luzp1/Spint1/Irx2/Tfap2a/Nckap1/Jag2/Mthfd1/Vangl2/Wnt9b/Pax2/Ctnnb1/Sall1/Sfrp1/Sfrp2/Rala/Ar/Grem1/Sdc4/Bmp7/Prickle1/Fgfr2/Vegfc/St14/Gata3/Enah/Zeb2/Tgfb2
GO:0042981	regulation of apoptotic process	1179	-0.318267	-1.75319	1.23828e-14	2.00867e-13	Yme1l1/Bcl2l1/Lifr/Ncf2/Arl6ip1/Grina/Pias1/Ruvbl1/Phlda3/Wdr35/Trim35/Syne1/Lef1/Dlc1/Cd74/Pdcd10/Nol3/Wt1/Nog/Map3k5/Hipk3/Lig4/Pink1/Adam10/Mal/Eya3/Taf6/Wnt5a/Twist1/Gclm/Ddx19a/Faim/Dusp6/Cfdp1/Ybx1/Angpt4/Cln8/Aurka/Trps1/Hk1/Abraxas2/Fnta/Snx6/Rorc/Prelid1/Syngap1/Api5/Pax8/Apip/Degs1/Rpl11/Tomm22/Prkcz/Ptgis/Ccnd2/C1qbp/Tsc22d3/Zmat3/Rarg/Rps29/Ido1/Ret/Nme2/Gsk3b/Ecscr/Eif2ak3/Fgfr1/Atf2…
GO:1905897	regulation of response to endoplasmic reticulum stress	75	-0.434379	-1.75385	0.000927618	0.00236141	Ufl1/Rnf185/Abca7/Manf/Atf6b/Usp14/Nr1h3/Atf6/Selenos/Bcl2l1/Grina/Ubqln2/Atxn3/Ubxn1/Svip/Sgta/Eif2ak3/Wfs1/Tmbim6/Crebrf/Nck1/Spop/Aqp11/Nfe2l1/Lpcat3/Bcap31/Serinc3/Pdia6/Park7/App/Hyou1/Cav1/Dnajc3/Clu
GO:0045601	regulation of endothelial cell differentiation	38	-0.500872	-1.75404	0.00195601	0.00461254	Add1/Vezf1/Tnfrsf1a/Id1/F11r/Cldn5/Plcb1/Notch1/Cdh5/Vegfa/Ctnnb1/S1pr3/Vcl/Atoh8/Ceacam1/Bmp6/Acvrl1/Jag1
GO:0014902	myotube differentiation	87	-0.422168	-1.75415	0.000734399	0.00192252	Nln/Il4ra/Nfatc3/Cd9/Adgrb3/Gsk3b/Ehd1/Tanc1/Nphs1/Tbx1/Rcan1/Ryr1/Cd81/Cav2/Six4/Mmp14/Cd53/Notch1/Myh9/Cdon/Myocd/Plpp7/Dmd/Ptgfrn/Ehd2/Pmp22/Myof/Pld3/Capn2/Neo1/Cxcl12/Sort1/Met
GO:0048546	digestive tract morphogenesis	36	-0.505929	-1.75441	0.00279921	0.00628899	Ephb3/Epb41l5/Bmp4/Wnt5a/Hif1a/Tcf21/Notch1/Nckap1/Vangl2/Fgfr3/Ctnnb1/Sfrp1/Sfrp2/Tcf7/Foxp4/Fgfr2/Pdgfra
GO:0120032	regulation of plasma membrane bounded cell projection assembly	171	-0.378338	-1.75486	4.20653e-05	0.000150606	Arap1/Prkcd/Cobl/Arhgap35/Mark4/Palm/Vdac3/Cdc42ep1/Pfn1/Actr3/Wasf2/Eps8/Ppp1r9a/Tbc1d30/Nrxn1/Pfn2/Cdc42/Tacstd2/Rhog/Kank1/Aqp1/Nckap1/Capzb/Brk1/Dock11/Actr2/Rala/Atp8b1/Rhoq/Cyfip1/Dbn1/Cav1/Arpc2/Cdc42ep4/Rac1/F2rl1/Rdx/Nrp1/Ccl21a/Rap1gap/Arhgap44/Plce1/Slit2/Podxl/Arhgap24/Eps8l2
GO:0060491	regulation of cell projection assembly	172	-0.37804	-1.75512	3.81179e-05	0.000138001	Arap1/Prkcd/Cobl/Arhgap35/Mark4/Palm/Vdac3/Cdc42ep1/Pfn1/Actr3/Wasf2/Eps8/Ppp1r9a/Tbc1d30/Nrxn1/Pfn2/Cdc42/Tacstd2/Rhog/Kank1/Aqp1/Nckap1/Capzb/Brk1/Dock11/Actr2/Rala/Atp8b1/Rhoq/Cyfip1/Dbn1/Cav1/Arpc2/Cdc42ep4/Rac1/F2rl1/Rdx/Nrp1/Ccl21a/Rap1gap/Arhgap44/Plce1/Slit2/Podxl/Arhgap24/Eps8l2
GO:0032870	cellular response to hormone stimulus	387	-0.344149	-1.75575	1.41197e-07	8.09377e-07	Ufsp2/Apc/Ufl1/Akt3/Rwdd1/Igf2/Trip4/Smyd3/Pip4k2b/Prkci/Smarca4/Cyp7b1/Atp2b1/Rab15/Nkx3-1/Phb/Foxo1/Trarg1/Uso1/Ncor1/Bmp4/Adcy6/Ramp3/Ptprf/Sp1/Gdf15/Kank2/Casp9/Slc25a33/Ncoa3/Anxa1/Uchl3/Phb2/Ccnd3/Hnrnpu/Crk/Slc2a4/Kl/Ncf2/Wt1/Bcar1/Eif4ebp1/Insig2/Pkm/Ybx1/Pax8/C1qtnf9/Zfp106/Prkcz/Adipor1/Rarg/Calr/Gsk3b/Agtr1a/Sesn3/Rab8a/Pid1/Prkaca/Klf9/Prkcd/Nucks1/Gnas/Enpp1/Rab12/Pias2/Ptger4/Tcf21/…
GO:0051588	regulation of neurotransmitter transport	106	-0.409224	-1.75615	0.000396376	0.00112214	Atp2a2/Bcl2l1/Myo6/Syt4/Rap1a/Gsk3b/Rab3gap1/P2ry2/Rab3a/Rap1b/Ptger4/Snapin/Snca/Nat8l/Ppp1r9a/Adcy1/Pfn2/Rims3/Nr3c2/Arl6ip5/Itgb3/Syp/Apba1/Apba2/P2ry1/Htr1b/Kcnh1/Ntrk2/Gpm6b/Slc4a8/Nos1/Cacnb4/Sncg/Itgb1/Prkca
GO:0061351	neural precursor cell proliferation	141	-0.392388	-1.75664	0.000112023	0.000364723	Dixdc1/Lef1/Nog/Wnt5a/Nde1/Hook3/Fgfr1/Wnt2/Slc6a4/Hif1a/Nap1l1/Igf2bp1/Nf2/Ctsz/Fzd6/Dagla/Lrp6/Smarca1/Rsu1/Sirt2/Spint2/Ptprz1/Grn/Gnai2/Notch1/Spint1/Egf/Cdon/Vegfa/Lims2/Ctnnb1/Sall1/Dock7/Emx2/Rab10/Lhx1/Sox5/Emx1/Dbn1/Adgrg1/Slc16a2/Cx3cl1/Rhoa/Cd24a/Ctnna1/Numb/Eml1/Fgfr2/Vegfc/Pou3f3/Ptn/Zeb2
GO:0014003	oligodendrocyte development	31	-0.519783	-1.75676	0.00326118	0.00723141	Wasf3/Hdac11/Tlr2/Tenm4/B4galt6/Tppp/Abca2/Ckap5/Fa2h/Fgfr3/Ncstn/Kcnj10/Clu
GO:0045123	cellular extravasation	61	-0.44825	-1.75697	0.00175615	0.0041778	Capn1/Ptger4/F11r/Cd47/Plcb1/Abr/Cd99l2/Thy1/Pecam1/Add2/Itgb2/Jam2/Pdgfd/Itgal/Spn/Cx3cl1/Cxcl12/Ptger3/Itgb1/Itga4
GO:0006900	vesicle budding from membrane	60	-0.449185	-1.75706	0.00243405	0.00556815	Golph3/Picalm/S100a10/Sec24b/Ap2m1/Mapk15/P2rx7/Arfgap3/Gbf1/Prkci/Wasl/Sar1a/Sec24d/Slc2a4/Golph3l/Dnm1/Chmp4b/Vapa/Sar1b/Pef1/Rab1a/Sec31a/Sec13/Vapb/Tmed9/Ap1s2/Arf1/Chmp4c/Sec23b/Pdcd6/Chmp5/Tmed10/Snx3/Anxa2
GO:0048565	digestive tract development	87	-0.423344	-1.75904	0.000643171	0.00171283	Tigar/Il6st/Cobl/Hif1a/Col3a1/Tcf21/Ednrb/Pdgfc/Notch1/Nckap1/Vangl2/Tbx2/Myocd/Fgfr3/Ctnnb1/Sall1/Sfrp1/Sfrp2/Tcf7/Cdh1/Foxp4/Fgfr2/Pdgfra/Pcsk5/Gata5
GO:0048880	sensory system development	291	-0.355374	-1.76048	3.40248e-06	1.49257e-05	Sdk1/Ush1c/Twist1/Man2a1/Tmem231/Cln8/Ndp/Mfap2/Ppp2r3a/Rarg/Spred2/Col5a1/Rab3gap1/Ring1/Pbx1/Crybg3/Hif1a/Arhgap35/Lrp5/Pds5b/Mertk/C3/Lpcat1/Pfdn5/Tspan12/Nf2/Lrp6/Gas1/Notch2/Grhl2/Nectin1/Lamc3/Rorb/Zhx2/Grn/Kmt2c/Fzd4/Bmpr1b/Tenm3/Thy1/Thrb/Aqp1/Tfap2a/Prom1/Tbx2/Cdon/Mfn2/Pax2/Vegfa/Fgfr3/Calb1/Ephb2/Ctnnb1/Tmem132e/Skil/Nectin3/Gnb1/Twsg1/Gdf11/Lhx1/Ntrk2/Cfh/Ntrk3/Myh10/Bsg/Bmp7/Flt1/Rab…
GO:0120192	tight junction assembly	56	-0.457239	-1.76215	0.00283346	0.00634828	Prkaca/Cldn3/Cgn/F11r/Actn4/Pard3/Cldn5/Ramp2/Pak2/Ocln/Grhl2/Pdcd6ip/Myo1c/Pecam1/Cldn10/Cdh5/Mpp5/Lsr/Actg1/Cdh1/Cldn4/Itgb1/Cldn8
GO:1901654	response to ketone	103	-0.416545	-1.76281	0.000203946	0.000620279	Bmp4/Adcy6/Nr1h3/Casp9/Gba/Hnrnpu/Bcl2l1/Cdc5l/Eif4ebp1/Agtr1a/Klf9/Gnas/Ptger4/Fibin/Esr2/Spp1/Abhd2/Sgk1/Prkaa1/Aqp1/Acaca/Wbp2/Adcy5/Ar/Park7/Msn/Efna5/Gnai1/Pln/Cav1/Arpc2/Ptger3/Scnn1a/Ptgfr/Scnn1b/Scnn1g/Tgfb2
GO:0015837	amine transport	64	-0.443853	-1.76292	0.00197811	0.00465785	Dtnbp1/Abat/Slc12a2/Slc18a2/P2rx7/Cacna1a/Cnr1/Oxtr/Entpd1/Rtn4/Arl6ip1/Pink1/Syt4/Rab3gap1/Sv2a/Rab3a/Psen1/Sdhd/Syt17/Snca/Nat8l/Slc43a2/Arl6ip5/P2ry1/Htr1b/Syt3/Avpr1a/Dpysl2/Cxcl12/Ptger3/Syt7/Sncg/Syt11/Itgb1/Syt15
GO:0052548	regulation of endopeptidase activity	248	-0.36325	-1.76425	6.91982e-06	2.82472e-05	Snca/Rps6ka1/Serpina3n/Fas/Serpinb1a/Reck/Pak2/Rack1/Pycard/Gsn/Sh3rf1/Syk/Xiap/Hip1/Cast/Sorl1/Dhcr24/Por/Ltf/Rps3/Naip2/Ppm1f/Fam162a/Arl6ip5/Aqp1/Mtch1/Alox12/Gper1/Dap/Pax2/Epha7/Vegfa/Tnfrsf23/Dnaja3/Pdcd6/Aph1b/Serpine2/Kng2/Furin/Rnf7/Ncstn/Bcap31/Sfrp2/Cd44/Ndufa13/Tmed10/Park7/App/Arrb1/Cdh1/Serpinf1/Pparg/Rps6ka3/Cyfip2/Serpini1/Laptm5/Timp3/Rhoa/Dapk1/Ctsd/Serping1/Robo1/Timp2/Atp2a3
GO:0043067	regulation of programmed cell death	1210	-0.320105	-1.76427	1.88306e-15	3.29077e-14	Yme1l1/Bcl2l1/Lifr/Ncf2/Arl6ip1/Grina/Pias1/Ruvbl1/Phlda3/Wdr35/Trim35/Syne1/Lef1/Dlc1/Cd74/Pdcd10/Nol3/Wt1/Nog/Map3k5/Hipk3/Lig4/Pink1/Adam10/Mal/Eya3/Taf6/Wnt5a/Twist1/Gclm/Ddx19a/Faim/Dusp6/Cfdp1/Ybx1/Angpt4/Cln8/Aurka/Trps1/Hk1/Abraxas2/Fnta/Snx6/Rorc/Prelid1/Syngap1/Api5/Pax8/Apip/Degs1/Rpl11/Tomm22/Prkcz/Ptgis/Ccnd2/C1qbp/Tsc22d3/Zmat3/Rarg/Glrx/Rps29/Ido1/Ret/Nme2/Gsk3b/Ecscr/Eif2ak3/Fgfr1…
GO:0030038	contractile actin filament bundle assembly	99	-0.415956	-1.76428	0.000441552	0.00123489	Fhdc1/Arap1/Ptger4/F11r/Fermt2/Clasp2/Pfn1/Nf2/Wasf2/Ppm1e/Pak2/Ppp1r9a/Cd47/Pfn2/Fam171a1/Tacstd2/Ppm1f/Tpm1/Actg1/Carmil1/Arrb1/Sdc4/Arhgap6/Sorbs3/Arhgef10l/Eln/S1pr1/Rac1/Rhoa/Nrp1/Kank4/Met
GO:0043149	stress fiber assembly	99	-0.415956	-1.76428	0.000441552	0.00123489	Fhdc1/Arap1/Ptger4/F11r/Fermt2/Clasp2/Pfn1/Nf2/Wasf2/Ppm1e/Pak2/Ppp1r9a/Cd47/Pfn2/Fam171a1/Tacstd2/Ppm1f/Tpm1/Actg1/Carmil1/Arrb1/Sdc4/Arhgap6/Sorbs3/Arhgef10l/Eln/S1pr1/Rac1/Rhoa/Nrp1/Kank4/Met
GO:0060070	canonical Wnt signaling pathway	241	-0.364683	-1.76514	5.44502e-06	2.26852e-05	Usp8/Ruvbl1/Dixdc1/Lef1/Tnks/Nog/Mapk14/Invs/Wnt5a/Scyl2/Ppp2r3a/Ruvbl2/Gsk3b/Fzd1/G3bp1/Wnt2/Sdc1/Nkd1/Lrp5/Sdhaf2/Tbl1x/Psen1/Apc2/Pfdn5/Pygo1/Fzd7/Fzd6/Sost/Cby1/Lrp6/Reck/Wnk1/Adgra2/Jade1/Lats2/Gid8/Lgr5/Eda/Gprc5b/Xiap/Fzd4/Notch1/Mcc/Kank1/Gskip/Plpp3/Wnk2/Shisa3/Egf/Wnt9b/Gnaq/Fgfr3/Ctnnb1/Vps35/Sfrp1/Ror2/Sfrp2/Tcf7/Amfr/Sostdc1/Grem1/App/Cdh1/Mllt3/Cdh3/Atp6ap2/Bicc1/Cav1/Prickle1/Fgfr2…
GO:0051098	regulation of binding	337	-0.351577	-1.76592	7.12107e-07	3.53105e-06	Rgma/Lef1/Tnks/Ppp2cb/Nog/Hipk3/1810037I17Rik/Ctbp2/Itga2/Wnt5a/Twist1/Epb41/Aurka/Rpl11/Dhrs7b/Ruvbl2/Add1/Gsk3b/Eif2ak3/Lrpap1/Txn1/Nucks1/Psen1/Id1/Men1/Tmbim6/Snapin/Xirp1/Actr3/Eif3e/Cldn5/Ramp2/Eif2s1/Ctsz/Cald1/Eno1/Taf1/Hfe/Sirt2/Ripor1/Cdc42/Ybx2/Mbd2/Rack1/Parp1/Grem2/Sorl1/Derl1/Calm1/H1f0/Tlr4/Fkbp1a/Sri/Bag2/Hspa4/Runx1t1/Gper1/Egf/Add2/Cdon/Myocd/Aplp2/Psen2/P2ry1/Ctnnb1/Zmpste24/Gn…
GO:0042987	amyloid precursor protein catabolic process	56	-0.458261	-1.76609	0.00276034	0.00621893	Rtn1/Abca2/Slc2a13/Sorl1/Dhcr24/Prnp/Fkbp1a/Olfm1/Adam9/Psen2/Aph1b/Adam17/Ncstn/Ntrk2/Tmed10/App/Spon1/Rtn3/Clu
GO:0022404	molting cycle process	79	-0.431758	-1.76619	0.000736443	0.00192475	Cd109/Trpc4ap/Fermt1/Nsun2/Wnt5a/Acvr1b/Trps1/Apcdd1/Numa1/Gnas/Psen1/Nsdhl/Ldb2/Hpse/Fzd6/Mreg/Lgr5/Eda/Notch1/Ctsl/Vangl2/Sox18/Psen2/Tnfrsf19/Ctnnb1/Zmpste24/Sostdc1/Cdh3/Fgfr2/Igfbp5/Tgfb2
GO:0022405	hair cycle process	79	-0.431758	-1.76619	0.000736443	0.00192475	Cd109/Trpc4ap/Fermt1/Nsun2/Wnt5a/Acvr1b/Trps1/Apcdd1/Numa1/Gnas/Psen1/Nsdhl/Ldb2/Hpse/Fzd6/Mreg/Lgr5/Eda/Notch1/Ctsl/Vangl2/Sox18/Psen2/Tnfrsf19/Ctnnb1/Zmpste24/Sostdc1/Cdh3/Fgfr2/Igfbp5/Tgfb2
GO:0048705	skeletal system morphogenesis	190	-0.377419	-1.7664	3.50774e-05	0.000128158	Hoxc9/Nog/Mapk14/Hoxb7/Insig2/Twist1/Hoxd8/Rarg/Anxa6/Dhrs3/Trip11/Gnas/Lrp5/Psen1/Pappa2/Foxn3/Men1/Comp/Tbx1/Chst11/Lrp6/Ext2/Gas1/Grhl2/Spef2/Hspg2/Six4/Mmp14/Bmpr1b/Por/Ltf/Hoxd10/Tfap2a/Runx2/Wnt9b/Vegfa/Fgfr3/Ctnnb1/Zmpste24/Sfrp1/Ror2/Hoxd9/Trpv4/Ryk/Sfrp2/Mmp16/Lhx1/Hyal2/Phospho1/Grem1/Sox5/Arid5b/Glg1/Bmp7/Sox6/Fgfr2/Bmp6/Mmp2/Alpl/Pdgfra/Pdgfrb/Tgfb2
GO:0048813	dendrite morphogenesis	157	-0.388562	-1.76698	9.49478e-05	0.000314515	Trak2/Abi1/Mef2a/Pias2/Id1/Igf2bp1/Bhlhb9/Actr3/Dlg4/Eef2k/Fbxw8/Ppp1r9a/Cdc42/Shank1/Ptprz1/Hprt/Ywhah/Rab21/Caprin1/Sgk1/Trpc6/Shank2/Sh3glb1/Sdc2/Pdlim5/Ephb2/Nedd4/Actr2/Tmem106b/Cux1/Celsr2/Dbn1/Reln/Rac1/Nrp1/Arhgap44/Numb/Robo1/Dock10/Itgb1/Met/Ptn
GO:0008645	hexose transmembrane transport	93	-0.419697	-1.76707	0.000316837	0.000922823	Stxbp3/Pid1/Prkcd/Enpp1/Mef2a/C3/Slc2a1/Slc27a1/Grb10/Crebl2/Opn3/Ocln/Ak1/Slc2a10/Slc2a9/Klf15/Lmbrd1/Adipor2/Slc5a1/Erbb4/Pea15a/Edn1/Rhoq/Nfe2l2/Irs1/Gpc3/Sort1/Met/Prkca/Ace
GO:1904659	glucose transmembrane transport	93	-0.419697	-1.76707	0.000316837	0.000922823	Stxbp3/Pid1/Prkcd/Enpp1/Mef2a/C3/Slc2a1/Slc27a1/Grb10/Crebl2/Opn3/Ocln/Ak1/Slc2a10/Slc2a9/Klf15/Lmbrd1/Adipor2/Slc5a1/Erbb4/Pea15a/Edn1/Rhoq/Nfe2l2/Irs1/Gpc3/Sort1/Met/Prkca/Ace
GO:0034205	amyloid-beta formation	43	-0.485053	-1.76753	0.00281967	0.0063226	Rock2/Dyrk1a/Rtn2/Abca7/Epha4/Sp1/Rtn4/Adam10/Psen1/Rtn1/Abca2/Slc2a13/Sorl1/Prnp/Olfm1/Psen2/Aph1b/Ncstn/Ntrk2/Tmed10/Spon1/Rtn3/Clu
GO:0019637	organophosphate metabolic process	694	-0.330595	-1.76901	1.75929e-10	1.71319e-09	Ppat/Sucla2/Hadha/Mtmr2/Ncor1/Pip5k1a/Acly/Adcy6/Nr1h3/Fitm2/Pdgfb/Serinc2/Pigs/Pnpla8/Pitpnc1/Dolk/Foxk1/Cd244a/Pigk/Nme1/Phb2/Rpe/Dhdds/Gpd1l/Uck2/Bcl2l1/Nudt17/Prps1l3/Ncf2/Acacb/Plb1/Pigu/Inpp5a/Plcb2/Ak7/Mtmr10/Prps1/Dck/H6pd/Nudt7/Pkm/Naxe/Rrm1/Nudt5/Adcy7/Nudt9/Pi4ka/Cln8/Hk1/Nudt4/Dctpp1/Hsd11b1/Dhrs7b/Mtmr9/Dlat/Mboat1/Atp5j2/Gpat4/Ido1/Nme2/Mccc2/Abhd4/Gpi1/Itpkb/Socs5/Tigar/Cnp/Isyna1/…
GO:1903792	negative regulation of anion transport	190	-0.378446	-1.77121	3.18145e-05	0.00011755	Fis1/Entpd1/Itgb1bp1/Ubac2/Psmd9/Ucp2/Nr1h3/Ei24/Frmd4a/Prkg2/Anxa1/Fermt1/Erlec1/Cd74/Nol3/Syt4/Cyp51/Maob/Svip/Pkig/Tpr/Stxbp3/Txn1/Ndufaf2/Pid1/Hadh/Enpp1/Ptger4/F2r/Snca/Grb10/Srebf2/Slc43a2/Abca2/Ube2j1/Ndfip1/Snx12/Cd300a/Srebf1/Ppm1f/Arl6ip5/Itgb3/Lmbrd1/Kcne1/Pde1c/Egf/P2ry1/Cd200/Htr1b/Sfrp1/Acsl4/Idh2/Rab11fip1/Pkia/Pea15a/Rangap1/Park7/Pde3b/Rhoq/Gpm6b/Cd36/Pparg/Ube2g2/Os9/Neo1/Pde8b/…
GO:0043549	regulation of kinase activity	638	-0.333192	-1.77147	8.46445e-11	8.77102e-10	Snx9/C1qtnf9/Prkcz/Rap1a/Ccnd2/Pkig/Ttn/Dusp19/Spred2/Ret/Gsk3b/Fgfr1/Socs5/Tigar/Agtr1a/Cdc25b/Atg14/Taok3/Prkcd/Cdc37/Map3k21/Lrp5/Gstp1/Psen1/Mertk/Men1/F2r/Irak3/Ptpn22/Ldb2/Fermt2/Prdx3/Pak4/Snca/Tcim/Nf2/Dlg4/Slc27a1/Rasgrp1/Ppm1e/Ighm/Syap1/Lrp6/Pak2/Sod1/Wnk1/Ppp1r9a/Dazap2/Maged1/Tom1l1/Nrxn1/Smg8/Cd81/Akap6/Mvp/Cdc42/Hgs/Lats2/Ddr2/Map3k9/Dusp16/Prkar2b/Csf1/Dusp26/Pdgfc/Pycard/Gprc5a/G…
GO:0046661	male sex differentiation	114	-0.406931	-1.77157	0.000191481	0.000585121	Ybx3/Esr2/Prdx4/Stat5b/Six4/Asb1/Dhcr24/Abcb1a/Dhh/Map7/Msh2/Wnt9b/Hsd17b4/Csmd1/Ctnnb1/Sfrp1/Smad9/Ccnd1/Sfrp2/Ar/Fkbp4/Arid5b/Bmpr1a/Ren1/Adgrg1/Kdr/Bmp6/Gata3/Pdgfra/Tbx3/Tgfb2
GO:0071709	membrane assembly	30	-0.530186	-1.77194	0.00622103	0.0126574	Cdh2/Ugcg/Pten/Picalm/S100a10/Magi2/Emp2/Rftn1/Pacsin2/Nrxn1/Cav2/Ephb2/Sptbn1/Psap/Ank3/Cav1/Syt11/Anxa2
GO:0001942	hair follicle development	77	-0.435291	-1.7723	0.000500438	0.00138048	Cd109/Trpc4ap/Fermt1/Nsun2/Wnt5a/Acvr1b/Trps1/Apcdd1/Numa1/Gnas/Psen1/Nsdhl/Ldb2/Hpse/Fzd6/Mreg/Lgr5/Eda/Notch1/Ctsl/Vangl2/Sox18/Psen2/Tnfrsf19/Ctnnb1/Zmpste24/Sostdc1/Cdh3/Fgfr2/Igfbp5/Tgfb2
GO:0001558	regulation of cell growth	357	-0.351536	-1.77254	1.2051e-07	7.03262e-07	Syt17/Rab11a/Fam107a/Clasp2/Actr3/Sdcbp/Slc25a4/Foxp1/Ptprs/Nf2/Smad7/Adrb1/Sema3d/Gas1/Cd81/Akap6/Rack1/Epb41l3/Mmp14/Ppt1/Bcl11a/Rab21/Sgk1/Cxcl16/Mtpn/Shtn1/Olfm1/Rerg/Lamtor1/Adipor2/Sema4b/Sh3bp4/Col14a1/Myocd/Sh3glb1/Epha7/Vegfa/Serpine2/Rpl4/G6pdx/Adam17/Syt3/Fhl1/Sfrp1/Acsl4/Map2/Ryk/Sfrp2/Cd44/Clstn1/Ndufa13/Taf9b/Avpr1a/Hyal2/Tro/Edn1/Grem1/L1cam/Ntrk3/Pparg/Dpysl2/Mapt/Sema7a/Cyfip1/Ef…
GO:0110020	regulation of actomyosin structure organization	94	-0.42077	-1.77286	0.000372981	0.00106149	Ptger4/F11r/Fermt2/Clasp2/Pfn1/Nf2/Wasf2/Ppm1e/Pak2/Ppp1r9a/Cd47/Pfn2/Tacstd2/Akap13/Ppm1f/Tpm1/Actg1/Carmil1/Edn1/Sdc4/Arhgap6/Sorbs3/Arhgef10l/S1pr1/Rac1/Rhoa/Nrp1/Kank4/Met
GO:0009150	purine ribonucleotide metabolic process	268	-0.361772	-1.7731	4.03252e-06	1.72677e-05	Nudt7/Pkm/Adcy7/Nudt9/Hk1/Nudt4/Dlat/Atp5j2/Gpat4/Nme2/Mccc2/Gpi1/Tigar/Pid1/Uqcc3/Hif1a/Enpp1/Acot9/Psen1/Gmps/Hmgcs1/Acsl3/Nudt3/Atp5c1/Snca/Hkdc1/Eno1/Adcy1/Mcee/Paics/Acot2/Ppargc1a/Ak1/Pdk2/Nudt2/Atp5k/Atp5h/Parp1/Pgk1/Hprt/Atp5g3/Entpd5/Cs/Nt5c/Ndufc2/Prkaa1/Pde1a/Hint1/Acaca/Atp5d/Eno1b/Aldoc/Adcy4/Acadsb/Suclg1/Acsl5/Pdha1/Atic/Hsd17b4/Pde9a/Acsl4/Atp5o/Papss1/Dld/Ogdh/Adcy5/Cbfa2t3/Acss1…
GO:1903959	regulation of anion transmembrane transport	105	-0.415078	-1.77352	0.000280839	0.00082767	Hk1/Rap1a/Stxbp3/Pid1/Prkcd/Enpp1/Psen1/Mef2a/C3/Grb10/Crebl2/Opn3/Ocln/Slc43a2/Ak1/Klf15/Abcb1a/Car2/Prnp/Arl6ip5/Lmbrd1/Adipor2/Acsl5/Erbb4/Pea15a/Edn1/Rhoq/Nfe2l2/Irs1/Gpc3/Itgb1/Met/Prkca/Ace
GO:0006518	peptide metabolic process	686	-0.331778	-1.77369	2.92448e-10	2.75652e-09	Abcf1/Paip2b/Sec11a/Eif2ak1/Eif4a3/Eif6/Mrpl30/Trim71/Epha4/Anpep/Mettl14/Mrpl13/Hmgn5/Sp1/Txnrd3/Uqcc2/Mrpl55/Nanos1/Mrpl47/Bace2/Hagh/Mrpl9/Fto/Ltn1/Pars2/Rc3h1/Mrpl35/Pum3/Ctsh/Sarnp/Rpl6/Rtn4/Mrpl16/Rpl9-ps6/Eif5a2/Hars/Gstm4/Mrpl36/Lsm14a/Wt1/Taco1/Secisbp2l/Itga2/Mrps21/Magoh/Eif4ebp1/Pink1/Adam10/Gclm/Coa3/Pkm/Gspt1/Rpl27a/Eif3m/Mrpl34/Rps27a/Nln/Gstt3/Drg1/Gatb/Rpl11/Samd4b/Mrpl14/Farsb/T…
GO:0006164	purine nucleotide biosynthetic process	126	-0.401659	-1.77376	0.000151964	0.000479718	Bcl2l1/Prps1l3/Acacb/Prps1/Pkm/Adcy7/Dlat/Atp5j2/Nme2/Pid1/Uqcc3/Gmps/Atp5c1/Snca/Adcy1/Paics/Ppargc1a/Ak1/Pdk2/Nudt2/Atp5k/Atp5h/Parp1/Hprt/Atp5g3/Ndufc2/Atp5d/Adcy4/Mthfd1/Acsl5/Pdha1/Atic/Adk/Acsl4/Atp5o/Papss1/Dld/Adcy5/Acss1/Atp5a1/Ak3/Gucy1b1/Nos1/Atp5b/Prps2/Aldoa/Gucy1a1
GO:0007269	neurotransmitter secretion	138	-0.397257	-1.77434	5.09502e-05	0.000178851	Lin7c/P2rx7/Doc2b/P2rx1/Cacna1a/Erc2/Grin3a/Cyth1/Ncs1/Trim9/Brsk1/Atp2a2/Bcl2l1/Myo6/Ctbp2/Syt4/Stxbp2/Rap1a/Syn3/Gsk3b/Rab3gap1/Stxbp3/Sv2a/P2ry2/Rab3a/Prkaca/Rap1b/Psen1/Ptger4/Snapin/Snca/Ppp1r9a/Adcy1/Snap23/Nrxn1/Pfn2/Ppt1/Rims3/Slc6a9/Nr3c2/Sptbn2/Syp/Apba1/Apba2/P2ry1/Htr1b/Kcnh1/Pclo/Snap29/Unc13b/Snap47/Ntrk2/Slc4a8/Cadps2/Syt7/Cacnb4/Sncg/Prkca
GO:0099643	signal release from synapse	138	-0.397257	-1.77434	5.09502e-05	0.000178851	Lin7c/P2rx7/Doc2b/P2rx1/Cacna1a/Erc2/Grin3a/Cyth1/Ncs1/Trim9/Brsk1/Atp2a2/Bcl2l1/Myo6/Ctbp2/Syt4/Stxbp2/Rap1a/Syn3/Gsk3b/Rab3gap1/Stxbp3/Sv2a/P2ry2/Rab3a/Prkaca/Rap1b/Psen1/Ptger4/Snapin/Snca/Ppp1r9a/Adcy1/Snap23/Nrxn1/Pfn2/Ppt1/Rims3/Slc6a9/Nr3c2/Sptbn2/Syp/Apba1/Apba2/P2ry1/Htr1b/Kcnh1/Pclo/Snap29/Unc13b/Snap47/Ntrk2/Slc4a8/Cadps2/Syt7/Cacnb4/Sncg/Prkca
GO:0014743	regulation of muscle hypertrophy	65	-0.444783	-1.77445	0.00225018	0.0052112	Gsk3b/Tnfrsf1a/Mef2a/Slc25a4/Foxp1/Adrb1/Akap6/Tnfrsf1b/Parp1/P2rx4/Notch1/Mtpn/Adk/G6pdx/Pde9a/Edn1/Ece1/Igfbp5/Prkca/Gata5/Pi16
GO:0001974	blood vessel remodeling	45	-0.483398	-1.7746	0.00359409	0.0078831	Tbx1/Tmbim1/Abr/Vegfa/Epas1/Axl/Ceacam1/Acvrl1/Bmpr2/Itga4/Jag1/Tgfb2
GO:0007405	neuroblast proliferation	46	-0.479591	-1.77544	0.00271838	0.00614153	Dagla/Lrp6/Notch1/Vegfa/Ctnnb1/Dock7/Rab10/Sox5/Cx3cl1/Cd24a/Ctnna1/Numb/Eml1/Fgfr2/Vegfc/Ptn
GO:0010324	membrane invagination	60	-0.453936	-1.77565	0.0020374	0.00477312	Abca7/Rac2/Chmp2a/Igkc/Wasl/Msr1/Itga2/Snx9/C3/Spire1/Ighm/Hgs/Gsn/Rhog/Rab31/Cd300a/Myh9/Arf1/Itgb2/Ano6/Cd36/Pparg/Snx3/Rac1/Rhoa/F2rl1/Mfge8/Syt11
GO:0006954	inflammatory response	471	-0.343297	-1.77598	3.75669e-08	2.43883e-07	Hk1/Zfp580/Polb/Il4ra/Prkcz/Pik3ap1/Ptgis/Ido1/Gpr4/Abcc1/Fgfr1/Socs5/Agtr1a/Sdc1/Hif1a/Tnfrsf1a/Gstp1/Ndufs4/Ptger4/C3/Zfp35/F2r/Hck/Serpinb9/Pla2g4a/Ggt5/Ednrb/H2-T23/Snca/Slc7a2/Rasgrp1/Serpina3n/Serpinb1a/Ackr2/Dagla/Stat5b/Sod1/Adcy1/Notch2/Themis2/Snap23/Psma1/Napepld/Cd81/Il1rap/Cd47/Nfe2l1/Tnfrsf1b/Ndfip1/B4galt1/Lxn/Il17ra/Csf1/Lpcat3/Tbxa2r/Grn/Pycard/Gprc5b/Syk/Pdcd4/Abr/Slc11a1/Bmpr1b…
GO:0032386	regulation of intracellular transport	289	-0.358632	-1.77617	2.75994e-07	1.49964e-06	Chchd4/Fis1/Itgb1bp1/Ubac2/Edem1/Cep290/Tcaf1/Mtmr2/Bmp4/Reep2/Ei24/Edem2/Sar1a/Reep1/Riok2/Fermt1/Erlec1/Pdcd10/Nol3/Nsun2/Tm9sf4/Mapk14/Pink1/Tomm7/Hrc/Chmp3/Svip/Ptpn14/Sar1b/Pkig/Tpr/Gsk3b/Txn1/Numa1/Prkaca/Arfip1/Prkcd/Tnfrsf1a/Commd1/Psen1/Fez1/Ehd1/Hm629797/Nus1/Ptpn22/Rab11b/Actr3/Zdhhc2/Crebrf/Yipf5/Gas1/Arhgap1/Cd81/Kif5b/Ripor1/Abca2/Cdc42/Ube2j1/Uhmk1/Pgap1/Myo1c/Sorl1/Rab21/Snx12/Nup…
GO:0014909	smooth muscle cell migration	84	-0.429253	-1.77619	0.000799389	0.00206259	P2ry2/Il6st/Ptger4/Plxna1/Grb10/Arpc5/Ppargc1a/Tmsb4x/Sorl1/Itgb3/Myocd/Dock7/Iqgap1/Plat/Parva/Pgr/Nfe2l2/Pdgfd/Bmpr1a/Arpc2/Rhoa/Slit2/Igfbp5/Pdgfrb/Pcsk5/Ddr1/Lrp1/Ace
GO:0003407	neural retina development	50	-0.467	-1.77635	0.00210129	0.00491568	Obsl1/Crb2/Gpm6a/Sdk1/Ush1c/Tspan12/Rorb/Zhx2/Thy1/Thrb/Prom1/Calb1/Lhx1/Ntrk2/Cfh/Bsg/Rab11fip4/Ptn/Tgfb2
GO:0009725	response to hormone	521	-0.340229	-1.7767	2.6155e-09	2.1246e-08	Prkdc/Cyc1/Nos3/Ufsp2/Apc/Ufl1/Cfb/Akt3/Serpina3i/Rwdd1/Igf2/Trip4/Smyd3/Oxtr/Pip4k2b/Prkci/Smarca4/Cyp7b1/Atp2b1/Rab15/Nkx3-1/Kcnma1/Phb/Eif6/Foxo1/Hadha/Trarg1/Uso1/Ncor1/Bmp4/Adcy6/Nr1h3/Ramp3/Ptprf/Sp1/Gdf15/Kank2/Casp9/Slc25a33/Ncoa3/Anxa1/Uchl3/Gba/Atp2a2/Phb2/Ccnd3/Hnrnpu/Crk/Slc2a4/Kl/Ncf2/Paqr8/Wt1/Bcar1/Eif4ebp1/Insig2/Pkm/Ybx1/Agl/Pax8/C1qtnf9/Zfp106/Prkcz/Adipor1/Rarg/Calr/Gsk3b/Agtr1…
GO:0033993	response to lipid	541	-0.340794	-1.77693	5.1459e-09	3.96112e-08	Tbl1x/Gstp1/Snw1/Pias2/Kcnmb1/Ptger4/Tcf21/Fam210b/F2r/Irak3/Ptpn22/Cyp26a1/Ggt5/Ednrb/Fam107a/Prdx3/Ptch1/Tbx1/Crls1/Snca/Foxp1/Heyl/Fibin/Crebrf/Calcoco1/Esr2/Fas/Lrp6/Stat5b/Ctr9/Spp1/Vdr/Setx/Rorb/Slc10a3/Abhd2/Plcb1/Nfe2l1/Tnfrsf1b/Tbxa2r/Grn/Pycard/Parp1/Pdcd4/Akap13/Ywhah/Abr/Slc11a1/Smad6/Atp1a2/Gbp2/Lancl2/Sgk1/Ltf/Prdx2/Cxcl16/Tlr4/Nr3c2/Ovca2/Ggt7/Cnot9/Map7/Aqp1/Tfap2a/Tek/Mgst1/Mapk1…
GO:0043279	response to alkaloid	56	-0.461264	-1.77766	0.00243129	0.00556684	Gpi1/Gstm7/Ppp1r1b/Snca/Dlg4/Ryr1/Ryr2/Parp1/Tmem38b/Smpd1/Fkbp1a/Prkaa1/Tmem38a/Adgrl3/Htr1b/Ncam1/Pgr/Nos1/Irs1/Slc8a1
GO:0051452	intracellular pH reduction	33	-0.522876	-1.77793	0.00184646	0.00437655	Snapin/Atp6v0a2/Aqp11/Ccdc115/Grn/Ppt1/Atp6v0d1/Slc11a1/Car2/Atp6v0d2/Gpr89/Tmem106b/Avpr1a/Atp6ap2/Rab7/Clic4
GO:0001738	morphogenesis of a polarized epithelium	75	-0.440553	-1.77878	0.000676606	0.00179265	Fzd1/Myo9a/Nkd1/Fzd6/Pkhd1/Lrp6/Astn2/Vangl2/Wnt9b/Sfrp1/Ror2/Ryk/Actb/Sfrp2/Erbb4/Actg1/Msn/Mllt3/Wdr1/Rac1/Rhoa/Numb/Gpc3/Fat1
GO:0006754	ATP biosynthetic process	42	-0.49368	-1.77929	0.00290658	0.00648962	Dnajc30/Atp5j/Atp5e/Atp5g1/Entpd1/Bcl2l1/Pkm/Atp5j2/Pid1/Uqcc3/Atp5c1/Ppargc1a/Nudt2/Atp5k/Atp5h/Parp1/Atp5g3/Ndufc2/Atp5d/Atp5o/Atp5a1/Ak3/Atp5b/Aldoa
GO:0043242	negative regulation of protein-containing complex disassembly	81	-0.433591	-1.77965	0.00050231	0.00138371	Apc2/Irak3/Flii/Clasp2/Add3/Eps8/Sptan1/Gsn/Clec16a/Lima1/Mtpn/Sptb/Capza2/Add2/Capzb/Tpm1/Tmod3/Lmod1/Map2/Sptbn1/Map1a/Carmil1/Vill/Plekhh2/Scin/Arpc2/Rdx/Stmn2
GO:0055086	nucleobase-containing small molecule metabolic process	409	-0.348097	-1.78062	4.23525e-08	2.7007e-07	Bcl2l1/Nudt17/Prps1l3/Ncf2/Acacb/Ak7/Prps1/Dck/Nudt7/Pkm/Naxe/Rrm1/Nudt5/Adcy7/Nudt9/Hk1/Nudt4/Dctpp1/Dlat/Atp5j2/Gpat4/Ido1/Extl2/Nme2/Mccc2/Gpi1/Tigar/Cnp/Pid1/Uqcc3/Hif1a/Enpp1/Acot9/Psen1/Macrod1/Gmps/Hmgcs1/Acsl3/Nudt3/Atp5c1/Nampt/Ugp2/Snca/Hkdc1/Aldh6a1/Nmnat2/Gars/Eno1/Ctps2/Adcy1/Mcee/Paics/Acot2/Ppargc1a/Ak1/Cmpk1/Pdk2/Nudt2/Atp5k/Atp5h/Parp1/Pgk1/Hprt/Cad/Atp5g3/Entpd5/Cs/Dpagt1/Nt5c/N…
GO:0009117	nucleotide metabolic process	357	-0.353181	-1.78084	9.7618e-08	5.79081e-07	Uck2/Bcl2l1/Nudt17/Prps1l3/Ncf2/Acacb/Ak7/Prps1/Dck/Nudt7/Pkm/Naxe/Rrm1/Adcy7/Nudt9/Hk1/Nudt4/Dctpp1/Dlat/Atp5j2/Gpat4/Ido1/Nme2/Mccc2/Gpi1/Tigar/Cnp/Pid1/Uqcc3/Hif1a/Enpp1/Acot9/Psen1/Gmps/Hmgcs1/Acsl3/Nudt3/Atp5c1/Nampt/Snca/Hkdc1/Nmnat2/Gars/Eno1/Ctps2/Adcy1/Mcee/Paics/Acot2/Ppargc1a/Ak1/Cmpk1/Pdk2/Nudt2/Atp5k/Atp5h/Parp1/Pgk1/Hprt/Cad/Atp5g3/Entpd5/Cs/Nt5c/Nadk/Ndufc2/Prkaa1/Pde1a/Hint1/Acaca…
GO:1901566	organonitrogen compound biosynthetic process	1233	-0.323254	-1.78173	5.49031e-17	1.12343e-15	Uqcc2/Mrpl55/Nanos1/Mrpl47/Bace2/Hyal1/Hagh/Psph/Extl3/Mrpl9/Fto/Pigk/Ltn1/Pars2/Rc3h1/Mrpl35/Gba/Pum3/Nme1/Ccnd3/Sarnp/Zdhhc24/Dhdds/Cytl1/Rpl6/Mgat2/Uck2/Gcnt1/Mrpl16/Kl/Fkrp/Rpl9-ps6/Eif5a2/Bcl2l1/Prps1l3/Csgalnact2/Galnt7/Acacb/Hars/Pigu/Alg6/Nmt1/Mrpl36/Lsm14a/St6galnac6/St8sia4/Wt1/Taco1/Secisbp2l/Prps1/Itga2/Mrps21/Magoh/Eif4ebp1/Pink1/Gclm/Urod/Coa3/Cog7/Cox15/Pkm/Gspt1/Adcy7/Rpl27a/Eif3m…
GO:0035556	intracellular signal transduction	1916	-0.315832	-1.78212	4.5255e-23	1.76276e-21	Rcn3/Spred2/Ret/Gpr4/Amot/Calr/Card6/Vcam1/Prkd3/Mras/Gsk3b/Eif2ak3/Myo9a/Fgfr1/Rps27l/Ywhaq/BC048403/Itpkb/Socs5/Agtr1a/Fgfbp3/Sesn3/Mast2/Mapkap1/Taok3/Arpp19/Asb3/Prkaca/Pum2/Cat/Prkcd/Rap1b/Gnas/Map3k21/Mybbp1a/Hif1a/Arhgap35/Tnfrsf1a/Col3a1/Nono/Cacna1d/Gstp1/Psen1/Ndufs4/Myzap/Snw1/Ppp1r1b/Mef2a/Capn1/Mertk/Mark1/Mob3b/Id1/Men1/Tpt1/Ptger4/Wfs1/C3/F2r/Nphs1/Irak3/Ackr4/Ptpn22/Jak1/Mark4/Tmb…
GO:0048593	camera-type eye morphogenesis	112	-0.411611	-1.78224	0.000136704	0.000436723	Sdk1/Ush1c/Twist1/Man2a1/Ring1/Hif1a/Lrp5/Tspan12/Lrp6/Notch2/Nectin1/Rorb/Zhx2/Tenm3/Thy1/Thrb/Aqp1/Tfap2a/Prom1/Tbx2/Cdon/Mfn2/Pax2/Vegfa/Fgfr3/Calb1/Ephb2/Ctnnb1/Nectin3/Gdf11/Lhx1/Ntrk2/Cfh/Bmp7/Flt1/Kdr/Col8a1/Fat1/Jag1/Ptn
GO:0060021	roof of mouth development	80	-0.433292	-1.78235	0.000613876	0.00164702	Lef1/Tshz1/Insig2/Wnt5a/Fzd1/Dhrs3/Anp32b/Men1/Tcf21/Tbx1/Lrp6/Gas1/Tfap2a/Jag2/Lrrc32/Tbx2/Wnt9b/Ephb2/Gdf11/Arid5b/Bmpr1a/Fras1/Pdgfra/Tbx3/Prdm16/Tgfb2
GO:1904036	negative regulation of epithelial cell apoptotic process	42	-0.494727	-1.78307	0.00268722	0.00608813	Wfs1/Ndnf/Pak4/Ramp2/Pkhd1/Cast/Tek/Cdh5/Pgr/Nfe2l2/Kdr/Gata3/Angpt1/Sema5a
GO:0008643	carbohydrate transport	127	-0.404153	-1.78337	5.92854e-05	0.000205214	Stxbp3/Pid1/Prkcd/Enpp1/Mef2a/C3/Slc2a1/Slc27a1/Grb10/Crebl2/Opn3/Ocln/Ak1/Slc2a10/Slc2a9/Klf15/Abcb1a/Slc45a3/Slc35a4/Aqp1/Lmbrd1/Adipor2/Aqp3/Slc5a1/Slc45a4/Erbb4/Pea15a/Aqp2/Edn1/Rhoq/Nfe2l2/Ezr/Irs1/Gpc3/Sort1/Met/Prkca/Ace
GO:0009617	response to bacterium	425	-0.347045	-1.78401	1.25537e-08	8.90047e-08	Prkcd/Rab1a/Tnfrsf1a/Gstp1/Fau/Adgrl2/Ptger4/C3/Romo1/F2r/Irak3/Ptpn22/Hck/Serpinb9/Ggt5/Ednrb/H2-T23/Prdx3/Snca/Serpina3n/Ighm/Stat5b/Ctr9/Notch2/Baiap2l1/Sirt2/Cd47/Tnfrsf1b/Scn7a/Hba-a1/Tbxa2r/Grn/Pycard/Syk/Ifit1/Pdcd4/Abr/Slc11a1/Smad6/Hba-a2/Gbp2/Ltf/Prdx2/Adh7/Cxcl16/Naip2/Tlr4/Ggt7/Myo1f/Lyz2/St13/Aqp1/Tfap2a/Mgst1/Mapk1/Prpf8/Mpeg1/Adam9/Plscr2/Bnip3/Fcgr4/Irgm2/Anxa3/Irf5/Pygl/Adam17/Un…
GO:0048469	cell maturation	147	-0.39523	-1.78404	9.72383e-05	0.00032046	Fam20c/Aurka/Pou2f2/Lgi4/Adgrb3/Gpat4/Ret/Gsk3b/Fgfr1/Cdc25b/Prkaca/Hif1a/Maea/B4galt6/C3/Fam210b/Ednrb/Efcab9/Esr2/Sptbn4/Nrxn1/Sirt2/Abhd2/Plcb1/Tdrd5/Bcl11a/Ppp2r1a/Dlg2/Kcne1/Runx2/Vegfa/Sox18/Pebp1/Gnaq/Ctnnb1/Ptbp3/G6pdx/Tfcp2l1/Dld/Gdf11/Pmp22/App/Pparg/Pgr/Grb14/Ren1/Ank3/Epas1/Rac1/Ccl21a/Kdr/Grip2/Gata3/Cspg4/Pde3a/Ntn4
GO:0046718	viral entry into host cell	65	-0.447387	-1.78484	0.00214387	0.00500083	Nectin1/Cav2/Gsn/Eps15/Smpd1/Spint1/Itgb3/Ly6e/Ctsb/P4hb/Hyal2/Ifitm3/Bsg/Ifitm2/Cav1/Axl/Snx3/Ceacam1/Nrp1
GO:0042733	embryonic digit morphogenesis	57	-0.46044	-1.78608	0.00165633	0.00396954	Nog/Wnt5a/Twist1/Tmem231/C2cd3/Lrp5/Fzd6/Chst11/Lrp6/Gas1/Grhl2/Notch1/Tbx2/Gnaq/Ctnnb1/Sall1/Ror2/Sfrp2/Ece1/Bmpr1a/Tbx3
GO:0019216	regulation of lipid metabolic process	278	-0.362632	-1.7862	1.23556e-06	5.86572e-06	Acadl/Ptk2b/Abca7/Cnr1/Igf2/Pip4k2b/Mapk9/Rubcn/Kcnma1/Eif6/Fmo5/Fgr/Mtmr2/Ncor1/Lonp2/Nr1h3/Fitm2/Pdgfb/Daglb/Anxa1/Phb2/Acacb/Cd74/Insig2/H6pd/Twist1/Pex2/Rubcnl/Rorc/Golm1/Adipor1/Mtmr9/Eif2ak3/Dnajc15/Agtr1a/Hcar1/Atg14/Fabp3/Prkcd/Acsl3/Erlin2/C3/Lpcat1/Pla2g4a/Ormdl2/Lactb/Snca/Slc27a1/Wdtc1/Crebl2/Srebf2/Stat5b/Sod1/Scap/Cd81/Samd8/Abca2/Cdc42/Nfe2l1/Ppargc1a/Pdk2/Lpcat3/Sorl1/Dnajc19/Por/…
GO:0009259	ribonucleotide metabolic process	286	-0.360785	-1.78667	7.99699e-07	3.92922e-06	Nudt7/Pkm/Adcy7/Nudt9/Hk1/Nudt4/Dlat/Atp5j2/Gpat4/Nme2/Mccc2/Gpi1/Tigar/Pid1/Uqcc3/Hif1a/Enpp1/Acot9/Psen1/Gmps/Hmgcs1/Acsl3/Nudt3/Atp5c1/Snca/Hkdc1/Eno1/Ctps2/Adcy1/Mcee/Paics/Acot2/Ppargc1a/Ak1/Cmpk1/Pdk2/Nudt2/Atp5k/Atp5h/Parp1/Pgk1/Hprt/Cad/Atp5g3/Entpd5/Cs/Nt5c/Ndufc2/Prkaa1/Pde1a/Hint1/Acaca/Atp5d/Eno1b/Aldoc/Adcy4/Acadsb/Suclg1/Acsl5/Pdha1/Atic/Hsd17b4/Pde9a/Acsl4/Atp5o/Papss1/Dld/Ogdh/Adc…
GO:0045806	negative regulation of endocytosis	40	-0.502451	-1.7868	0.0017156	0.00409943	Scamp5/Abca7/Rubcn/Mtmr2/Nr1h3/Ubqln2/Lrpap1/Pacsin2/Snph/Sdcbp/Dlg4/Abca2/Cd300a/Itgb3/Lgals3/Cav1/Epha3/Syt11/Prom2
GO:0017158	regulation of calcium ion-dependent exocytosis	30	-0.534635	-1.7868	0.00534792	0.0111189	Scamp5/Doc2b/Cacna1a/Trim9/Atp2a2/Syt4/Rab3gap1/Stxbp3/Rap1b/Syt17/Gnai2/Notch1/Arf1/Syt3/Cacna1h/Syt7/Syt11/Syt15
GO:1904705	regulation of vascular associated smooth muscle cell proliferation	54	-0.46586	-1.78771	0.0019847	0.00466575	Pdcd4/Gnai2/Dnmt1/Gper1/Myocd/Mfn2/Htr1b/Sod2/Gnai3/Edn1/Pparg/Bmpr1a/Rhoa/Mmp2/Igfbp5/Rgs5
GO:1990874	vascular associated smooth muscle cell proliferation	54	-0.46586	-1.78771	0.0019847	0.00466575	Pdcd4/Gnai2/Dnmt1/Gper1/Myocd/Mfn2/Htr1b/Sod2/Gnai3/Edn1/Pparg/Bmpr1a/Rhoa/Mmp2/Igfbp5/Rgs5
GO:1990573	potassium ion import across plasma membrane	34	-0.52398	-1.78785	0.0029786	0.0066321	Wnk1/Atp1b1/Atp1a2/Slc12a3/Wnk4/Wnk2/Slc12a1/Kcnd3/Kcnj1/Atp4a/Atp1a1/Atp1b3/Kcnj10/Kcnj5
GO:0033002	muscle cell proliferation	200	-0.381416	-1.78856	9.91468e-06	3.93303e-05	Nampt/Foxp1/Cxadr/Esr2/Stat5b/Hpgd/Ppargc1a/Npr3/Pdcd4/Gnai2/Notch1/Dnmt1/Pde1a/Itgb3/Calcrl/Mapk1/Alox12/Gper1/Tbx2/Myocd/Mfn2/Vegfa/Htr1b/Gnaq/Ctnnb1/Ralbp1/Prkar1a/Erbb4/Ncam1/Sod2/Gnai3/Edn1/Pparg/Pdgfd/Bmpr1a/Cdh13/Cav1/Hey2/Cx3cl1/S1pr1/Fgf1/Rhoa/Fgfr2/Mmp2/Igfbp5/Notch3/Rgs5/Prkca/Pdgfrb/Angpt1/Tgfb2
GO:0048679	regulation of axon regeneration	30	-0.535259	-1.78889	0.00512964	0.010748	Epha4/Ptprf/Rtn4/Rgma/Klk8/Ptprs/Grn/Adam17/Rtn4rl1/Ntrk3/Neo1/Ptn/Lrp1
GO:1903844	regulation of cellular response to transforming growth factor beta stimulus	102	-0.419704	-1.78891	0.00035004	0.00100415	Adamtsl2/Snw1/Strap/Men1/Sdcbp/Smad7/Chst11/Snx1/Lats2/Cav2/Slc2a10/Smad6/Mpp5/Il17rd/Got1/Myocd/Furin/Adam17/Skil/Lox/Smurf2/Htra1/Itga3/Glg1/Cav1/Ltbp1/Eng/Itga8/Npnt/Prdm16/Fbn1
GO:0060041	retina development in camera-type eye	120	-0.407602	-1.78902	0.000189293	0.000578981	Rpgr/Sdk2/Naglu/Cep290/Rhoj/Pdgfb/Uchl3/Obsl1/Crb2/Gpm6a/Sdk1/Ush1c/Man2a1/Cln8/Ndp/Rarg/Hif1a/Lrp5/Mertk/C3/Lpcat1/Pfdn5/Tspan12/Lrp6/Nectin1/Lamc3/Rorb/Zhx2/Grn/Fzd4/Bmpr1b/Thy1/Thrb/Prom1/Cdon/Pax2/Calb1/Nectin3/Gnb1/Lhx1/Ntrk2/Cfh/Myh10/Bsg/Rab11fip4/Nrp1/Lamb2/Acvrl1/Bmpr2/Pdgfra/Pdgfrb/Clic4/Ptn/Tgfb2
GO:1901617	organic hydroxy compound biosynthetic process	168	-0.387992	-1.78957	3.61844e-05	0.000132036	Cd244a/Gba/Cyp27a1/Dhdds/Kl/Insig2/H6pd/Sqle/Wnt5a/Pex2/Cyp51/Itpkb/Agtr1a/Isyna1/Hmgcs1/Erlin2/Nus1/Nsdhl/Snca/Opn3/Srebf2/Sod1/Scap/Abca2/Lpcat3/Fdft1/Dhcr24/Por/Srebf1/Pdxk/Prkaa1/Msmo1/Alox12/Sc5d/Gper1/Sptlc2/Got1/Dhcr7/Ebp/Malrd1/P2ry1/Erlin1/G6pdx/Vps35/Cacna1h/Park7/Cyb5r3/Asah1/Bmp2/Pltp/Cdh3/Epas1/Plcg2/Ephx1/Ldhb/Fgf1/Bmp6/Gata3/Zeb2/Tgfb2
GO:0048585	negative regulation of response to stimulus	1270	-0.32364	-1.78959	2.78234e-17	5.99688e-16	Castor2/Snx6/Il4ra/Prelid1/Syngap1/Svip/Cd9/Ppp2r3a/Prkcz/Apcdd1/Ruvbl2/Adipor1/Pik3ap1/Ptgis/C1qbp/Glrx/Dusp19/Spred2/Sgta/Calr/Gsk3b/Fzd1/G3bp1/Dhrs3/BC048403/Socs5/Sesn3/Tfpi/Mosmo/Mapkap1/Txn1/Il6st/Ndufaf2/Taok3/Rnf43/Rnf115/Pid1/Prkaca/Prkcd/Adamtsl2/Hif1a/Nkd1/Pcbp2/Arhgap35/Tnfrsf1a/Col3a1/Glis2/Nono/Sdhaf2/Commd1/Enpp1/Gstp1/Psen1/Cldn3/Pias2/Trip12/Capn1/Apc2/Strap/Men1/Tpt1/Ptger4/Wfs1…
GO:0017015	regulation of transforming growth factor beta receptor signaling pathway	101	-0.420287	-1.79045	0.000259574	0.000772747	Adamtsl2/Snw1/Strap/Men1/Sdcbp/Smad7/Chst11/Snx1/Lats2/Cav2/Slc2a10/Smad6/Mpp5/Il17rd/Got1/Myocd/Furin/Adam17/Skil/Lox/Smurf2/Htra1/Itga3/Glg1/Cav1/Ltbp1/Eng/Itga8/Npnt/Prdm16/Fbn1
GO:0046165	alcohol biosynthetic process	110	-0.41601	-1.79274	0.000216108	0.000655418	Hsd17b7/Plek/Fdps/Mvk/Abcg1/Scp2/Pcbd2/Sptlc1/Ip6k3/Acer3/Ippk/Qdpr/Acer2/Adcyap1r1/Ptk2b/Cd244a/Gba/Cyp27a1/Dhdds/Insig2/H6pd/Pex2/Cyp51/Itpkb/Isyna1/Hmgcs1/Erlin2/Nus1/Nsdhl/Snca/Srebf2/Sod1/Scap/Abca2/Lpcat3/Fdft1/Dhcr24/Por/Srebf1/Prkaa1/Msmo1/Sc5d/Gper1/Sptlc2/Got1/Dhcr7/Ebp/P2ry1/Erlin1/G6pdx/Cacna1h/Park7/Cyb5r3/Asah1/Bmp2/Plcg2/Ephx1/Fgf1/Bmp6
GO:0014812	muscle cell migration	94	-0.425633	-1.79335	0.000246396	0.000736908	P2ry2/Il6st/Ptger4/Plxna1/Grb10/Arpc5/Ppargc1a/Six4/Tmsb4x/Sorl1/Itgb3/Myocd/Dock7/Iqgap1/Plat/Parva/Pgr/Nfe2l2/Pdgfd/Bmpr1a/Arpc2/Rhoa/Slit2/Igfbp5/Met/Pdgfrb/Pcsk5/Ddr1/Lrp1/Ace
GO:0042982	amyloid precursor protein metabolic process	69	-0.449656	-1.79422	0.000709664	0.00186684	Psen1/Itm2c/Soat1/Rtn1/Itm2a/Abca2/Slc2a13/Nsg1/Sorl1/Dhcr24/Prnp/Fkbp1a/Olfm1/Adam9/Psen2/Aph1b/Adam17/Ncstn/Ntrk2/Tmed10/App/Spon1/Itm2b/Rtn3/Clu
GO:0043524	negative regulation of neuron apoptotic process	137	-0.40229	-1.7946	6.8117e-05	0.000232057	Lig4/Pink1/Gclm/Snx6/Syngap1/Gpi1/Hif1a/Nono/Psen1/Wfs1/F2r/Gbe1/Bhlhb9/Vegfb/Ndnf/Retreg1/Bag1/Prdx3/Snca/Unc5b/Glp1r/Sod1/Xrcc4/Ppargc1a/Six4/Ptprz1/Grn/Ppt1/Xiap/Kras/Prdx2/Tfap2a/Msh2/Vegfa/Coro1a/Ntrk2/Sod2/Park7/Arrb1/Hyou1/Nos1/Tfap2b/Axl/Cx3cl1/Mt1/Rhoa/Nrp1/Tox3/Kdr/Angpt1/Lrp1
GO:0046513	ceramide biosynthetic process	54	-0.467947	-1.79572	0.00191187	0.00451832	Sgms2/Ugcg/Ormdl1/Sptlc1/Sgms1/P2rx7/P2rx1/B3galt4/Gba/St6galnac6/St8sia4/St3gal2/Degs1/B4galnt1/Gal3st1/Prkcd/B4galt6/Ormdl2/Samd8/Smpd1/B3galt1/Sptssa/St8sia2/Sptlc2/Ormdl3/Fa2h/Asah1/Elovl1/St3gal1/St8sia6
GO:0001932	regulation of protein phosphorylation	916	-0.330483	-1.79611	1.65028e-13	2.32984e-12	Snx9/C1qtnf9/Prkcz/Rap1a/Ccnd2/Pkig/Ttn/Dusp19/Spred2/Ret/Gsk3b/Fzd1/Eif2ak3/Fgfr1/Itpkb/Socs5/Agtr1a/Cdc25b/Mapkap1/Atg14/Txn1/Il6st/Taok3/Pid1/Prkcd/Cdc37/Gnas/Map3k21/Tnfrsf1a/Lrp5/Enpp1/Gstp1/Psen1/Ndufs4/Cldn3/Strap/Men1/Ptger4/C3/F2r/Irak3/Ptpn22/Vegfb/Bmper/Ednrb/Fermt2/Bag1/Ehd4/Tbx1/Pard3/Pak4/Snca/Tcim/Sdcbp/Nf2/Dlg4/Slc27a1/Smad7/Rasgrp1/Ppm1e/Fas/Ighm/Crebl2/Syap1/Eef2k/Lrp6/Nck1/Pak2…
GO:1905952	regulation of lipid localization	144	-0.40047	-1.79624	4.31586e-05	0.000153969	Washc1/Dtnbp1/Abcg1/Runx1/Abat/Scp2/Pnpla2/Osbpl8/Slc12a2/Atp5j/Ppard/Plin2/Lipg/P2rx7/Il1a/Hbp1/Abca7/Fis1/Mapk9/Asxl2/Nkx3-1/C1qtnf1/Nr1h3/Fitm2/Msr1/Arl6ip1/Acacb/Osbpl6/Syt4/Naxe/Prelid1/Rab3gap1/Agtr1a/P2ry2/Fabp3/Prkcd/Commd1/Psen1/Ehd1/C3/Nus1/Pla2g4a/Ptch1/Snca/Eprs/Srebf2/Spp1/Abca2/Dennd5b/Lpcat3/Syk/Plin3/Vstm2a/Arl6ip5/Itgb3/Lamtor1/Egf/Acsl5/Furin/Ptges/Acsl4/Tmem30a/Avpr1a/Edn1/Cd36…
GO:0060828	regulation of canonical Wnt signaling pathway	207	-0.381605	-1.79643	8.85567e-06	3.54336e-05	Usp8/Ruvbl1/Tnks/Nog/Mapk14/Invs/Wnt5a/Scyl2/Ppp2r3a/Ruvbl2/Gsk3b/Fzd1/G3bp1/Nkd1/Sdhaf2/Tbl1x/Psen1/Apc2/Pfdn5/Fzd7/Fzd6/Sost/Cby1/Reck/Wnk1/Adgra2/Jade1/Lats2/Gid8/Lgr5/Eda/Gprc5b/Xiap/Fzd4/Notch1/Mcc/Kank1/Gskip/Wnk2/Shisa3/Egf/Gnaq/Fgfr3/Vps35/Sfrp1/Ror2/Sfrp2/Amfr/Sostdc1/Grem1/App/Cdh1/Mllt3/Cdh3/Atp6ap2/Bicc1/Cav1/Prickle1/Fgfr2/Wls/Daam2/Gpc3/Cdk14/Lypd6/Dkk2/Sema5a
GO:0032368	regulation of lipid transport	117	-0.412353	-1.79707	9.56408e-05	0.000315839	Washc1/Dtnbp1/Abcg1/Runx1/Abat/Scp2/Slc12a2/Atp5j/Lipg/P2rx7/Il1a/Hbp1/Abca7/Fis1/Mapk9/Nkx3-1/C1qtnf1/Nr1h3/Arl6ip1/Osbpl6/Syt4/Naxe/Prelid1/Rab3gap1/Agtr1a/P2ry2/Fabp3/Prkcd/Commd1/Psen1/Nus1/Pla2g4a/Ptch1/Snca/Eprs/Srebf2/Spp1/Abca2/Dennd5b/Lpcat3/Syk/Arl6ip5/Itgb3/Lamtor1/Egf/Acsl5/Furin/Ptges/Acsl4/Tmem30a/Avpr1a/Edn1/Dpysl2/Pltp/Ren1/Cav1/Bmp6/Itgb1/Anxa2/Lrp1
GO:0010941	regulation of cell death	1331	-0.324387	-1.7975	6.83613e-18	1.54554e-16	Yme1l1/Bcl2l1/Lifr/Ncf2/Ywhaz/Arl6ip1/Grina/Pias1/Ruvbl1/Phlda3/Wdr35/Inpp5a/Trim35/Syne1/Lef1/Dlc1/Cd74/Pdcd10/Nol3/Wt1/Nog/Map3k5/Hipk3/Lig4/Pm20d1/Pink1/Adam10/Mal/Eya3/Taf6/Wnt5a/Twist1/Gclm/Ddx19a/Faim/Dusp6/Cfdp1/Ybx1/Chmp4b/Angpt4/Cln8/Aurka/Trps1/Hk1/Abraxas2/Fnta/Snx6/Rorc/Prelid1/Syngap1/Api5/Pax8/Apip/Degs1/Rpl11/Tomm22/Prkcz/Ptgis/Ccnd2/C1qbp/Tsc22d3/Zmat3/Rarg/Glrx/Rps29/Ido1/Ret/Nme…
GO:0030032	lamellipodium assembly	65	-0.450643	-1.79783	0.00189583	0.00448698	Actr3/Rhod/Wasf2/Spata13/Nck1/Aqp1/Nckap1/Capzb/Brk1/Actr2/Carmil1/Pmp22/Vcl/Cyfip1/Cdh13/Arpc2/S1pr1/Rac1/Parvb/Plce1/Slit2/Itgb1
GO:0021536	diencephalon development	34	-0.527112	-1.79854	0.00260859	0.00593078	Ncor1/Bmp4/Nog/Wnt5a/Tal2/Rab3gap1/Ndnf/Lrp6/Uqcrq/Ogdh/Ncam1/Bmp2/Bmpr1a/Nrp1/Zeb2/Sema5a
GO:0051492	regulation of stress fiber assembly	84	-0.43472	-1.79882	0.000537445	0.0014663	Ptger4/F11r/Fermt2/Clasp2/Pfn1/Nf2/Wasf2/Ppm1e/Pak2/Ppp1r9a/Cd47/Pfn2/Tacstd2/Ppm1f/Tpm1/Actg1/Carmil1/Sdc4/Arhgap6/Sorbs3/Arhgef10l/S1pr1/Rac1/Rhoa/Nrp1/Kank4/Met
GO:0097306	cellular response to alcohol	73	-0.447519	-1.79959	0.000742254	0.00193837	Klf9/Gnas/Kcnmb1/Ptger4/Ptch1/Lrp6/Nfe2l1/Lancl2/Sgk1/Prkaa1/Acaca/Ctnnb1/Jup/Adcy5/Cdh1/Efna5/Gnai1/Arpc2/Ctnna1/Ptger3/Scnn1a/Ptgfr/Scnn1b/Scnn1g
GO:1901184	regulation of ERBB signaling pathway	60	-0.460088	-1.79971	0.00164163	0.00394895	Socs5/Rnf115/Psen1/Esr2/Mvp/Gprc5a/Hip1/Nup62/Cnot9/Tfap2a/Gper1/Egf/Psen2/Adam17/Dusp3/Rab7/Tgfa/Cdh13/Ceacam1/Ptprj/Afap1l2
GO:0061045	negative regulation of wound healing	50	-0.473388	-1.80065	0.00163523	0.00393942	Pdgfb/Wfdc1/Cd109/Crk/Cd9/Tfpi/Prkcd/Cldn3/Clasp2/Cd34/Alox12/Serpine2/Kng2/Pros1/Thbd/Ceacam1/Tspan8/Ptger3/Serping1/Anxa5/Anxa2/Pdgfra
GO:0043010	camera-type eye development	256	-0.369095	-1.80181	2.85496e-06	1.26613e-05	Sdk1/Ush1c/Twist1/Man2a1/Tmem231/Cln8/Ndp/Rarg/Spred2/Rab3gap1/Ring1/Crybg3/Hif1a/Arhgap35/Lrp5/Pds5b/Mertk/C3/Lpcat1/Pfdn5/Tspan12/Nf2/Lrp6/Gas1/Notch2/Grhl2/Nectin1/Lamc3/Rorb/Zhx2/Grn/Kmt2c/Fzd4/Bmpr1b/Tenm3/Thy1/Thrb/Aqp1/Tfap2a/Prom1/Tbx2/Cdon/Mfn2/Pax2/Vegfa/Fgfr3/Calb1/Ephb2/Ctnnb1/Skil/Nectin3/Gnb1/Twsg1/Gdf11/Lhx1/Ntrk2/Cfh/Ntrk3/Myh10/Bsg/Bmp7/Flt1/Rab11fip4/Gpd2/Nrp1/Fgfr2/Lamb2/Kdr/Co…
GO:0033628	regulation of cell adhesion mediated by integrin	38	-0.51455	-1.80194	0.00113691	0.00282524	Nckap1l/Tesc/Crkl/Lyn/Foxc2/Acer2/Itgb1bp1/Crk/Fermt1/Nexmif/Ret/Wnk1/Syk/Itgb3/Adam9/Fermt3/Cd24a/Podxl/Tgfb2
GO:0051174	regulation of phosphorus metabolic process	1186	-0.326984	-1.80211	4.65012e-17	9.69924e-16	Snx9/C1qtnf9/Hsd11b1/Prkcz/Rap1a/Ccnd2/Pkig/Ttn/Mtmr9/Ppp1r35/Dusp19/Spred2/Ret/Gsk3b/Fzd1/Eif2ak3/Fgfr1/Dnajc15/Itpkb/Socs5/Tigar/Agtr1a/Cdc25b/Mapkap1/Atg14/Txn1/Il6st/Taok3/Arpp19/Fabp3/Pid1/Mgat5/Prkcd/Cdc37/Gnas/Map3k21/Hif1a/Tnfrsf1a/Lrp5/Enpp1/Gstp1/Psen1/Ndufs4/Cldn3/Ppp1r1b/Mertk/Strap/Acsl3/Men1/Ptger4/C3/F2r/Irak3/Lpcat1/Ptpn22/Rpl5/Ldb2/Vegfb/Bmper/Ednrb/Fermt2/Bag1/Prdx3/Ehd4/Tbx1/Pa…
GO:0060675	ureteric bud morphogenesis	55	-0.467433	-1.80334	0.0016531	0.00396475	Bmp4/Pgf/Eya1/Wt1/Nog/Hoxb7/Pax8/Pbx1/Agtr1a/Tcf21/Ptch1/Hs2st1/Maged1/Six4/Tacstd2/Wnt9b/Pax2/Vegfa/Ctnnb1/Sall1/Cd44/Lhx1/Grem1/Bmp2/Fgf1/Gpc3/Gata3/Hey1/Npnt
GO:0072171	mesonephric tubule morphogenesis	55	-0.467433	-1.80334	0.0016531	0.00396475	Bmp4/Pgf/Eya1/Wt1/Nog/Hoxb7/Pax8/Pbx1/Agtr1a/Tcf21/Ptch1/Hs2st1/Maged1/Six4/Tacstd2/Wnt9b/Pax2/Vegfa/Ctnnb1/Sall1/Cd44/Lhx1/Grem1/Bmp2/Fgf1/Gpc3/Gata3/Hey1/Npnt
GO:0030513	positive regulation of BMP signaling pathway	31	-0.533684	-1.80375	0.00226324	0.00523394	Notch2/Notch1/Cdh5/Twsg1/Neo1/Kdr/Gpc3/Acvrl1/Bmpr2/Eng
GO:0051222	positive regulation of protein transport	263	-0.369716	-1.80383	6.56561e-07	3.28585e-06	Pdcd10/Tlr2/Golph3l/Tm9sf4/Mapk14/Camk2n1/Tomm7/Prkcz/Sar1b/Ttn/Glrx/Tpr/Glul/Gsk3b/Prkaca/Prkcd/Hif1a/Tnfrsf1a/Commd1/Cacna1d/Psen1/Acsl3/Ptger4/Ptpn22/Actr3/Zdhhc2/Crebrf/Adrb1/Glp1r/Cd81/Kif5b/Ripor1/Cdc42/Rack1/Myo1c/Sorl1/Tlr4/Arf1/Prnp/Nadk/Prkaa1/Sri/Tek/Casr/Mapk1/Vps28/Gper1/Adam9/Sh3glb1/Malrd1/Tmem30b/Cemip/Stom/Ipo5/Jup/Vps35/Unc13b/Tm7sf3/Acsl4/Bcap31/Glud1/Tmem30a/Tmed10/Hyal2/App/A…
GO:0019220	regulation of phosphate metabolic process	1185	-0.327371	-1.80428	7.16109e-17	1.45609e-15	Snx9/C1qtnf9/Hsd11b1/Prkcz/Rap1a/Ccnd2/Pkig/Ttn/Mtmr9/Ppp1r35/Dusp19/Spred2/Ret/Gsk3b/Fzd1/Eif2ak3/Fgfr1/Dnajc15/Itpkb/Socs5/Tigar/Agtr1a/Cdc25b/Mapkap1/Atg14/Txn1/Il6st/Taok3/Arpp19/Fabp3/Pid1/Mgat5/Prkcd/Cdc37/Gnas/Map3k21/Hif1a/Tnfrsf1a/Lrp5/Enpp1/Gstp1/Psen1/Ndufs4/Cldn3/Ppp1r1b/Mertk/Strap/Acsl3/Men1/Ptger4/C3/F2r/Irak3/Lpcat1/Ptpn22/Rpl5/Ldb2/Vegfb/Bmper/Ednrb/Fermt2/Bag1/Prdx3/Ehd4/Tbx1/Pa…
GO:0099177	regulation of trans-synaptic signaling	392	-0.353093	-1.80432	4.05129e-08	2.60348e-07	Syngap1/Prkcz/Rap1a/Glul/Gsk3b/Rab3gap1/Pacsin2/P2ry2/Rab3a/Rab8a/Prkaca/Rpl22/Rap1b/Slc6a4/Psen1/Ptger4/Snapin/Rab11a/Ptpra/Fam107a/Ppp3r1/Zdhhc2/Snca/Ptprs/Dlg4/Adrb1/Clstn2/Cbln1/Ppp1r9a/Ywhag/Adcy1/Tprgl/Psmc5/Nrxn1/Kif5b/Pfn2/Plcb1/Shank1/Syngr1/Prkar2b/Nrgn/Nsg1/Abr/Kras/Tubb2b/Rims3/Gnai2/Nptn/Nr3c2/Arf1/Car2/Dlgap1/Prnp/Atad1/Ckap5/Syp/Apba1/Rasgrf2/Mapk1/Shank2/Gper1/Apba2/Hrh1/Psen2/Aka…
GO:0071407	cellular response to organic cyclic compound	368	-0.356668	-1.80457	5.6663e-08	3.49989e-07	Klf9/Rap1b/Gnas/Slc6a4/Gstm7/Snw1/Pias2/Kcnmb1/Tcf21/Fam210b/Palm/Fam107a/Ptch1/Pak4/Diaph1/Foxp1/Heyl/Crebrf/Calcoco1/Esr2/Taf1/Lrp6/Pak2/Ryr1/Spp1/Vdr/Akap6/Sirt2/Abhd2/Plcb1/Nfe2l1/Ryr2/Cav2/Parp1/Nsg1/P2rx4/Akap13/Ywhah/Atp1a2/Sgk1/Tmem38b/Nr3c2/Cnot9/Tmem38a/Arl6ip5/Aqp1/Mapk1/Gna11/Gper1/Mn1/Aplp1/Wbp2/Hrh1/P2ry1/Htr1b/Gnaq/Ctnnb1/Jup/Vps35/Sfrp1/Ncstn/Smad9/Actb/Ntrk2/Ube2l3/Zfp366/Adcy5/A…
GO:0050919	negative chemotaxis	38	-0.515596	-1.8056	0.00111872	0.00278861	Itgb3/Sema4b/Ryk/Rtn4rl1/Sema7a/Ntn1/Robo2/Rhoa/Slit2/Sema3g/Robo1
GO:0014009	glial cell proliferation	47	-0.481503	-1.80585	0.00266043	0.00603591	Nf2/Fas/Csf1/Notch1/Ctnnb1/Idh2/Tspo/Pmp22/Csf1r/Cx3cl1/Vim/Ptn/Clu
GO:0051937	catecholamine transport	45	-0.492043	-1.80634	0.00231702	0.00534302	Dtnbp1/Abat/Mapk15/Slc29a4/Cnr1/Oxtr/Entpd1/Rtn4/Pink1/Syt4/Rab3a/Sdhd/Syt17/Snca/Nat8l/P2ry1/Htr1b/Ly6e/Syt3/Actb/Park7/Cxcl12/Ptger3/Syt7/Sncg/Syt11/Syt15
GO:0097581	lamellipodium organization	80	-0.43943	-1.8076	0.000439192	0.00123149	Snx2/Abi1/Actr3/Rhod/Wasf2/Spata13/Arpc5/Nck1/Snx1/Kank1/Aqp1/Nckap1/Capzb/Brk1/Actr2/Cd44/Carmil1/Pmp22/Vcl/Cyfip1/Cdh13/Arpc2/S1pr1/Rac1/Parvb/Plce1/Slit2/Itgb1
GO:0007173	epidermal growth factor receptor signaling pathway	87	-0.435041	-1.80764	0.000347239	0.000997889	Socs5/Rnf115/Psen1/Esr2/Adgre4/Efemp1/Mvp/Gprc5a/Hip1/Nup62/Cnot9/Tfap2a/Gper1/Egf/Psen2/Pigr/Adam17/Iqgap1/Arf4/Dusp3/Rab7/Tgfa/Cdh13/Ceacam1/Ptprj/Plce1/Afap1l2
GO:0031112	positive regulation of microtubule polymerization or depolymerization	30	-0.54093	-1.80785	0.00432928	0.00930623	Rps3/Ckap5/Trpv4/Mapt/Cav1/Rac1/Stmn2/Met
GO:1901016	regulation of potassium ion transmembrane transporter activity	39	-0.509517	-1.80797	0.00150719	0.00365001	Stk39/Snx27/Sumo1/Atp1b2/Crbn/Akap9/Kcnab1/Cacna1d/Atp1b1/Akap6/Klhl24/Kcne1/Fhl1/Kcnj1/Ywhae/Ank3/Cav1/Ank2/Atp1b3/Itgb1
GO:0010769	regulation of cell morphogenesis involved in differentiation	104	-0.424803	-1.80875	0.000137458	0.000438698	Prkdc/Myo5b/Lims1/Itgb1bp1/Mapk9/Epha4/Net1/Ptprf/Crk/Bcar1/Prex1/C1qbp/Calr/Pias2/Bhlhb9/Actn4/Fermt2/Actr3/Eef2k/Fbxw8/Tacstd2/Rab21/Caprin1/Sgk1/Nedd9/Kank1/Itgb3/St6gal1/Sh3glb1/Lims2/Actr2/P4hb/Carmil1/Cux1/Efna5/Dbn1/Arpc2/Reln/Rac1/Nrp1/Numb/Met
GO:2000243	positive regulation of reproductive process	63	-0.457565	-1.80893	0.00105922	0.00266082	Plb1/Wt1/Wnt5a/Acvr1b/Aurka/Sgo2a/C1qbp/Cdc25b/P2ry2/Ptger4/Ednrb/Sirt2/Plcb1/Topaz1/Abcb1a/Vegfa/P2ry1/Ctnnb1/Cacna1h/Smurf2/Ar/Park7/Plat/Rac1/Pde3a
GO:0007034	vacuolar transport	131	-0.407665	-1.80901	5.22047e-05	0.000182824	Pink1/Scyl2/Vps37c/Chmp4b/Hook3/Chmp3/Snf8/Atg14/Ncoa4/Trak2/Rab12/Vti1b/Snapin/Vps29/Leprot/Gnptab/Hgs/Ndfip1/Leprotl1/Grn/Clec16a/Sorl1/Atp6v0d1/Ccdc91/Gosr2/Arf1/Atp6v0d2/Hgsnat/Chmp4c/Vps28/2610002M06Rik/Vps35/Tmem106b/Lamp2/Scarb2/Chmp5/Tmem50a/M6pr/Rab7/Psap/Lamp1/Laptm5/Tmem50b/Sort1/Ehd3/Lrp1
GO:0002548	monocyte chemotaxis	32	-0.532839	-1.80934	0.00259404	0.00590185	Ano6/Grem1/App/Lgals3/Pla2g7/Flt1/Cx3cl1/Cxcl12/Ccl21a/Slit2
GO:0006801	superoxide metabolic process	54	-0.471653	-1.80994	0.00149479	0.00362267	Agtr1a/Prkcd/Gstp1/Pon3/Sod1/Ncf4/Syk/Hvcn1/Gnai2/Prdx2/Nqo1/Itgb2/Sod2/Gnai3/Edn1/App/Cd36/Mapt/Nfe2l2/F2rl1/Cybb/Fbln5
GO:0070661	leukocyte proliferation	223	-0.378673	-1.81034	2.68994e-06	1.20618e-05	Rasgrp1/Ighm/Stat5b/Nck1/Cd81/Selenok/Tnfrsf1b/Ndfip1/Slc7a1/Csf1/Pycard/Npr3/Sh3rf1/Syk/Hprt/Slc11a1/Cd300a/Prdx2/Rps3/Tlr4/Prnp/Fkbp1a/Slc39a10/Kitl/Mapk1/Lrrc32/St6gal1/Efnb1/Dnaja3/Mapk8ip1/Cd151/Ctnnb1/Adk/Coro1a/Ncstn/Dock2/Lgals9/Prkar1a/Cr2/Cd44/Twsg1/Itgb2/Icosl/Grem1/Sdc4/Lgals3/Msn/Ephb6/Ptprc/H2-Aa/H2-Ab1/Itgal/Csf1r/Spn/Laptm5/Cx3cl1/Cxcl12/Ceacam1/F2rl1/Cd24a/Mapk3/Slc4a1/Clu
GO:0042325	regulation of phosphorylation	1046	-0.32978	-1.81098	4.49993e-15	7.47277e-14	Snx9/C1qtnf9/Prkcz/Rap1a/Ccnd2/Pkig/Ttn/Dusp19/Spred2/Ret/Gsk3b/Fzd1/Eif2ak3/Fgfr1/Dnajc15/Itpkb/Socs5/Tigar/Agtr1a/Cdc25b/Mapkap1/Atg14/Txn1/Il6st/Taok3/Pid1/Prkcd/Cdc37/Gnas/Map3k21/Hif1a/Tnfrsf1a/Lrp5/Enpp1/Gstp1/Psen1/Ndufs4/Cldn3/Mertk/Strap/Men1/Ptger4/C3/F2r/Irak3/Ptpn22/Ldb2/Vegfb/Bmper/Ednrb/Fermt2/Bag1/Prdx3/Ehd4/Tbx1/Pard3/Pak4/Snca/Tcim/Sdcbp/Nf2/Dlg4/Slc27a1/Smad7/Rasgrp1/Ppm1e/Grb10…
GO:0006643	membrane lipid metabolic process	147	-0.401281	-1.81135	4.61169e-05	0.000163125	Dpm3/Cerkl/Sgpp1/Sptlc1/Sgms1/Tecr/Sccpdh/Acer3/Serinc5/P2rx7/P2rx1/Acer2/Sgpl1/Naaa/Pigt/B3galt4/Smpdl3b/Serinc2/Pigs/Pigk/Gba/Pigu/St6galnac6/St8sia4/Cln8/St3gal2/Degs1/B4galnt1/Gal3st1/Prkcd/Hexa/B4galt6/Pigh/Pla2g15/Ormdl2/Samd8/Hacd3/Abca2/Pgap1/Pigf/Smpd1/Map7/B3galt1/Plpp3/Plpp2/Gm2a/Sptssa/St8sia2/Galc/Kdsr/Sptlc2/Ormdl3/Fa2h/Elovl7/Serinc3/Pigg/Plpp1/Asah1/Hexb/Psap/Elovl1/St3gal1/Serinc…
GO:0007010	cytoskeleton organization	1158	-0.329204	-1.81158	5.43644e-17	1.11949e-15	Phpt1/Fgr/Spry2/Taok1/Cep290/Chmp2a/Daam1/Epb41l5/Ncor1/Tmod2/Rhoj/Pip5k1a/Kpnb1/Shroom1/Ttc17/Sema3e/Map6/Fitm2/Spata7/Wasl/Msrb1/Kank2/Pdgfb/Trip10/Tmod1/Pdzd8/Washc5/Eya1/Wasf3/Pfdn1/Anxa1/Pdlim1/Bcl6/Tacc1/Brsk1/Ccdc8/Myo1d/Hnrnpu/Crk/Bccip/Ranbp1/Smc3/Capg/Phactr1/Epb41l4b/Stag1/Smtnl2/Tspan32/Myo6/Sipa1l3/Saxo2/Dixdc1/Tnks/Lsm14a/Ccdc88b/Dlc1/Sac3d1/Iqsec2/Tlr2/Ak7/Bcar1/Senp6/Flnb/Ush1c/Ep…
GO:0061180	mammary gland epithelium development	62	-0.460737	-1.81198	0.000752823	0.00195492	Hif1a/Lrp5/Ptch1/Lrp6/Vdr/Csf1/Mapk1/Csmd1/Ccnd1/Erbb4/Sostdc1/Ar/Pgr/Ntn1/Fgfr2/Slit2/Robo1/Gata3/Tbx3/Ddr1
GO:0055081	anion homeostasis	33	-0.533077	-1.81262	0.00133203	0.00325753	Slc12a5/Slc12a4/Xpr1/Slc12a8/Enpp1/Slc34a2/Spp1/Slc12a3/Wnk4/Slc12a1/Umod/Bsnd/Tfap2b/Ckb/Atp6v1b1
GO:0051453	regulation of intracellular pH	61	-0.462504	-1.81284	0.000864799	0.00221545	Snapin/Atp6v0a2/Slc9a6/Aqp11/Ccdc115/Grn/Ppt1/Hvcn1/Atp6v0d1/Slc11a1/Car2/Atp6v0d2/Gpr89/Slc4a3/Tmem106b/Avpr1a/Slc4a8/Atp6ap2/Rab7/Slc4a9/Atp5b/Slc4a1/Clic4
GO:0009880	embryonic pattern specification	49	-0.477503	-1.81302	0.00142752	0.00347266	Wt1/Wnt5a/C2cd3/Cobl/Ptch1/Lrp6/Pgap1/Tdrd5/Ripply3/Smad6/Tfap2a/Nckap1/Efnb1/Ctnnb1/Erbb4/Lhx1/Sim2/Bmp7/Pcsk6/Nrp1/Fgfr2/Tbx3
GO:0048002	antigen processing and presentation of peptide antigen	45	-0.493874	-1.81306	0.00224404	0.00520071	Ctss/Ifi30/Cd74/H2-D1/Tapbp/Calr/H2-T23/Tapbpl/H2-DMb1/Hfe/H2-T24/Pycard/Slc11a1/Ctsl/Erap1/Mfsd6/Ide/H2-Eb1/H2-Aa/H2-Ab1/B2m
GO:0042098	T cell proliferation	152	-0.400461	-1.81327	3.1714e-05	0.000117313	Rasgrp1/Stat5b/Nck1/Cd81/Selenok/Tnfrsf1b/Ndfip1/Slc7a1/Pycard/Sh3rf1/Syk/Slc11a1/Prdx2/Rps3/Prnp/Fkbp1a/Lrrc32/Efnb1/Dnaja3/Mapk8ip1/Cd151/Ctnnb1/Adk/Coro1a/Ncstn/Dock2/Lgals9/Prkar1a/Cd44/Twsg1/Itgb2/Icosl/Sdc4/Lgals3/Msn/Ephb6/Ptprc/H2-Aa/H2-Ab1/Itgal/Spn/Laptm5/Cxcl12/Ceacam1/Cd24a/Slc4a1
GO:0060402	calcium ion transport into cytosol	111	-0.419277	-1.81355	0.000119156	0.000385618	F2r/Tmbim6/Calm2/Diaph1/Snca/Adrb1/Gsto1/Glp1r/Ryr1/Akap6/Ryr2/Calm3/P2rx4/Cherp/Tmem38b/Prnp/Thy1/Fkbp1a/Tmem38a/Ryr3/Sri/Itgb3/Cacna2d1/Gper1/Cemip/Letm1/Coro1a/Dmd/Trpv4/Ptprc/Plcg2/Pln/Cav1/Cx3cl1/Ank2/Slc8a1/Tgfb2
GO:0050771	negative regulation of axonogenesis	58	-0.466274	-1.81382	0.00156987	0.00379609	Sema3e/Dip2b/Dab1/Rtn4/Rgma/Spg20/Wnt5a/Syngap1/Trak2/Psen1/Actr3/Ptprs/Sema3d/Bcl11a/Thy1/Sema4b/Epha7/Ephb2/Map2/Ryk/Sema7a/Ntn1/Nrp1/Slit2/Sema3g/Sema5a
GO:0008544	epidermis development	211	-0.383795	-1.81395	6.04552e-06	2.49619e-05	Whrn/Ncoa3/Cd109/Anxa1/Trpc4ap/Fermt1/Pphln1/Myo6/Nsun2/Flnb/Ush1c/Wnt5a/Ybx1/Acvr1b/Evpl/Ppl/Trps1/Apcdd1/Nme2/Fgfr1/Esrp1/Numa1/Gnas/Psen1/Kdf1/Nsdhl/Ldb2/Hpse/Ptch1/Plod3/Fzd6/Opn3/Sod1/Mreg/Vdr/Grhl2/Lats2/Lgr5/Eda/Notch1/Palld/Tfap2a/Ctsl/Jag2/Vangl2/Sox18/Psen2/Fa2h/Tnfrsf19/Ctnnb1/Zmpste24/Tmem132e/Sostdc1/Cux1/Asah1/Cdh3/Psap/Hey2/Atp2c1/Rac1/Fgfr2/Txnip/St14/Mcoln3/Clic5/Hey1/Igfbp5/Atp2…
GO:0034113	heterotypic cell-cell adhesion	40	-0.510092	-1.81397	0.00111651	0.00278831	Mbp/Vcam1/Itga7/Itgax/Cxadr/Wnk1/Thy1/Itgb3/Cd200/Jup/Gcnt2/Cd44/Itgb2/Dsg2/Parva/Ptprc/Bmp7/Itgb1/Itga4/Dsp
GO:0060135	maternal process involved in female pregnancy	41	-0.505764	-1.81406	0.000927618	0.00236141	Men1/Pla2g4a/Prdx3/Vdr/Mapk1/Ctsl/Csmd1/Ctsb/Ar/Cdh1/Pgr/Mapk3/Bmpr2/Ptn
GO:0072522	purine-containing compound biosynthetic process	131	-0.409097	-1.81536	4.66805e-05	0.000164938	Bcl2l1/Prps1l3/Acacb/Prps1/Pkm/Adcy7/Dlat/Atp5j2/Nme2/Pid1/Uqcc3/Gmps/Atp5c1/Snca/Adcy1/Paics/Ppargc1a/Ak1/Pdk2/Nudt2/Atp5k/Atp5h/Parp1/Hprt/Atp5g3/Ndufc2/Atp5d/Adcy4/Mthfd1/Acsl5/Pdha1/Atic/Adk/Shmt1/Acsl4/Atp5o/Papss1/Dld/Adcy5/Acss1/Nt5e/Atp5a1/Ak3/Gucy1b1/Nos1/Atp5b/Prps2/Aldoa/Gucy1a1
GO:0050790	regulation of catalytic activity	1494	-0.325185	-1.81558	4.20407e-20	1.18189e-18	Cstb/Prex1/Ranbp2/Ecsit/Fnta/Mbp/Psme1/Prelid1/Syngap1/Snx9/C1qtnf9/Rpl11/Prkcz/Rap1a/Ccnd2/Pkig/Ttn/Mtmr9/Ppp1r35/Dusp19/Rcn3/Spred2/Ret/Amot/Pkp4/Gsk3b/Eif2ak3/Myo9a/Rab3gap1/Fgfr1/Rps27l/Gpi1/Socs5/Tigar/Rap1gds1/Agtr1a/Cdc25b/C1galt1c1/Arl1/Tfpi/Atg14/Arap1/Taok3/Cand1/Dffa/Arhgap9/Mgat5/Prkcd/Cdc37/Gnas/Map3k21/Hif1a/Arhgap35/Lrp5/Cacna1d/Gstp1/Psen1/Cldn3/Ppp1r1b/Capn1/Mertk/Apc2/Men1/Naf1/…
GO:0021953	central nervous system neuron differentiation	148	-0.402208	-1.81631	3.23402e-05	0.000118949	Arhgap35/Psen1/B4galt6/Ndnf/Ptch1/Cbln1/Sptbn4/D16Ertd472e/Nrxn1/Nfe2l1/Hprt/Hoxd10/Tfap2a/Ttll1/Mpp5/Wnt9b/Uqcrq/Gnaq/Ephb2/Ctnnb1/Sall1/Sfrp1/Map2/Ryk/Sfrp2/Ogdh/Erbb4/Lhx1/Ntrk2/Sox5/Emx1/Ephb6/Sall3/Psap/Csf1r/B2m/Robo2/Rac1/Nrp1/Ptger3/Fgfr2/Slit2/Robo1/Atp2b2/Prkca/Zeb2
GO:0050804	modulation of chemical synaptic transmission	391	-0.355615	-1.81653	3.28419e-08	2.16248e-07	Syngap1/Prkcz/Rap1a/Glul/Gsk3b/Rab3gap1/Pacsin2/P2ry2/Rab3a/Rab8a/Prkaca/Rpl22/Rap1b/Slc6a4/Psen1/Ptger4/Snapin/Rab11a/Ptpra/Fam107a/Ppp3r1/Zdhhc2/Snca/Ptprs/Dlg4/Adrb1/Clstn2/Cbln1/Ppp1r9a/Ywhag/Adcy1/Tprgl/Psmc5/Nrxn1/Kif5b/Pfn2/Plcb1/Shank1/Syngr1/Prkar2b/Nrgn/Nsg1/Abr/Kras/Tubb2b/Rims3/Gnai2/Nptn/Nr3c2/Arf1/Car2/Dlgap1/Prnp/Atad1/Ckap5/Syp/Apba1/Rasgrf2/Mapk1/Shank2/Gper1/Apba2/Hrh1/Psen2/Aka…
GO:0048246	macrophage chemotaxis	31	-0.537539	-1.81678	0.00187119	0.00443191	Ednrb/Csf1/Mapk1/Mtus1/Trpv4/Lgals3/Cmklr1/Csf1r/Cx3cl1/Ptprj/Mapk3/Ccl21a
GO:0006753	nucleoside phosphate metabolic process	363	-0.359704	-1.81688	4.61037e-08	2.9169e-07	Bcl2l1/Nudt17/Prps1l3/Ncf2/Acacb/Ak7/Prps1/Dck/Nudt7/Pkm/Naxe/Rrm1/Nudt5/Adcy7/Nudt9/Hk1/Nudt4/Dctpp1/Dlat/Atp5j2/Gpat4/Ido1/Nme2/Mccc2/Gpi1/Tigar/Cnp/Pid1/Uqcc3/Hif1a/Enpp1/Acot9/Psen1/Gmps/Hmgcs1/Acsl3/Nudt3/Atp5c1/Nampt/Snca/Hkdc1/Nmnat2/Gars/Eno1/Ctps2/Adcy1/Mcee/Paics/Acot2/Ppargc1a/Ak1/Cmpk1/Pdk2/Nudt2/Atp5k/Atp5h/Parp1/Pgk1/Hprt/Cad/Atp5g3/Entpd5/Cs/Nt5c/Nadk/Ndufc2/Prkaa1/Pde1a/Hint1/Nudt…
GO:0007268	chemical synaptic transmission	500	-0.350387	-1.81696	1.10952e-09	9.56553e-09	Stxbp2/Syngap1/Prkcz/Rap1a/Glul/Syn3/Gsk3b/Rab3gap1/Stxbp3/Sv2a/Pacsin2/P2ry2/Rab3a/Rab8a/Prkaca/Rpl22/Rap1b/Slc6a4/Psen1/Ptger4/F2r/Snapin/Rab11a/Ptpra/Vdac3/Fam107a/Ppp3r1/Zdhhc2/Snca/Sdcbp/Ptprs/Dlg4/Adrb1/Nat8l/Clstn2/Lrp6/Cbln1/Ppp1r9a/Ywhag/Adcy1/Tprgl/Psmc5/Snap23/Nrxn1/Kif5b/Pfn2/Plcb1/Shank1/Syngr1/Cav2/Prkar2b/Nrgn/Nsg1/Ppt1/P2rx4/Abr/Kras/Tubb2b/Rims3/Gnai2/Slc6a9/Nptn/Nr3c2/Arf1/Car2/…
GO:0098916	anterograde trans-synaptic signaling	500	-0.350387	-1.81696	1.10952e-09	9.56553e-09	Stxbp2/Syngap1/Prkcz/Rap1a/Glul/Syn3/Gsk3b/Rab3gap1/Stxbp3/Sv2a/Pacsin2/P2ry2/Rab3a/Rab8a/Prkaca/Rpl22/Rap1b/Slc6a4/Psen1/Ptger4/F2r/Snapin/Rab11a/Ptpra/Vdac3/Fam107a/Ppp3r1/Zdhhc2/Snca/Sdcbp/Ptprs/Dlg4/Adrb1/Nat8l/Clstn2/Lrp6/Cbln1/Ppp1r9a/Ywhag/Adcy1/Tprgl/Psmc5/Snap23/Nrxn1/Kif5b/Pfn2/Plcb1/Shank1/Syngr1/Cav2/Prkar2b/Nrgn/Nsg1/Ppt1/P2rx4/Abr/Kras/Tubb2b/Rims3/Gnai2/Slc6a9/Nptn/Nr3c2/Arf1/Car2/…
GO:0001894	tissue homeostasis	200	-0.387516	-1.81717	4.93298e-06	2.0766e-05	Gnas/Bbs12/Strap/Ptger4/F2r/Lpcat1/Pla2g4a/Trp53inp2/Ldb2/Fh1/Cldn5/Cxadr/Lrp6/Sod1/Ocln/Spp1/Dram2/Csf1/Cd34/Syk/Rab3d/Kras/Abcb1a/Notch1/Tlr4/Car2/Sh3gl2/Itgb3/Acaca/Prom1/Col14a1/Vegfa/Fcgr4/Ctnnb1/Coro1a/Gcnt2/Tjp3/Erbb4/Map1a/Adgrv1/Tpp1/Kcnj1/Adgrf5/Lipa/Mc4r/Cdh3/Bsg/Rab7/Atp6ap1/Epas1/Csf1r/S1pr1/Ceacam1/Rac1/Esrrb/Kdr/Itgb1/Prkca/Pdgfrb/Angpt1
GO:1901699	cellular response to nitrogen compound	479	-0.351748	-1.81728	2.08033e-09	1.72013e-08	Castor2/Snx6/C1qtnf9/Zfp106/Prkcz/Rap1a/Adipor1/Vcam1/Gsk3b/Abcc1/Agtr1a/Sesn3/Rab8a/Pid1/Prkcd/Rap1b/Nucks1/Gnas/Slc6a4/Gstm7/Ly6c2/Col3a1/Enpp1/Rab12/Psen1/Rgs10/Ptpn22/Palm/Ptpra/Tns2/Leprot/Bag1/Col4a6/Rab8b/Diaph1/Eprs/Slc27a1/Grb10/Wdtc1/Syap1/Taf1/Stat5b/Nck1/Ywhag/Ryr1/Baiap2l1/Akap6/Sirt2/Plcb1/Pdk2/Ryr2/Cav2/Pdgfc/Parp1/Myo1c/Nsg1/P2rx4/Sorl1/Rab31/Gnai2/Dnmt1/Sgk1/Tmem38b/Rtf2/Srebf1/T…
GO:0071526	semaphorin-plexin signaling pathway	41	-0.506715	-1.81748	0.000909607	0.00231921	Sema4b/Ncam1/Arhgdia/Sema7a/Plxnb1/Plxnc1/Rac1/Nrp1/Sema3g/Met/Sema5a
GO:0045669	positive regulation of osteoblast differentiation	57	-0.468703	-1.81814	0.00102962	0.00259703	Clic1/Il6st/Gnas/Lrp5/Men1/Ptger4/Fermt2/Ddr2/Bmpr1b/Gdf10/Ltf/Runx2/Vegfa/Ctnnb1/Sfrp2/Bmp2/Bmpr1a/Atp6ap1/Bmp7/Bmp6/Hey1/Bmpr2/Jag1/Npnt
GO:0040007	growth	853	-0.337014	-1.81846	1.3713e-13	1.98808e-12	Cd9/Ppp2r3a/Prkcz/Adipor1/Add1/Tal2/Ttn/Zmat3/Rarg/Gpat4/Sec61a1/Gsk3b/Fgfr1/Wnt2/Anxa6/Socs5/Islr2/Npy1r/Gnas/Slc6a4/Cobl/Hif1a/Nkd1/Enpp1/Eif4h/Men1/Ptger4/Wfs1/Kdf1/C3/Ndn/Tmtc3/Syt17/Rab11a/Tns2/Comp/Fam107a/Plxna1/Ptch1/Clasp2/Actr3/Ybx3/Sdcbp/Slc25a4/Foxp1/Ptprs/Nf2/Jade2/Smad7/Adrb1/Cxadr/Fzd7/Wdtc1/Sema3d/Sgip1/Slc9a6/Chst11/Lrp6/Stat5b/Pak2/Sod1/Sptbn4/Gas1/Ctr9/Myh6/Notch2/Grhl2/Cd81/Ak…
GO:0048638	regulation of developmental growth	310	-0.3648	-1.81861	1.27697e-07	7.41191e-07	Ncor1/Sema3e/Bmp4/Dip2b/Dusp9/Gdf15/Trip10/Cxcr4/Fto/Hopx/Wwc2/Trpv2/Rtn4/Plaa/Acacb/Rgma/Spg20/Wt1/Nog/Mapk14/Syt4/Wnt5a/Dusp6/Gpat4/Gsk3b/Fgfr1/Wnt2/Islr2/Npy1r/Gnas/Slc6a4/Nkd1/Men1/Ptger4/C3/Syt17/Rab11a/Ptch1/Clasp2/Actr3/Ybx3/Slc25a4/Foxp1/Ptprs/Smad7/Adrb1/Cxadr/Sema3d/Sgip1/Stat5b/Sod1/Sptbn4/Myh6/Akap6/Plcb1/Lats2/Ppib/Six4/Csf1/Bcl11a/Rab21/Notch1/Shtn1/Olfm1/Atrn/Mapk1/Sema4b/Col14a1/T…
GO:0051093	negative regulation of developmental process	729	-0.338953	-1.81896	1.61997e-12	2.02998e-11	Dixdc1/Lef1/Cd74/Spg20/Tlr2/Wt1/Nog/Bcar1/Dtx1/Pink1/Gabpa/Syt4/Wnt5a/Twist1/Naxe/Ybx1/Angpt4/Huwe1/Sparc/Hook3/Il4ra/Syngap1/Pax8/Thbs2/Nfatc3/Adgrb3/Adipor1/Tsc22d3/Rarg/Spred2/Gpr4/Amot/Calr/Nme2/Zfhx3/Gsk3b/Ecscr/Col5a1/Fgfr1/Atf2/Itpkb/Ism1/Socs5/Pbx1/Ddx6/Gnas/Slc6a4/Hif1a/Nkd1/Adck1/Lrp5/Sdhaf2/Trak2/Enpp1/Psen1/Bbs12/Riox1/Strap/Id1/Tmem176a/Men1/Tpt1/Ptger4/Zfp35/Wdr61/Usf3/Zfp706/Klk8/E…
GO:0099537	trans-synaptic signaling	508	-0.350579	-1.81912	6.05619e-10	5.46918e-09	Stxbp2/Syngap1/Prkcz/Rap1a/Glul/Syn3/Gsk3b/Rab3gap1/Stxbp3/Sv2a/Pacsin2/P2ry2/Rab3a/Rab8a/Prkaca/Rpl22/Rap1b/Slc6a4/Psen1/Ptger4/F2r/Snapin/Rab11a/Ptpra/Vdac3/Fam107a/Ppp3r1/Zdhhc2/Snca/Sdcbp/Ptprs/Dlg4/Adrb1/Nat8l/Clstn2/Dagla/Lrp6/Cbln1/Ppp1r9a/Ywhag/Adcy1/Tprgl/Psmc5/Snap23/Nrxn1/Kif5b/Il1rap/Pfn2/Plcb1/Shank1/Syngr1/Cav2/Prkar2b/Nrgn/Nsg1/Ppt1/P2rx4/Abr/Kras/Tubb2b/Rims3/Gnai2/Slc6a9/Nptn/Nr3…
GO:0044272	sulfur compound biosynthetic process	81	-0.443208	-1.81912	0.000285945	0.000838892	Glce/Adi1/Acly/Sp1/Hagh/Csgalnact2/Acacb/Gclm/Dse/Apip/Chst12/Dlat/Eif2ak3/Chst3/Ggt5/Gstm2/Snca/Chst11/Ext2/Chpf/Pdk2/Mpst/Mtrr/Tpk1/Ggt7/Mthfd1/Acsl5/Pdha1/Mat2b/Acsl4/Papss1/Dld/Acss1/Nfe2l2/Angpt1
GO:1901700	response to oxygen-containing compound	1131	-0.330124	-1.81941	2.02193e-16	3.91432e-15	Castor2/Snx6/Rorc/C1qtnf9/Zfp106/Prkcz/Rap1a/Ruvbl2/Adipor1/Add1/Rarg/Glrx/Glul/Ido1/Ret/Vcam1/Gsk3b/Abcc1/Agtr1a/Stxbp3/Sesn3/Sigmar1/Ercc6l2/Txn1/Ndufaf2/Rab8a/Pid1/Prkaca/Klf9/Cat/Prkcd/Rap1b/Nucks1/Gnas/Slc6a4/Hif1a/Ly6c2/Col3a1/Lrp5/Cacna1d/Enpp1/Gstp1/Rab12/Psen1/Ndufs4/Snw1/Ppp1r1b/Capn1/Kcnmb1/Kpna4/Ptger4/Romo1/Fam210b/F2r/Rgs10/Irak3/Ptpn22/Cyp26a1/Tmbim6/Palm/Ggt5/Rab11b/Ptpra/Tns2/Edn…
GO:0014070	response to organic cyclic compound	525	-0.348468	-1.82011	1.02812e-09	8.91131e-09	Klf9/Rap1b/Gnas/Slc6a4/Gstm7/Tbl1x/Ndufs4/Snw1/Ppp1r1b/Pias2/Kcnmb1/Hmgcs1/Tcf21/Fam210b/Irak3/Palm/Ggt5/Fam107a/Ptch1/Pak4/Crls1/Diaph1/Snca/Foxp1/Heyl/Fibin/Crebrf/Calcoco1/Dlg4/Esr2/Fas/Taf1/Lrp6/Stat5b/Pak2/Slc3a2/Ryr1/Spp1/Vdr/Vkorc1/Akap6/Scn5a/Sirt2/Abhd2/Plcb1/Nfe2l1/Ryr2/Cav2/Hba-a1/Grn/Parp1/Nsg1/P2rx4/Akap13/Ywhah/Atp1a2/Sgk1/Tmem38b/Smpd1/Nr3c2/Fkbp1a/Prkaa1/Ggt7/Cnot9/Tmem38a/Arl6ip5…
GO:0048584	positive regulation of response to stimulus	1523	-0.326265	-1.82043	3.83616e-20	1.08792e-18	C1qtnf9/Rpl11/Cd247/Ppp2r3a/Prkcz/Rap1a/Adipor1/Pik3ap1/H2-D1/Ptgis/C1qbp/Glrx/Dusp19/Ido1/Spred2/Sgta/Ret/Gpr4/Calr/Gsk3b/Abcc1/Eif2ak3/Fgfr1/Itpkb/Socs5/Tigar/Agtr1a/Fgfbp3/Il6st/Tnfsf12/Taok3/Arpp19/Numa1/Pum2/Cat/Mgat5/Prkcd/Rap1b/Nucks1/Gnas/Map3k21/Hif1a/Nkd1/Tnfrsf1a/Col3a1/Uchl5/Nono/Zdhhc5/Tbl1x/Psen1/Snw1/Cldn3/Men1/Ptger4/C3/Itm2c/F2r/Scube3/Ptpn22/Jak1/Pla2g4a/Rpl26/Vegfb/Hpse/F11r/Bm…
GO:0050433	regulation of catecholamine secretion	33	-0.535598	-1.82119	0.0011483	0.00285136	Cnr1/Oxtr/Entpd1/Rtn4/Pink1/Syt4/Rab3a/Sdhd/Syt17/Snca/P2ry1/Htr1b/Syt3/Cxcl12/Ptger3/Syt7/Sncg/Syt11/Syt15
GO:1904951	positive regulation of establishment of protein localization	279	-0.369175	-1.82155	6.83277e-07	3.40901e-06	Pdcd10/Tlr2/Golph3l/Tm9sf4/Mapk14/Camk2n1/Tomm7/Prkcz/Sar1b/Ttn/Glrx/Tpr/Glul/Gsk3b/Cct3/Prkaca/Prkcd/Hif1a/Tnfrsf1a/Commd1/Cacna1d/Psen1/Acsl3/Ptger4/Ptpn22/Actr3/Zdhhc2/Crebrf/Adrb1/Glp1r/Cd81/Kif5b/Tcp1/Ripor1/Cdc42/Rack1/Myo1c/Sorl1/Cct8/Tlr4/Arf1/Prnp/Nadk/Prkaa1/Sri/Tek/Casr/Mapk1/Vps28/Gper1/Adam9/Sh3glb1/Malrd1/Tmem30b/Cemip/Stom/Ipo5/Jup/Vps35/Unc13b/Tm7sf3/Acsl4/Bcap31/Glud1/Tmem30a/Cct…
GO:0006949	syncytium formation	46	-0.492067	-1.82163	0.00175191	0.00417078	Gdf15/Cd109/Ccng1/Mapk14/Il4ra/Cd9/Adgrb3/Gsk3b/Ehd1/Tanc1/Nphs1/Tcta/Cd81/Cd53/Myh9/Cdon/Adam9/Ptgfrn/Cd44/Ehd2/Myof/Capn2/Neo1/Cxcl12
GO:0046849	bone remodeling	86	-0.439159	-1.82207	0.00023926	0.000716894	Lrp5/Enpp1/Ptger4/Lrp6/Notch2/Spp1/Syk/Rab3d/Car2/Itgb3/Vegfa/Htr1b/Fgfr3/Fcgr4/Ctnnb1/Sfrp1/Tpp1/Grem1/Mc4r/Rab7/Atp6ap1/Csf1r/S1pr1/Ceacam1/Rac1/Syt7/Prkca/Ptn
GO:0007611	learning or memory	207	-0.387498	-1.82417	4.20115e-06	1.79186e-05	Cpeb3/Ift20/Prkar1b/Lgmn/Pomk/Mecp2/Comt/Gmfb/Cx3cr1/Abca7/Cnr1/Igf2/Dcdc2a/Oxtr/Paip2/Cyp7b1/Tmod2/Itpr3/Foxo6/Brsk1/Slc12a5/Slc2a4/Pias1/Tlr2/Nog/Taco1/Dnah11/Syt4/Cln8/Syngap1/Kcnab1/Prkcz/Adgrb3/Ccnd2/Slc6a4/Hif1a/Psen1/Ppp1r1b/Tanc1/Bhlhb9/Klk8/Vdac3/Adrb1/Fen1/Esr2/Glp1r/Rcan1/Adcy1/Nrxn1/Plcb1/Shank1/Prkar2b/Ptprz1/Man2b1/Ppt1/Ap1s2/Kras/Atp1a2/Sgk1/Prnp/Pak6/Rcan2/Arl6ip5/Atad1/Ckap5/Gm2a…
GO:0098659	inorganic cation import across plasma membrane	73	-0.453721	-1.82453	0.000553319	0.00150453	Adrb1/Iscu/Slc39a6/Slc9a6/Wnk1/Hfe/Atp1b1/Scn5a/Atp1a2/Slc6a9/Prnp/Slc12a3/Wnk4/Wnk2/Slc39a10/Slc12a1/Slc5a1/Trpv4/Kcnd3/Kcnj1/Atp4a/Atp1a1/Atp1b3/Kcnj10/Kcnj5/Slc8a1
GO:0099587	inorganic ion import across plasma membrane	73	-0.453721	-1.82453	0.000553319	0.00150453	Adrb1/Iscu/Slc39a6/Slc9a6/Wnk1/Hfe/Atp1b1/Scn5a/Atp1a2/Slc6a9/Prnp/Slc12a3/Wnk4/Wnk2/Slc39a10/Slc12a1/Slc5a1/Trpv4/Kcnd3/Kcnj1/Atp4a/Atp1a1/Atp1b3/Kcnj10/Kcnj5/Slc8a1
GO:0019693	ribose phosphate metabolic process	296	-0.367678	-1.82564	9.34449e-08	5.57092e-07	Nudt7/Pkm/Nudt5/Adcy7/Nudt9/Hk1/Nudt4/Dlat/Atp5j2/Gpat4/Nme2/Mccc2/Gpi1/Tigar/Pid1/Uqcc3/Hif1a/Enpp1/Acot9/Psen1/Gmps/Hmgcs1/Acsl3/Nudt3/Atp5c1/Snca/Hkdc1/Eno1/Ctps2/Adcy1/Mcee/Paics/Acot2/Ppargc1a/Ak1/Cmpk1/Pdk2/Nudt2/Atp5k/Atp5h/Parp1/Pgk1/Hprt/Cad/Atp5g3/Entpd5/Cs/Nt5c/Ndufc2/Prkaa1/Pde1a/Hint1/Nudt14/Acaca/Atp5d/Eno1b/Aldoc/Adcy4/Acadsb/Suclg1/Acsl5/Pdha1/Atic/Hsd17b4/G6pdx/Pygl/Pde9a/Acsl4/A…
GO:0000768	syncytium formation by plasma membrane fusion	44	-0.498107	-1.82572	0.00113484	0.00282225	Gdf15/Cd109/Mapk14/Il4ra/Cd9/Adgrb3/Gsk3b/Ehd1/Tanc1/Nphs1/Tcta/Cd81/Cd53/Myh9/Cdon/Adam9/Ptgfrn/Cd44/Ehd2/Myof/Capn2/Neo1/Cxcl12
GO:0140253	cell-cell fusion	44	-0.498107	-1.82572	0.00113484	0.00282225	Gdf15/Cd109/Mapk14/Il4ra/Cd9/Adgrb3/Gsk3b/Ehd1/Tanc1/Nphs1/Tcta/Cd81/Cd53/Myh9/Cdon/Adam9/Ptgfrn/Cd44/Ehd2/Myof/Capn2/Neo1/Cxcl12
GO:0001755	neural crest cell migration	44	-0.498122	-1.82577	0.00113484	0.00282225	Sema3e/Bmp4/Nrtn/Twist1/Ret/Anxa6/Hif1a/Ednrb/Tbx1/Sema3d/Kitl/Sema4b/Efnb1/Erbb4/Sema7a/Bmp7/Nrp1/Sema3g/Fn1/Zeb2/Sema5a
GO:0031113	regulation of microtubule polymerization	49	-0.481224	-1.82715	0.00128565	0.00315126	Drg1/Numa1/Clasp2/Snca/Inpp5j/Sgk1/Rps3/Ckap5/Cdh5/Capzb/Map2/Fkbp4/Mapt/Cav1/Rac1/Stmn2/Met
GO:0044091	membrane biogenesis	37	-0.523541	-1.8273	0.000886204	0.00226669	Clip3/Cdh2/Ugcg/Pten/Pex19/Picalm/Exoc4/S100a10/Magi2/Pex16/Emp2/Pex3/Rftn1/Pacsin2/Nrxn1/Cav2/Ephb2/Sptbn1/Psap/Ank3/Cav1/Serinc1/Syt11/Anxa2
GO:0097305	response to alcohol	121	-0.415558	-1.82802	3.91235e-05	0.00014101	Klf9/Gnas/Kcnmb1/Ptger4/Eef1b2/Ptch1/Eps8/Lrp6/Sod1/Hpgd/Nfe2l1/Lancl2/Sgk1/Adh7/Tlr4/Prkaa1/Got2/Acaca/Htr1b/Ctnnb1/G6pdx/Jup/Sdf4/Adcy5/Ggh/Cdh1/Efna5/Gnai1/Aldh2/Arpc2/Ctnna1/Ptger3/Scnn1a/Ptgfr/Scnn1b/Prkca/Scnn1g
GO:0098657	import into cell	190	-0.39059	-1.82804	7.20252e-06	2.92168e-05	Dnm1/Cln8/Slc9a2/Steap4/Slc12a8/Abcc1/Agtr1a/Fabp3/Prkcd/Slc6a4/Psen1/Acsl3/Ppp3r1/Snca/Slc7a2/Slc2a1/Eprs/Slc27a1/Adrb1/Iscu/Slc39a6/Nat8l/Slc9a6/Wnk1/Slc3a2/Hfe/Slc43a2/Atp1b1/Scn5a/Sirt2/Slc1a4/Slc7a1/Slc2a10/Eps15/Atp1a2/Slc6a9/Prnp/Slc12a3/Arl6ip5/Wnk4/Itgb3/Atad1/Wnk2/Slc39a10/Efnb2/Vps28/Acsl5/Slc12a1/Nedd4/Ap2b1/Slc5a1/Trpv4/Actb/Kcnd3/Kcnj1/Park7/Gpm6b/Atp4a/Cd36/Nos1/Slc16a2/Numb/Atp1a1…
GO:0042491	inner ear auditory receptor cell differentiation	39	-0.51518	-1.82806	0.00118614	0.00292732	Sec24b/Ripor2/Myo3b/Slc9a3r1/Kcnma1/Whrn/Myo6/Ush1c/Fgfr1/Esrp1/Sod1/Notch1/Jag2/Cux1/Hey2/Rac1/Mcoln3/Clic5/Hey1/Atp2b2/Jag1
GO:0045124	regulation of bone resorption	39	-0.515249	-1.82831	0.00118614	0.00292732	Ptger4/Lrp6/Spp1/Syk/Car2/Itgb3/Vegfa/Fcgr4/Mc4r/Atp6ap1/Csf1r/S1pr1/Ceacam1/Prkca
GO:0050803	regulation of synapse structure or activity	208	-0.387787	-1.82838	2.65225e-06	1.19222e-05	Gpm6a/Tlr2/Mapk14/Adam10/Wnt5a/Dnm1/Chmp4b/Vstm5/Sparc/Syngap1/Thbs2/Adgrb3/Gsk3b/Fzd1/Flrt2/Adgrl2/Tanc1/Bhlhb9/Klk8/Actr3/Snca/Ptprs/Clstn2/Eef2k/Cbln1/Ppp1r9a/Nectin1/Nrxn1/Il1rap/Cdc42/Six4/Flrt1/Caprin1/Gpc6/Rims3/Prnp/Adgrl1/Abhd17c/Tubb5/Shank2/St8sia2/Lrrn1/Frmpd4/Epha7/Adgrl3/Pdlim5/Ephb2/Nedd4/Vps35/Dgkb/Actr2/Srgn/Cttnbp2/Pgrmc1/Arf4/Clstn1/Ntrk2/App/Ntrk3/Dag1/Myh10/Cyfip1/Efna5/Dbn1/…
GO:0045861	negative regulation of proteolysis	215	-0.384968	-1.82908	1.54278e-06	7.22869e-06	Cstb/Rpl11/Svip/Sgta/Gpi1/Tfpi/Psmf1/Uchl5/Psen1/Serpinb9/Rpl5/Snca/Sdcbp/Rps6ka1/Ctsz/Serpina3n/Serpinb1a/Taf1/Reck/Pak2/Tmem98/Gas1/Hfe/Aqp11/Lxn/Spint2/Clec16a/Sh3rf1/Xiap/Cast/Sorl1/Snx12/Dhcr24/Por/Ltf/Spint1/Pi15/Naip2/Aqp1/Eif3h/Pax2/Vegfa/Dnaja3/Psen2/Pebp1/Serpine2/Kng2/Furin/Sfrp2/Cd44/Wfdc2/Map1a/Tmem59/Tmed10/Park7/Ide/Plat/App/Arrb1/Cdh1/Serpinf1/Rps6ka3/Cst3/Glg1/Bag5/Serpini1/Ecm1/…
GO:0030336	negative regulation of cell migration	228	-0.380422	-1.82932	2.11662e-06	9.63807e-06	Col3a1/Cldn3/Strap/Ptger4/Podn/Clasp2/Cldn5/Fas/Reck/Pfn2/Ptprg/Abhd2/Plcb1/Ppargc1a/Tbxa2r/Tacstd2/Abr/Notch1/Cd300a/Arhgdib/Mcc/Srgap3/Kank1/Thy1/Olfm1/Adipor2/Myocd/Tpm1/Cd200/Mmrn2/Jup/Sfrp1/Sfrp2/Idh2/Erbb4/Hyal2/Grem1/Arhgdia/Cdh1/Serpinf1/Dusp3/Dag1/Pparg/Nfe2l2/Bmpr1a/Ptprr/Adgrg1/Cx3cl1/Cnn2/Cxcl12/Rac1/Ptprj/Rhoa/Dach1/Slit2/Robo1/Acvrl1/Eng/Igfbp5/Jag1/Clic4/Ptn/Lrp1
GO:0030148	sphingolipid biosynthetic process	71	-0.457265	-1.82976	0.00026976	0.000800122	Sgms2/Ugcg/Ormdl1/Cerkl/Sptlc1/Sgms1/Acer3/P2rx7/P2rx1/Acer2/B3galt4/Gba/St6galnac6/St8sia4/St3gal2/Degs1/B4galnt1/Gal3st1/Prkcd/B4galt6/Ormdl2/Samd8/Hacd3/Abca2/Smpd1/B3galt1/Sptssa/St8sia2/Kdsr/Sptlc2/Ormdl3/Fa2h/Elovl7/Asah1/Elovl1/St3gal1/Elovl5/St8sia6
GO:0042398	cellular modified amino acid biosynthetic process	34	-0.536505	-1.83059	0.00175812	0.00417942	Hagh/Gclm/Eif2ak3/Ggt5/Plod3/Slc27a1/Ggt7/Mthfd1/Atic/Ptdss1/Plscr1/Ckmt1/Park7/Nfe2l2/Ckb
GO:0001935	endothelial cell proliferation	126	-0.414722	-1.83144	5.90525e-05	0.000204627	Cav2/Cd34/Jcad/Itgb3/Tek/Egf/Vegfa/Pdcd6/Fgfr3/Apela/Adam17/Emc10/Pparg/Bmp2/Atoh8/Atp5a1/Cdh13/Cav1/Flt1/Ecm1/Cxcl12/Vegfc/Kdr/Bmp6/Acvrl1/Bmpr2/Eng/Prkca/Itga4/Cnmd/Sema5a
GO:0061082	myeloid leukocyte cytokine production	30	-0.548191	-1.83211	0.00331244	0.00732999	Bcl6/Rtn4/Cd74/Tlr2/Wnt5a/Ddx1/Irak3/Gprc5b/Tlr4/Ddx21/Cd36/Sema7a/Laptm5/Tgfb2
GO:0198738	cell-cell signaling by wnt	355	-0.363491	-1.83236	2.13428e-08	1.44961e-07	Usp8/Ruvbl1/Dixdc1/Lef1/Tnks/Tlr2/Nog/Kremen2/Mapk14/Cxxc4/Invs/Wnt5a/Scyl2/Ndp/Ppp2r3a/Apcdd1/Ruvbl2/Gsk3b/Fzd1/G3bp1/Wnt2/Rnf43/Sdc1/Nkd1/Lrp5/Sdhaf2/Tbl1x/Psen1/Hm629797/Mark1/Apc2/Mesd/Wdr61/Pfdn5/Pygo1/Fermt2/Tmem237/Calcoco1/Ddb1/Grb10/Fzd7/Fzd6/Sost/Cby1/Lrp6/Reck/Wnk1/Ctr9/Bcl7b/Adgra2/Jade1/Lats2/Mbd2/Gid8/Lgr5/Eda/Gprc5b/Ror1/Xiap/Klf15/Fzd4/Notch1/Spin1/Mcc/Kank1/Gskip/Prkaa1/Grk5/Plpp…
GO:0017156	calcium-ion regulated exocytosis	49	-0.482618	-1.83244	0.00121472	0.00299329	Scamp5/Doc2b/Vamp8/Cacna1a/Trim9/Atp2a2/Syt4/Rab3gap1/Stxbp3/Rab3a/Rap1b/Syt17/Snapin/Rims3/Gnai2/Notch1/Arf1/Vamp3/Syt3/Unc13b/Cacna1h/Sdf4/Cadps2/Syt7/Syt11/Syt15
GO:0006869	lipid transport	302	-0.368224	-1.8326	2.6878e-07	1.47033e-06	Msr1/Pnpla8/Pdzd8/Pitpnc1/Osbpl1a/Anxa1/Abcb1b/Slco3a1/Hdlbp/Arl6ip1/Osbpl9/Myo6/Osbpl6/Syt4/Naxe/Osbpl5/Cln8/Atp11c/Atp9a/Atp10b/Prelid1/Abcc1/Rab3gap1/Agtr1a/Sigmar1/Lrrc8a/P2ry2/Fabp3/Prkcd/Osbp/Commd1/Psen1/Acsl3/Nus1/Pla2g4a/Ptch1/Snca/Slc2a1/Eprs/Soat1/Slc27a1/Apobr/Osbpl3/Srebf2/Lrp6/Spp1/Slc10a3/Abca2/Dennd5b/Slc1a4/Lpcat3/Pitpnb/Syk/Tex2/Lima1/Fzd4/Abcb1a/Slc25a12/Abca9/Abca5/Arl6ip5/Itg…
GO:0009152	purine ribonucleotide biosynthetic process	113	-0.422667	-1.83319	4.50415e-05	0.000159845	Nme1/Bcl2l1/Acacb/Prps1/Pkm/Adcy7/Dlat/Atp5j2/Nme2/Pid1/Uqcc3/Gmps/Atp5c1/Snca/Adcy1/Paics/Ppargc1a/Ak1/Pdk2/Nudt2/Atp5k/Atp5h/Parp1/Hprt/Atp5g3/Ndufc2/Atp5d/Adcy4/Acsl5/Pdha1/Atic/Acsl4/Atp5o/Papss1/Dld/Adcy5/Acss1/Atp5a1/Ak3/Gucy1b1/Atp5b/Prps2/Aldoa/Gucy1a1
GO:0051952	regulation of amine transport	61	-0.467757	-1.83344	0.000712452	0.00187113	Rtn4/Arl6ip1/Pink1/Syt4/Rab3gap1/Sv2a/Rab3a/Psen1/Sdhd/Syt17/Snca/Nat8l/Slc43a2/Arl6ip5/P2ry1/Htr1b/Syt3/Avpr1a/Dpysl2/Cxcl12/Ptger3/Syt7/Sncg/Syt11/Itgb1/Syt15
GO:0046324	regulation of glucose import	56	-0.475787	-1.83363	0.00124605	0.00306116	Rap1a/Stxbp3/Pid1/Prkcd/Enpp1/Mef2a/Grb10/Crebl2/Opn3/Ocln/Klf15/Lmbrd1/Adipor2/Erbb4/Pea15a/Rhoq/Nfe2l2/Irs1/Gpc3/Prkca/Ace
GO:0045185	maintenance of protein location	88	-0.440254	-1.83402	0.000216634	0.000656399	Taf3/Hnrnpu/Syne1/Insig2/Pink1/Pex5l/Hk1/Supt7l/Sun2/Rer1/Txn1/Pfn1/Sun1/Tmsb4x/Gsn/Sorl1/Arl2bp/Sri/Kdelr1/Kdelr2/Lgals9/Srgn/Tspo/Rangap1/Park7/Scin/Os9/Ank3/Dbn1/Cav1/Ltbp1/Ywhab/Fbn1
GO:0010827	regulation of glucose transmembrane transport	72	-0.458514	-1.83407	0.000303957	0.000887707	Rap1a/Stxbp3/Pid1/Prkcd/Enpp1/Mef2a/C3/Grb10/Crebl2/Opn3/Ocln/Ak1/Klf15/Lmbrd1/Adipor2/Erbb4/Pea15a/Edn1/Rhoq/Nfe2l2/Irs1/Gpc3/Met/Prkca/Ace
GO:1904888	cranial skeletal system development	55	-0.475805	-1.83563	0.00102761	0.00259552	Crkl/Nodal/Foxc2/Slc39a3/Tulp3/Eif4a3/Bmp4/Insig2/Twist1/Gnas/Foxn3/Tbx1/Chst11/Gas1/Grhl2/Six4/Mmp14/Tfap2a/Runx2/Wnt9b/Ctnnb1/Mmp16/Lhx1/Fgfr2/Pdgfra/Tgfb2
GO:1901701	cellular response to oxygen-containing compound	861	-0.3402	-1.8357	4.63448e-14	7.1349e-13	Phpt1/Ucp2/Foxo1/Epha4/Trarg1/Uso1/Akr1b8/Atm/Itpr3/Net1/Bmp4/Adcy6/Nr1h3/Ramp3/Ptprf/Sp1/Gdf15/Kank2/Adh5/Cd14/Pdgfb/Casp9/Slc25a33/Ncoa3/Gnao1/Selenos/Anxa1/Uchl3/Cd274/Ccnd3/Hnrnpu/Crk/Mpv17/Ranbp1/Sesn1/Slc2a4/Kl/Plaa/Bcl2l1/Cdc5l/Lamtor4/Pdcd10/Nol3/Tlr2/Rragb/Bcar1/Map3k5/Mapk14/Eif4ebp1/Insig2/Camk2n1/Pink1/Gabpa/Zfp709/Pkm/Ybx1/Adcy7/Zfp580/Castor2/Snx6/Rorc/C1qtnf9/Zfp106/Prkcz/Rap1a/Ruv…
GO:0070972	protein localization to endoplasmic reticulum	61	-0.468362	-1.83581	0.000667645	0.00177216	Sec61g/Gbf1/Spcs1/Ubac2/Edem1/Gabarapl2/Rtn4/Insig2/Chmp4b/Vapa/Sgta/Sec61a1/Rer1/Rab3gap1/Srp19/Srp68/Srp14/Sec61b/Ryr2/Spcs3/Sec62/Sec63/Bcap29/Man1a/Kdelr1/Spcs2/Kdelr2/Bcap31/Rab10/Ssr3/Tram1/Os9/Ank2
GO:0016055	Wnt signaling pathway	354	-0.363787	-1.83617	1.87324e-08	1.28855e-07	Usp8/Ruvbl1/Dixdc1/Lef1/Tnks/Tlr2/Nog/Kremen2/Mapk14/Cxxc4/Invs/Wnt5a/Scyl2/Ndp/Ppp2r3a/Apcdd1/Ruvbl2/Gsk3b/Fzd1/G3bp1/Wnt2/Rnf43/Sdc1/Nkd1/Lrp5/Sdhaf2/Tbl1x/Psen1/Hm629797/Mark1/Apc2/Mesd/Wdr61/Pfdn5/Pygo1/Fermt2/Tmem237/Calcoco1/Ddb1/Grb10/Fzd7/Fzd6/Sost/Cby1/Lrp6/Reck/Wnk1/Ctr9/Bcl7b/Adgra2/Jade1/Lats2/Mbd2/Gid8/Lgr5/Eda/Gprc5b/Ror1/Xiap/Klf15/Fzd4/Notch1/Spin1/Mcc/Kank1/Gskip/Prkaa1/Grk5/Plpp…
GO:0015833	peptide transport	1465	-0.330159	-1.83724	1.82133e-21	5.88837e-20	Gosr1/Slc18a2/Nup93/Hook1/Ap3s2/Pik3r4/Elavl1/Arfgef2/Pim3/Fkbp1b/Ufm1/Steap3/Zfand6/Rab32/Ift20/Nutf2/Csk/Praf2/Ap3m2/Snx27/Ahcyl1/Ppard/Chmp2b/Ktn1/Lin7c/Scamp5/P2rx7/Trpm2/Timm17b/Ppp3ca/Cd63/Bicd2/Ttc21b/Doc2b/Aktip/Fchsd2/Efcab7/Hacl1/Slc9a3r1/Synj2bp/Vamp8/Exoc6/Dync2li1/Il1a/Chp2/Myo5b/Sec61g/Tvp23b/Nup35/Lyplal1/Kcnip3/Arfgap3/Rtn2/Vps13d/Pkd1/Ran/Clip1/Tbc1d15/Pex16/Grpel1/Snx10/Vps4b/Nu…
GO:0035315	hair cell differentiation	43	-0.50421	-1.83734	0.00117058	0.00289555	Sec24b/Ripor2/Myo3b/Slc9a3r1/Kcnma1/Whrn/Myo6/Ush1c/Fgfr1/Esrp1/Sod1/Notch1/Jag2/Tmem132e/Cux1/Hey2/Rac1/Mcoln3/Clic5/Hey1/Atp2b2/Jag1
GO:0042311	vasodilation	32	-0.541117	-1.83744	0.0018069	0.00428906	Ednrb/Plod3/Adrb1/Sod1/Ext2/P2rx4/Casr/Gper1/G6pdx/Sod2/Nos1/F2rl1/Gucy1a1
GO:0043550	regulation of lipid kinase activity	43	-0.504248	-1.83747	0.00117058	0.00289555	Pik3r4/Lyn/Nrbf2/Ptk2b/Pip4k2b/Rubcn/Fgr/Pdgfb/Atg14/Cd81/Cdc42/Pik3ip1/Tek/Sh3glb1/Fgfr3/App/Flt1/Irs1/Rac1/Pdgfra/Pdgfrb
GO:0043603	cellular amide metabolic process	866	-0.34067	-1.83817	5.05553e-14	7.74622e-13	Abcf1/Paip2b/Smpdl3b/Sec11a/Eif2ak1/Eif4a3/Eif6/Mrpl30/Trim71/Sucla2/Epha4/Acly/Anpep/Mettl14/Mrpl13/Fitm2/Hmgn5/Sp1/Txnrd3/Uqcc2/Mrpl55/Nanos1/Mrpl47/Bace2/Btd/Hagh/Mrpl9/Fto/Ltn1/Pars2/Rc3h1/Mrpl35/Gba/Pum3/Ctsh/Sarnp/Rpl6/Rtn4/Mrpl16/Rpl9-ps6/Eif5a2/Acacb/Hars/Gstm4/Mrpl36/Lsm14a/St6galnac6/St8sia4/Wt1/Taco1/Secisbp2l/Itga2/Mrps21/Magoh/Eif4ebp1/Pm20d1/Pink1/Adam10/Gclm/Coa3/Nudt7/Pkm/Gspt1/Rp…
GO:0002090	regulation of receptor internalization	61	-0.469294	-1.83946	0.000613876	0.00164702	Ppp3r1/Pard3/Sdcbp/Dlg4/Sirt2/Syk/Arf1/Sh3gl2/Itgb3/Atad1/Efnb2/Egf/Vegfa/Nsf/Nedd4/Grem1/App/Arrb1/Plcg2/Numb/Angpt1
GO:0001881	receptor recycling	36	-0.530502	-1.83962	0.00106069	0.00266244	Agtr1a/Arap1/Psen1/Rab11b/Snca/Nsg1/Eps15/Sorl1/Lamtor1/Psen2/Vamp3/Nsf/Chmp5/Ece1/Anxa2/Ehd3
GO:0010543	regulation of platelet activation	31	-0.54475	-1.84115	0.00133885	0.00327174	Pdgfa/Apoe/Tec/Plek/Abat/Lyn/C1qtnf1/Pdgfb/Cd9/Prkcd/Pla2g4a/F11r/Syk/Tlr4/Alox12/Serpine2/Ceacam1/Ptprj/Ptger3/Pdgfra/Prkca
GO:0019229	regulation of vasoconstriction	59	-0.471018	-1.84132	0.000769139	0.00199145	Agtr1a/Npy1r/Hif1a/F2r/Add3/Arhgap42/Tbxa2r/Smad6/Atp1a2/Adra2c/Casr/Hrh1/Avpr1a/Edn1/Avpr2/Cav1/Nos1/Cx3cl1/Rhoa/Ptger3/Gja5/Mmp2/Bmpr2
GO:2001238	positive regulation of extrinsic apoptotic signaling pathway	52	-0.482481	-1.84211	0.00145281	0.00352936	Mal/Trps1/Ret/Tnfsf12/Itm2c/Unc5b/Pak2/Pycard/Ppp2r1a/Bmpr1b/Gper1/Psen2/Skil/Ppp1ca/Sfrp1/Pea15a/Hyal2/Ptprc/Cav1/Timp3/Ctnna1/Pdia3/Tgfb2
GO:0051604	protein maturation	230	-0.382404	-1.84256	1.15107e-06	5.48072e-06	Ldlrad3/Spcs1/Chchd4/Sec11a/Ctss/Ciao2b/Yae1d1/Oma1/Lonp2/Ctsh/Notch4/Fkrp/Yme1l1/Ruvbl1/Tspan32/Prkacb/Nol3/Adam10/Tmprss2/Tmprss9/C2cd3/Naa50/Prkaca/Psen1/Naa60/Capn1/Inpp5b/Snapin/Comp/Ptch1/Pik3c3/Ciao1/Ctsz/Prdx4/Tmem98/Gas1/Tspan14/Lpcat3/Pycard/Gsn/Parp1/Pgk1/Mmp14/Xiap/Cast/Sorl1/Spcs3/Snx12/Dhcr24/Myh9/Dhh/Dnajb11/Bag2/Ctsl/Adam9/Psen2/Ciao2a/Aph1b/Serpine2/Zmpste24/Furin/Adam17/Vps35/Sp…
GO:0090407	organophosphate biosynthetic process	365	-0.364606	-1.84285	1.55492e-08	1.07646e-07	Dlat/Mboat1/Atp5j2/Gpat4/Ido1/Nme2/Abhd4/Itpkb/Isyna1/Fabp3/Pid1/Uqcc3/Gmps/Hmgcs1/Acsl3/Pigh/Nus1/Lpcat1/Pla2g4a/Cept1/Pik3c3/Atp5c1/Nampt/Lclat1/Crls1/Snca/Nmnat2/Gars/Slc27a1/Pcyt1a/Ctps2/Adcy1/Agpat5/Samd8/Paics/Abca2/Ppargc1a/Ak1/Cmpk1/Pdk2/Nudt2/Pgap1/Lpcat3/Tpk1/Atp5k/Atp5h/Parp1/Hprt/Cad/Atp5g3/Pigf/Dpagt1/Agpat4/Tmem38b/Pdxk/Nadk/Ndufc2/Mapk1/Atp5d/Gper1/Adcy4/Sptlc2/Mthfd1/Pip5k1b/Kars/…
GO:0071621	granulocyte chemotaxis	84	-0.445539	-1.84358	0.000267402	0.000794588	Cxadr/Spp1/Itga9/Ppib/Il17ra/Csf1/Syk/Mapk1/Camk1d/Vegfa/Hrh1/Trpv4/Itgb2/Edn1/Lgals3/Bsg/Cmklr1/Csf1r/Cx3cl1/Rac1/Ptprj/Mapk3/Ccl21a/Slit2/Prkca
GO:1904064	positive regulation of cation transmembrane transport	117	-0.423389	-1.84516	3.67089e-05	0.000133348	Glrx/Agtr1a/Gstm7/Cacna1d/Kcnmb1/F2r/Nipsnap2/Snca/Adrb1/Gsto1/Wnk1/Atp1b1/Kif5b/Akap6/Plcb1/Ryr2/Calm3/Slc6a9/Arf1/Thy1/Wnk4/Sri/Wnk2/Kcne1/Cacna2d1/Gper1/Cemip/Ephb2/G6pdx/Dmd/Ano6/S100a1/Stac2/Ank3/Plcg2/Nos1/Cx3cl1/Reln/Ank2/Cacnb4/Atp1b3/Ehd3
GO:0097035	regulation of membrane lipid distribution	41	-0.514591	-1.84573	0.000604914	0.00162838	Atp11c/Atp9a/Atp10b/Prelid1/Abcc1/Prkcd/Abca2/Abcb1a/Atp10a/Plscr2/Tmem30b/Tmem30a/Plscr1/Ano6/Atp8b1/Kcnn4/Plscr4/Slc4a1
GO:0030203	glycosaminoglycan metabolic process	67	-0.462153	-1.8475	0.000405739	0.00114564	Egflam/Glce/Pdgfb/Hyal1/Sgsh/Ccnd3/Cemip2/Csgalnact2/Dse/Chst12/Hexa/B3galt6/Gns/Ptger4/Chst3/Ndnf/Chst11/Ext2/Hs2st1/Chpf/Egf/Ids/Cemip/Spock2/Lyve1/Cd44/Hyal2/Hexb/Cltc/Bgn/Pdgfrb/Angpt1
GO:0032370	positive regulation of lipid transport	77	-0.453907	-1.8481	0.00017212	0.000530976	Washc1/Dtnbp1/Abcg1/Runx1/Abat/Scp2/Slc12a2/Lipg/P2rx7/Il1a/Abca7/Mapk9/Nkx3-1/C1qtnf1/Nr1h3/Arl6ip1/Syt4/Prelid1/Rab3gap1/P2ry2/Fabp3/Prkcd/Commd1/Psen1/Pla2g4a/Ptch1/Spp1/Dennd5b/Lpcat3/Acsl5/Ptges/Tmem30a/Avpr1a/Edn1/Dpysl2/Pltp/Cav1/Bmp6/Itgb1/Anxa2/Lrp1
GO:0001941	postsynaptic membrane organization	34	-0.541699	-1.84831	0.0013163	0.00322149	Rer1/Mesd/Zdhhc2/Dlg4/Nrxn1/Dnaja3/Ephb2/Dbn1/Reln/Grip2/Sorbs2/Ptn
GO:0016358	dendrite development	256	-0.378681	-1.84861	7.81136e-07	3.86149e-06	Cobl/Trak2/Abi1/Psen1/Mef2a/Pias2/Mark1/Id1/Igf2bp1/Palm/Bhlhb9/Actr3/Pak4/Ptprs/Dlg4/Fas/Spire1/Slc9a6/Eef2k/Fbxw8/Pak2/Ppp1r9a/D16Ertd472e/Il1rap/Rtn4ip1/Cdc42/Shank1/Ptprz1/Grn/Bcl11a/Hprt/Ywhah/Flrt1/Rab21/Caprin1/Sgk1/Arf1/Trpc6/Lamc2/Shank2/Sh3glb1/Camk1d/Sdc2/Pdlim5/Ephb2/Nedd4/Acsl4/Actr2/Tmem106b/Iqgap1/Map2/Arf4/Map1a/Ntrk2/Cux1/App/Celsr2/Cyfip1/Dbn1/Bmp7/Ntn1/Reln/Rac1/Rhoa/Nrp1/Arhga…
GO:0045765	regulation of angiogenesis	235	-0.383377	-1.84897	1.04242e-06	5.00022e-06	C3ar1/Epn1/Stat1/Foxc2/Mydgf/Egln1/F3/Synj2bp/Rock2/Mecp2/Il1a/Nos3/H2-M3/Ptk2b/Jmjd8/Akt3/Cx3cr1/Igf2/Rgcc/Emp2/Lrg1/Spry2/Rhoj/Sema3e/Sp1/Pgf/Hyal1/Cxcr4/Ctsh/Notch4/Tie1/Rtn4/Rras/Wnt5a/Pkm/Naxe/Angpt4/Sparc/Thbs2/Adgrb3/Ptgis/Add1/Glul/Gpr4/Amot/Ecscr/Atf2/Ism1/Hif1a/Tnfrsf1a/Htatip2/Id1/C3/Jak1/Tspan12/Itgax/Vegfb/Bmper/Cldn5/Pak4/Ramp2/Reck/Hgs/Adgra2/Cd34/Tbxa2r/Grn/Pgk1/Jcad/Itgb3/Aqp1/Te…
GO:0030857	negative regulation of epithelial cell differentiation	37	-0.52982	-1.84921	0.000652285	0.00173424	Id1/Foxp1/Grhl2/Notch1/Vegfa/Ctnnb1/Sall1/Ccnd1/S1pr3/Foxp4/Cav1/Acvrl1/Jag1/Tbx3/Tgfb2
GO:0071417	cellular response to organonitrogen compound	431	-0.359348	-1.84926	1.45159e-09	1.235e-08	Castor2/Snx6/C1qtnf9/Zfp106/Prkcz/Rap1a/Adipor1/Vcam1/Gsk3b/Abcc1/Agtr1a/Sesn3/Rab8a/Pid1/Prkcd/Rap1b/Nucks1/Gnas/Slc6a4/Gstm7/Col3a1/Enpp1/Rab12/Psen1/Ptpn22/Palm/Ptpra/Tns2/Leprot/Bag1/Col4a6/Rab8b/Diaph1/Eprs/Slc27a1/Grb10/Wdtc1/Syap1/Taf1/Stat5b/Nck1/Ywhag/Ryr1/Baiap2l1/Akap6/Sirt2/Plcb1/Pdk2/Ryr2/Cav2/Pdgfc/Parp1/Myo1c/Nsg1/P2rx4/Sorl1/Rab31/Gnai2/Dnmt1/Sgk1/Tmem38b/Srebf1/Tlr4/Rragd/Kank1/C…
GO:0061097	regulation of protein tyrosine kinase activity	61	-0.471925	-1.84977	0.000533222	0.00145847	Dlg4/Mvp/Gprc5a/Gprc5b/Nedd9/Prnp/Thy1/Itgb3/Egf/Aplp2/Psen2/Adam17/Hyal2/Grem1/App/Ptprc/Tgfa/Csf1r/Cav1/Reln/Ace
GO:1904035	regulation of epithelial cell apoptotic process	77	-0.454402	-1.85011	0.000167734	0.00052193	Wfs1/Ndnf/Pak4/Ramp2/Eif2s1/Pkhd1/Spop/Ppargc1a/Gsn/Cast/Pdcd4/Tek/Cdh5/Gper1/Ano6/Cd248/Pgr/Nfe2l2/Kdr/Sort1/Gata3/Itga4/Angpt1/Sema5a/Col18a1
GO:0006081	cellular aldehyde metabolic process	47	-0.49336	-1.85032	0.00157242	0.00379943	Rdh11/Pdxk/Akr1a1/Esd/Cacna1h/Idh2/Park7/Tkt/Taldo1/Bmp2/Aldh2/Aldoa/Bmp6/Scnn1b
GO:0009612	response to mechanical stimulus	111	-0.427779	-1.85032	5.70692e-05	0.000198179	Nrxn1/Ryr2/Gsn/Atp1a2/Tlr4/Aqp1/Got1/Tmem150c/Pax2/P2ry1/Ctnnb1/Serpine2/Jup/Dmd/Adgrv1/Arhgdia/Dag1/Cd36/Cav1/Nos1/Cnn2/Cxcl12/Rac1/Atp1a1/Mmp2/Atp2b2/Ptn/Slc8a1
GO:1901019	regulation of calcium ion transmembrane transporter activity	64	-0.465885	-1.85043	0.000586731	0.00158736	Gstm7/Calm2/Ahnak/Nipsnap2/Gsto1/Atp1b1/Akap6/Ryr2/Calm3/Atp1a2/Fkbp1a/Sri/Kcne1/Cacna2d1/Dmd/S100a1/Ywhae/Stac2/Plcg2/Pln/Ank2/Cacnb4/Ehd3
GO:0043085	positive regulation of catalytic activity	913	-0.340903	-1.85068	3.37843e-15	5.68878e-14	Prex1/Ranbp2/Fnta/Mbp/Psme1/Prelid1/Snx9/C1qtnf9/Prkcz/Rap1a/Ccnd2/Mtmr9/Dusp19/Rcn3/Ret/Pkp4/Gsk3b/Eif2ak3/Myo9a/Rab3gap1/Fgfr1/Rps27l/Tigar/Rap1gds1/Agtr1a/Cdc25b/C1galt1c1/Arl1/Atg14/Arap1/Taok3/Prkcd/Gnas/Map3k21/Arhgap35/Cacna1d/Psen1/Cldn3/Mertk/Apc2/Men1/Naf1/F2r/Rgs10/Nus1/Slc5a3/Rpl5/F11r/Chtf8/Fermt2/Pfn1/Pak4/Snca/Tcim/Arhgef16/Dlg4/Slc27a1/Adrb1/Rasgrp1/Iscu/Dnal4/Arhgap42/Fas/Ighm/Sy…
GO:1903053	regulation of extracellular matrix organization	40	-0.520458	-1.85083	0.000700031	0.001846	Efemp2/Colgalt1/Tnfrsf1a/Clasp2/Ddr2/Tnfrsf1b/Slc2a10/Notch1/Itgb3/Antxr1/Dag1/Bmp2/Aebp1/Ddr1/Sema5a/Tgfb2
GO:0099536	synaptic signaling	531	-0.354786	-1.85111	8.52345e-11	8.80394e-10	Stxbp2/Syngap1/Prkcz/Rap1a/Glul/Syn3/Gsk3b/Rab3gap1/Stxbp3/Sv2a/Pacsin2/P2ry2/Rab3a/Rab8a/Prkaca/Rpl22/Rap1b/Slc6a4/Ly6c2/Abi1/Psen1/Dtna/Ptger4/F2r/Rgs10/Snapin/Rab11a/Ptpra/Vdac3/Fam107a/Ppp3r1/Zdhhc2/Snca/Sdcbp/Ptprs/Dlg4/Adrb1/Nat8l/Clstn2/Dagla/Lrp6/Cbln1/Ppp1r9a/Ywhag/Adcy1/Tprgl/Psmc5/Snap23/Nrxn1/Kif5b/Il1rap/Pfn2/Plcb1/Shank1/Syngr1/Cav2/Prkar2b/Nrgn/Nsg1/Ppt1/P2rx4/Abr/Kras/Tubb2b/Rims3…
GO:0032509	endosome transport via multivesicular body sorting pathway	33	-0.544852	-1.85266	0.00088213	0.00225806	Chmp1b/Chmp2b/Vps4b/Chmp2a/Vps36/Vps37c/Chmp4b/Chmp3/Snf8/Leprot/Leprotl1/Laptm4b/Chmp4c/Vps28/2610002M06Rik/Chmp5/Tmem50a/Tmem50b/Sort1
GO:0048639	positive regulation of developmental growth	168	-0.401809	-1.8533	8.68391e-06	3.48326e-05	Gsk3b/Fgfr1/Wnt2/Islr2/Ptger4/C3/Syt17/Rab11a/Ybx3/Slc25a4/Smad7/Adrb1/Sgip1/Stat5b/Sptbn4/Akap6/Plcb1/Ppib/Csf1/Bcl11a/Notch1/Shtn1/Mapk1/Tbx2/Sh3glb1/Vegfa/Rpl4/Syt3/Erbb4/Ncam1/Edn1/L1cam/Ntrk3/Mapt/Sema7a/Ezr/Bmpr1a/Cyfip1/Efna5/Dbn1/Hey2/Ntn1/Cxcl12/Nrp1/Fgfr2/Fn1/Bmpr2/Lrp1/Sema5a
GO:0098900	regulation of action potential	43	-0.50874	-1.85385	0.00100974	0.00255638	Foxp1/Cxadr/Scn5a/Ryr2/Cacna2d1/Jup/Dsg2/Cd36/Ank3/Cav1/Ank2/Gja5/Dsp
GO:0015031	protein transport	1435	-0.332744	-1.85398	4.08792e-21	1.27079e-19	Gosr1/Slc18a2/Nup93/Hook1/Ap3s2/Pik3r4/Elavl1/Arfgef2/Pim3/Fkbp1b/Ufm1/Steap3/Zfand6/Rab32/Ift20/Nutf2/Csk/Praf2/Ap3m2/Snx27/Ahcyl1/Ppard/Chmp2b/Ktn1/Lin7c/Scamp5/P2rx7/Trpm2/Timm17b/Ppp3ca/Cd63/Bicd2/Ttc21b/Doc2b/Aktip/Fchsd2/Efcab7/Hacl1/Synj2bp/Vamp8/Exoc6/Dync2li1/Il1a/Chp2/Myo5b/Sec61g/Tvp23b/Nup35/Lyplal1/Kcnip3/Arfgap3/Rtn2/Vps13d/Pkd1/Ran/Clip1/Tbc1d15/Pex16/Grpel1/Snx10/Vps4b/Nup188/Bet1…
GO:0007566	embryo implantation	44	-0.505848	-1.85409	0.000733572	0.00192191	Acvr1b/Ptgis/C1qbp/Calr/Klf9/Reck/Sod1/Grn/Arhgdib/Vegfa/Smurf2/Fkbp4/Cdh1/Lamb1/Mmp2/Itgb4/Pcsk5/Ddr1
GO:0032102	negative regulation of response to external stimulus	267	-0.378797	-1.85409	3.4885e-07	1.8309e-06	Prkcd/Pcbp2/Tnfrsf1a/Gstp1/Cldn3/Ptger4/Irak3/Serpinb9/Klk8/Sec14l1/H2-T23/Clasp2/Ptprs/Sema3d/Sod1/Tspan6/Psma1/Nrxn1/Sirt2/Tnfrsf1b/Ndfip1/Lpcat3/Cd34/Grn/Abr/Notch1/Ltf/Prdx2/Fam3a/Calcrl/Cdh5/Ldlr/Alox12/Gper1/Sema4b/St6gal1/Dnaja3/Cd200/Aph1b/Serpine2/Kng2/Vps35/Lgals9/Fgl2/Ryk/Cd44/Rtn4rl1/Grem1/Serpinf1/Pros1/Dusp3/Pparg/Thbd/Htra1/Nt5e/Sema7a/Neo1/Dbn1/Spn/Cx3cl1/Robo2/Ceacam1/Tspan8/Cd24…
GO:0048645	animal organ formation	52	-0.485723	-1.85448	0.00130843	0.00320466	Wt1/Nog/Wnt5a/Pax8/Fgfr1/Wnt2/Tbx1/Notch1/Mapk1/Pax2/Ctnnb1/Ar/Bmp2/Bmpr1a/Bmp7/Robo2/Fgf1/Mapk3/Fgfr2/Robo1/Gata5
GO:0008038	neuron recognition	35	-0.540704	-1.85479	0.000707818	0.0018635	Sema3a/Cnr1/Ephb3/Epha4/Rtn4/Ywhaz/Wnt5a/Ccdc141/Arhgap35/Ndn/Ptprz1/Nptn/Ephb2/Ncam1/App/L1cam/Bsg/Robo2/Epha3/Nrp1/Emb/Robo1/Sema5a
GO:0009605	response to external stimulus	1728	-0.330937	-1.85496	6.87596e-25	3.17571e-23	Prkcd/Cdc37/Rab1a/Mybbp1a/Hif1a/Crcp/Pcbp2/Arhgap35/Tnfrsf1a/Nono/Gstp1/Rab12/Fau/Ndufs4/Snw1/Cldn3/Adgrl2/Ptger4/C3/Romo1/F2r/Irak3/Ackr4/Ptpn22/Hck/Serpinb9/Pla2g4a/Ggt5/Itgax/Klk8/Vegfb/Hpse/F11r/Sec14l1/Ednrb/H2-T23/Fam107a/Plxna1/Prdx3/Ptch1/Pik3c3/Clasp2/Actr3/Snca/Slc7a2/Slc2a1/Eif2s1/Foxp1/Ptprs/Arhgef16/Eprs/Adrb1/Bloc1s6/Rasgrp1/Unc5b/Cxadr/Serpina3n/Fads1/Pkd1l3/Fas/Ighm/Sema3d/Opn3/Sr…
GO:0071705	nitrogen compound transport	1704	-0.330984	-1.85555	3.49237e-24	1.56817e-22	Timm17b/Ppp3ca/Cd63/Bicd2/Ttc21b/Doc2b/Aktip/Fchsd2/Efcab7/Hacl1/Slc9a3r1/Synj2bp/P2rx1/Vamp8/Cacna1a/Exoc6/Dync2li1/Il1a/Chp2/Myo5b/Sec61g/Slc35a1/Slc25a32/Tvp23b/Nup35/Lyplal1/Kcnip3/Arfgap3/Rtn2/Vps13d/Pkd1/Ran/Clip1/Tbc1d15/Pex16/Grpel1/Snx10/Vps4b/Nup188/Bet1/Lca5l/Cnr1/Uevld/Rp2/Cep41/Cd320/Ykt6/Erbin/Spcs1/Vps53/Slc22a4/Chchd4/Chm/Fis1/Oxtr/Sorcs2/Entpd1/Itgb1bp1/Rpgr/Ubac2/Npm1/Rab15/Ift2…
GO:0021795	cerebral cortex cell migration	41	-0.517424	-1.85589	0.000506337	0.001392	Dab1/Rtn4/Dixdc1/Ccdc141/Sun2/Fgfr1/Psen1/Lrp6/Sun1/Ctnnb1/Rnf7/Adgrg1/Reln/Rac1/Rhoa/Slit2/Pou3f3/Robo1/Lamb1
GO:0042886	amide transport	1483	-0.333111	-1.85624	7.40861e-22	2.52127e-20	Gosr1/Slc18a2/Nup93/Hook1/Ap3s2/Pik3r4/Elavl1/Arfgef2/Pim3/Fkbp1b/Ufm1/Steap3/Zfand6/Rab32/Ift20/Nutf2/Csk/Praf2/Ap3m2/Snx27/Ahcyl1/Ppard/Chmp2b/Ktn1/Lin7c/Scamp5/P2rx7/Trpm2/Timm17b/Ppp3ca/Cd63/Bicd2/Ttc21b/Doc2b/Aktip/Fchsd2/Efcab7/Hacl1/Slc9a3r1/Synj2bp/Vamp8/Exoc6/Dync2li1/Il1a/Chp2/Myo5b/Sec61g/Slc25a32/Tvp23b/Nup35/Lyplal1/Kcnip3/Arfgap3/Rtn2/Vps13d/Pkd1/Ran/Clip1/Tbc1d15/Pex16/Grpel1/Snx10…
GO:0010522	regulation of calcium ion transport into cytosol	78	-0.455698	-1.85759	0.000120669	0.000389735	Agtr1a/Gstm7/F2r/Tmbim6/Calm2/Diaph1/Snca/Adrb1/Gsto1/Akap6/Ryr2/Calm3/P2rx4/Tmem38b/Prnp/Thy1/Fkbp1a/Tmem38a/Sri/Itgb3/Gper1/Cemip/Coro1a/Dmd/Pln/Cav1/Cx3cl1/Ank2/Slc8a1/Tgfb2
GO:0072665	protein localization to vacuole	56	-0.482166	-1.85822	0.000955011	0.00242732	Cacng4/Glmp/Vps36/Snx16/Rtn4/Lamtor4/Vps37c/Snf8/BC048403/Ncoa4/Vti1b/Cd81/Gnptab/Hgs/Sorl1/Gosr2/Vps28/Lmbrd1/Sh3bp4/Sh3glb1/Mfsd1/Lamp2/Scarb2/Umod/M6pr/Rab7/Laptm5/Sort1
GO:0044093	positive regulation of molecular function	1217	-0.336926	-1.85846	2.67088e-19	7.10999e-18	Prex1/Ranbp2/Fnta/Mbp/Psme1/Prelid1/Snx9/C1qtnf9/Rpl11/Prkcz/Rap1a/Ccnd2/Add1/Mtmr9/Glrx/Dusp19/Rcn3/Ret/Pkp4/Gsk3b/Fzd1/Eif2ak3/Myo9a/Rab3gap1/Fgfr1/Wnt2/Rps27l/Atf2/Tigar/Rap1gds1/Agtr1a/Cdc25b/C1galt1c1/Arl1/Atg14/Txn1/Arap1/Taok3/Cat/Prkcd/Gnas/Map3k21/Gstm7/Hif1a/Arhgap35/Lrp5/Cacna1d/Psen1/Cldn3/Mertk/Apc2/Men1/Naf1/F2r/Rgs10/Nus1/Irak3/Slc5a3/Rpl5/F11r/Jmy/Chtf8/Fermt2/Prdx3/Nipsnap2/Pfn1/…
GO:0043030	regulation of macrophage activation	39	-0.523803	-1.85866	0.000820889	0.00211441	Atm/Nr1h3/Wnt5a/Il4ra/Pla2g4a/Snca/Slc7a2/Grn/Tlr4/Ldlr/Kars/Pja2/Ctsc/Cd200/Lgals9/Cd84/Adgrf5/Pparg/Cx3cl1/Syt11
GO:0050432	catecholamine secretion	34	-0.544864	-1.85911	0.00109538	0.00273888	Cnr1/Oxtr/Entpd1/Rtn4/Pink1/Syt4/Rab3a/Sdhd/Syt17/Snca/P2ry1/Htr1b/Ly6e/Syt3/Cxcl12/Ptger3/Syt7/Sncg/Syt11/Syt15
GO:0097237	cellular response to toxic substance	36	-0.536158	-1.85923	0.000821434	0.00211441	Akr1b8/Adh5/Sesn1/Pink1/Gstm7/Gstm2/Sod1/Ppp1r9a/Rdh11/Prdx2/Akr1a1/Esd/Selenot/Sod2/Park7/Cd36/Nfe2l2/Aldh2/Fbln5
GO:0022029	telencephalon cell migration	48	-0.492948	-1.85952	0.00107079	0.00268153	Dab1/Cxcr4/Rtn4/Dixdc1/Ccdc141/Sun2/Fgfr1/Psen1/Lrp6/Sun1/Ctnnb1/Rnf7/Ogdh/Adgrg1/Cxcl12/Reln/Rac1/Rhoa/Slit2/Pou3f3/Robo1/Lamb1
GO:0050890	cognition	233	-0.385826	-1.85977	8.67153e-07	4.24131e-06	Cpeb3/Ift20/Prkar1b/Lgmn/Chmp2b/Pomk/Grcc10/Mecp2/Comt/Gmfb/Cx3cr1/Abca7/Cnr1/Igf2/Dcdc2a/Oxtr/Paip2/Cyp7b1/Tmod2/Itpr3/Foxo6/Brsk1/Slc12a5/Slc2a4/Pias1/Tlr2/Nog/Taco1/Cbr3/Dnah11/Syt4/Cln8/Tusc3/Syngap1/Kcnab1/Prkcz/Adgrb3/Ccnd2/Gnas/Slc6a4/Hif1a/Psen1/Ndufs4/Ppp1r1b/Tanc1/Bhlhb9/Klk8/Vdac3/Fam107a/Adrb1/Fen1/Esr2/Glp1r/Rcan1/Adcy1/Nrxn1/Plcb1/Slc1a4/Shank1/Prkar2b/Ptprz1/Man2b1/Ppt1/Ap1s2/Kras/…
GO:0010171	body morphogenesis	53	-0.484994	-1.85982	0.00124449	0.00305965	Lef1/Nog/Rras/Rab3gap1/Gnas/Tbx1/Clasp2/Lrp6/Grem2/Tfap2a/Nckap1/Cdon/Dag1/Arid5b/Atp6ap2/Crispld1/Gpc3/Mmp2/Pdgfra/Tgfb2
GO:0006813	potassium ion transport	147	-0.412143	-1.86038	1.90037e-05	7.25371e-05	Slc9a6/Fxyd2/Kcna6/Wnk1/Atp1b1/Kif5b/Akap6/Klhl24/Atp1a2/Tmem38b/Prnp/Slc12a3/Tmem38a/Wnk4/Aqp1/Wnk2/Kcne1/Slc12a1/Gnaq/Kcnh1/Nsf/Fhl1/Ano6/Kcnd3/Kcnj1/Kcnk1/Ywhae/Atp4a/Kcnn3/Kcnn2/Kcnn4/Ank3/Cav1/Nos1/Ank2/Ptger3/Atp1a1/Atp1b3/Gja5/Itgb1/Kcnj10/Kcnj5
GO:0060193	positive regulation of lipase activity	38	-0.531261	-1.86046	0.000574713	0.00155746	Gna13/Adcyap1r1/Phb/Nr1h3/Phb2/Plaa/Dlc1/Prkcz/Fgfr1/Agtr1a/Arl1/Gnaq/Fgfr3/Arf4/Arhgap6/Flt1/Rhoa/Fgfr2/Pdgfra/Pdgfrb
GO:0010035	response to inorganic substance	376	-0.366718	-1.8605	7.64947e-09	5.67219e-08	Zfp580/Fnta/Nfatc3/Alg2/Pef1/Add1/Ttn/Glrx/Gsk3b/Itpkb/Tigar/Sigmar1/Txn1/Aco1/Cat/Prkcd/Mef2a/Capn1/Kcnmb1/Kpna4/Anxa11/Pla2g4a/Syt17/Sec31a/Prdx3/Ptch1/Snca/Foxp1/Fibin/Dlg4/Fas/Sod1/Wnk1/Slc30a5/Hfe/Nrxn1/Setx/Scn5a/Mylk/Plcb1/Nfe2l1/Ryr2/Slc25a24/Rack1/Gsn/Parp1/Krt8/Hvcn1/P2rx4/Prdx2/Rtf2/Slc25a12/Smpd1/Rps3/Prnp/Nqo1/Prkaa1/Trpc6/Dlg2/Aqp1/Tfap2a/Casr/Mapk1/Cpne3/Pde1c/Adam9/Pax2/Bnip3/Slc4…
GO:0043066	negative regulation of apoptotic process	724	-0.347372	-1.86097	2.15183e-13	3.01162e-12	Pafah2/Ccng1/Mien1/Yme1l1/Bcl2l1/Lifr/Arl6ip1/Grina/Pias1/Syne1/Lef1/Cd74/Pdcd10/Nol3/Wt1/Nog/Hipk3/Lig4/Pink1/Eya3/Wnt5a/Twist1/Gclm/Faim/Cfdp1/Ybx1/Angpt4/Cln8/Aurka/Hk1/Abraxas2/Fnta/Snx6/Rorc/Prelid1/Syngap1/Api5/Pax8/Apip/Prkcz/Ccnd2/Tsc22d3/Rarg/Ido1/Nme2/Gsk3b/Eif2ak3/Gpi1/Itpkb/Agtr1a/Rnf144b/Anp32b/Dffa/Kifap3/Cat/Prkcd/Hif1a/Tnfrsf1a/Nono/Gstp1/Psen1/Maea/Mertk/Id1/Tpt1/Wfs1/Rpl10/F2r/G…
GO:0051048	negative regulation of secretion	139	-0.41633	-1.86126	1.09586e-05	4.31536e-05	Ccr2/Bcr/Ptpmt1/Sergef/Abat/Htr7/Stk39/Atp5j/Pim3/Fkbp1b/Ppp3ca/Vamp8/Comt/Vps4b/Cnr1/Oxtr/Entpd1/Psmd9/Ucp2/Anpep/Nr1h3/Trim9/Rab33b/Frmd4a/Anxa1/Cd74/Syt4/Cyp51/Maob/Rap1a/Stxbp3/Ndufaf2/Npy1r/Hadh/Rap1b/Gnas/Tnfrsf1a/Ptger4/F2r/Snca/Wnk1/Ppp1r9a/Tnfrsf1b/Abr/Gnai2/Notch1/Cd300a/Srebf1/Wnk4/Pde1c/Egf/P2ry1/Cd200/Htr1b/Vamp3/Sfrp1/Acsl4/Lgals9/Idh2/Rab11fip1/Cd84/Edn1/Pde3b/Avpr2/Pparg/Rab7/Neo1…
GO:0051099	positive regulation of binding	170	-0.402066	-1.86244	5.35633e-06	2.23734e-05	Ppp2cb/Hipk3/Ctbp2/Itga2/Wnt5a/Twist1/Epb41/Rpl11/Add1/Gsk3b/Eif2ak3/Txn1/Psen1/Men1/Actr3/Eif3e/Cldn5/Ramp2/Eif2s1/Cald1/Eno1/Taf1/Hfe/Sirt2/Ripor1/Mbd2/Parp1/Derl1/Calm1/H1f0/Tlr4/Fkbp1a/Hspa4/Egf/Add2/Myocd/Ctnnb1/Eif3c/Eif3d/Edf1/Lgals9/Amfr/Park7/Ide/App/Arrb1/Pparg/Ephb6/Bmp2/Spon1/Cav1/B2m/Plcl1/Gata3/Anxa2/Met/Lrp1/Ace/Tgfb2
GO:0007548	sex differentiation	198	-0.396687	-1.8627	1.74965e-06	8.13903e-06	Mertk/Ptger4/Tcf21/Pla2g4a/Dmrt2/Ybx3/Esr2/Prdx4/Lrp6/Stat5b/Sod1/Nup107/Six4/Asb1/Dnajc19/Dhcr24/Fzd4/Bmpr1b/Abcb1a/Dhh/Map7/Msh2/Kitl/Wnt9b/Vegfa/Hsd17b4/Csmd1/Ctnnb1/Sfrp1/Ror2/Smad9/Ccnd1/Sfrp2/Tcf7/Lhx1/Ar/Fkbp4/Arrb1/Pgr/Arid5b/Ermp1/Bmpr1a/Ren1/Adgrg1/Axl/Rac1/Dach1/Kdr/Bmp6/Mmp2/Gata3/Pdgfra/Tbx3/Angpt1/Tgfb2
GO:0045010	actin nucleation	44	-0.508288	-1.86304	0.000635764	0.0016973	Fchsd2/Gmfb/Arpin/Wasl/Washc5/Wasf3/Arpc1a/Arfip1/Actr3b/Jmy/Actr3/Wasf2/Spire1/Arpc5/Gsn/Arf1/Nckap1/Brk1/Lmod1/Coro1a/Arpc4/Actr2/Arpc1b/Scin/Cyfip1/Arpc2
GO:0015748	organophosphate ester transport	81	-0.453924	-1.86311	0.000184838	0.000566428	Abcg1/Slc44a4/Scp2/Osbpl8/P2rx7/Slc25a32/Abca7/Slc25a51/Pitpnc1/Slc25a33/Abcb1b/Osbpl5/Atp11c/Atp9a/Atp10b/Prelid1/Abcc1/Prkcd/G6pc3/Slc25a4/Cd47/Slc25a5/Slc25a24/Pitpnb/Abcb1a/Atp10a/Ldlr/Plscr2/Tmem30b/Tmem30a/Scarb2/Plscr1/Ano6/Atp8b1/Pitpna/Slc25a23/Pltp/Kcnn4/Plscr4/Slc4a1
GO:0071702	organic substance transport	1994	-0.33026	-1.86322	1.02991e-28	7.92784e-27	Pex12/Osbpl8/Seh1l/Rabgap1/Synj1/Slc12a2/Pla2g12a/Slc35b1/Gosr1/Slc18a2/Nup93/Hook1/Ap3s2/Pik3r4/Atp5j/Elavl1/Xk/Arfgef2/Star/Pim3/Fkbp1b/Ufm1/Steap3/Zfand6/Cyba/Lrp10/Rab32/Ift20/Nutf2/Csk/Praf2/Ap3m2/Snx27/Ahcyl1/Ppard/Chmp2b/Slc35c1/Lyn/Ktn1/Plin2/Lipg/Slc25a14/Lin7c/Scamp5/P2rx7/Trpm2/Timm17b/Ppp3ca/Cd63/Bicd2/Ttc21b/Doc2b/Aktip/Fchsd2/Efcab7/Hacl1/Slc9a3r1/Synj2bp/P2rx1/Vamp8/Cacna1a/Exoc6/D…
GO:0097242	amyloid-beta clearance	31	-0.55187	-1.86521	0.00109059	0.00272901	Cyp51/Lrpap1/C3/Rab11b/Rab11a/Ldlr/Myocd/Mme/Itgb2/Ide/App/Cd36/Cltc/Lrp1/Clu
GO:0002791	regulation of peptide secretion	245	-0.385079	-1.86559	2.3841e-07	1.31533e-06	Cd74/Tlr2/Golph3l/Camk2n1/Syt4/Cyp51/Pex5l/Pax8/Ttn/Glrx/Glul/Ndufaf2/Arfip1/Hadh/Hif1a/Lrp5/Cacna1d/Ptger4/F2r/Pik3c3/Rab8b/Adrb1/Glp1r/Hfe/Nrxn1/Kif5b/Srebf1/Tlr4/Arf1/Nadk/Sri/Casr/Pde1c/Gper1/Egf/Adam9/Malrd1/Cd200/Selenot/Vps35/Unc13b/Tm7sf3/Sfrp1/Acsl4/Glud1/Idh2/Rab11fip1/Tmed10/Adcy5/Pde3b/Arrb1/Myh10/Pparg/Ano1/Bsg/Ezr/Kcnn4/Neo1/Efna5/Pde8b/Nos1/Tfap2b/Irs1/Rac1/F2rl1/Oxct1/Ptger3/Syt7/…
GO:0032507	maintenance of protein location in cell	59	-0.477536	-1.8668	0.000609089	0.00163826	Adcy6/Taf3/Hnrnpu/Syne1/Insig2/Pink1/Hk1/Supt7l/Sun2/Rer1/Txn1/Pfn1/Sun1/Tmsb4x/Gsn/Sorl1/Arl2bp/Kdelr1/Kdelr2/Srgn/Tspo/Rangap1/Park7/Scin/Os9/Ank3/Dbn1/Cav1
GO:0046907	intracellular transport	1269	-0.337661	-1.86696	2.52063e-20	7.40837e-19	Timm17b/Fbxw11/Ppp3ca/Cd63/Bicd2/Ttc21b/Aktip/Efcab7/Hacl1/Slc9a3r1/Synj2bp/Mecp2/Dync2li1/Chp2/Myo5b/Sec61g/Nup35/Kcnip3/Rtn2/Dennd5a/Vps13d/Pkd1/Gbf1/Ran/Clip1/Tbc1d15/Pex16/Grpel1/Vps4b/Nup188/Bet1/Lca5l/Wipi1/Ykt6/Erbin/Spcs1/Vps53/Chchd4/Chm/Fis1/Sorcs2/Itgb1bp1/Rpgr/Ubac2/Npm1/Ift27/Ift81/Edem1/Emp2/Copg1/Eif6/Kif16b/Pex3/Aifm1/Plekha3/Nol6/Cep290/Stx12/Chmp2a/Tcaf1/Trarg1/Mtmr2/Uso1/Ap2a2/…
GO:1901342	regulation of vasculature development	237	-0.386112	-1.86718	6.45109e-07	3.24361e-06	C3ar1/Epn1/Stat1/Foxc2/Mydgf/Egln1/F3/Synj2bp/Rock2/Mecp2/Il1a/Nos3/H2-M3/Ptk2b/Jmjd8/Akt3/Cx3cr1/Igf2/Rgcc/Emp2/Lrg1/Spry2/Rhoj/Sema3e/Sp1/Pgf/Hyal1/Cxcr4/Ctsh/Notch4/Tie1/Rtn4/Rras/Adam10/Wnt5a/Pkm/Naxe/Angpt4/Sparc/Thbs2/Adgrb3/Ptgis/Add1/Glul/Gpr4/Amot/Ecscr/Atf2/Ism1/Hif1a/Tnfrsf1a/Htatip2/Id1/Ptger4/C3/Jak1/Tspan12/Itgax/Vegfb/Bmper/Cldn5/Pak4/Ramp2/Reck/Hgs/Adgra2/Cd34/Tbxa2r/Grn/Pgk1/Jcad…
GO:0043254	regulation of protein-containing complex assembly	385	-0.366687	-1.86718	6.09489e-09	4.61941e-08	Prex1/Drg1/Snx9/Svip/Prkcz/Sar1b/Add1/Arpc1a/Gsk3b/Stxbp6/Rab3gap1/Dnajc15/Mtln/1810058I24Rik/Rab3a/Cand1/Numa1/Arfip1/Prkcd/Rap1b/Capn1/Ptger4/Nphs1/Hck/Actr3b/Jmy/Flii/Fermt2/Cdc42ep1/Clasp2/Pfn1/Actr3/Add3/Snca/Wasf2/Sost/Fas/Spire1/Eps8/Tppp/Baiap2l2/Arpc5/Sptan1/Nck1/Ppp1r9a/Inpp5j/Baiap2l1/Psmc5/Sirt2/Pfn2/Tmsb4x/Rack1/Pycard/Gsn/Parp1/Myo1c/Syk/Sorl1/Smad6/Palld/Sgk1/Rps3/Tlr4/Arf1/Kank1/F…
GO:0090101	negative regulation of transmembrane receptor protein serine/threonine kinase signaling pathway	93	-0.443505	-1.86732	6.28577e-05	0.000215503	Spg20/Nog/Wnt5a/Snx6/Spred2/Fzd1/Adamtsl2/Strap/Bmper/Smad7/Sost/Chst11/Snx1/Cav2/Slc2a10/Grem2/Sorl1/Smad6/Notch1/Fstl3/Il17rd/Adam17/Skil/Sfrp1/Sfrp2/Twsg1/Smurf2/Sostdc1/Grem1/Pparg/Htra1/Glg1/Cav1/Ltbp1/Eng/Prdm16/Fbn1
GO:0043271	negative regulation of ion transport	271	-0.380629	-1.86767	1.51879e-07	8.64482e-07	Atp5j/Pim3/Fkbp1b/Ufm1/Csk/Snx27/Gnb5/Ppp3ca/Slc9a3r1/Nos3/Lyplal1/Sumo1/Ptk2b/Hbp1/Cnr1/Fis1/Entpd1/Itgb1bp1/Ubac2/Psmd9/Sestd1/Ucp2/Nr1h3/Crbn/Ei24/Pxk/Frmd4a/Gnao1/Prkg2/Anxa1/Fermt1/Erlec1/Cd74/Nol3/1810037I17Rik/Syt4/Twist1/Cyp51/Hrc/Maob/Svip/Kcnab1/Hecw2/Pkig/Tpr/Ywhaq/Stxbp3/Txn1/Ndufaf2/Pid1/Hadh/Gstm7/Commd1/Enpp1/Ptger4/F2r/Tmbim6/Snca/Iscu/Grb10/Gsto1/Srebf2/Wnk1/Slc43a2/Abca2/Ube2j1/…
GO:0045685	regulation of glial cell differentiation	66	-0.46631	-1.8677	0.000502466	0.00138371	Epha4/Bmp4/Dab1/Cxcr4/Rtn4/Tlr2/Nog/Tenm4/Il6st/Ptpra/Bag1/Actr3/Dusp15/Tmem98/Sirt2/Tnfrsf1b/Ptprz1/Prpf19/Notch1/Spint1/Slc45a3/Ldlr/Fgfr3/Ctnnb1/Serpine2/Ntrk3/Dag1/Pparg/Bmp2/Wdr1/Daam2/Ptn
GO:0030595	leukocyte chemotaxis	150	-0.413977	-1.86789	1.35205e-05	5.24123e-05	Vegfb/Ednrb/Cxadr/Wnk1/Spp1/Itga9/Ppib/Il17ra/Csf1/Syk/Cxcl16/Mapk1/Mtus1/Camk1d/Vegfa/Hrh1/Adam17/Coro1a/Trpv4/Itgb2/Ano6/Edn1/Grem1/App/Lgals3/Bsg/Pla2g7/Cmklr1/Csf1r/Flt1/Cx3cl1/Cxcl12/S1pr1/Rac1/Ptprj/F2rl1/Mapk3/Ccl21a/Vegfc/Slit2/Prkca/Ptn
GO:0090596	sensory organ morphogenesis	208	-0.39619	-1.868	9.32976e-07	4.52221e-06	Prkci/Rpgr/Sdk2/Naglu/Spry2/Bmp4/Sp1/Pdgfb/Whrn/Eya1/Obsl1/Crb2/Myo6/Nog/Tshz1/Sdk1/Insig2/Ttc39c/Ush1c/Wnt5a/Twist1/Man2a1/Mfap2/Pax8/Ppp2r3a/Rarg/Col5a1/Fgfr1/Ring1/Hif1a/Lrp5/Rpl38/Tspan12/Tbx1/Fzd6/Lrp6/Sod1/Gas1/Notch2/Nectin1/Rorb/Bloc1s5/Six4/Zhx2/Abr/Tenm3/Thy1/Thrb/Aqp1/Tfap2a/Mapk1/Vangl2/Prom1/Tbx2/Cdon/Mfn2/Pax2/Vegfa/Fgfr3/Calb1/Ephb2/Ctnnb1/Nectin3/Ror2/Gdf11/Lhx1/Ntrk2/Foxi1/Edn1/C…
GO:2001259	positive regulation of cation channel activity	55	-0.484263	-1.86826	0.000653547	0.00173617	Gstm7/Nipsnap2/Adrb1/Gsto1/Kif5b/Akap6/Calm3/Kcne1/Cacna2d1/Gper1/Ephb2/S100a1/Stac2/Ank3/Plcg2/Reln/Ank2/Cacnb4/Ehd3
GO:0045184	establishment of protein localization	1536	-0.334392	-1.86829	2.31036e-23	9.22146e-22	Gosr1/Slc18a2/Nup93/Hook1/Ap3s2/Pik3r4/Elavl1/Arfgef2/Pim3/Fkbp1b/Ufm1/Steap3/Zfand6/Rab32/Ift20/Nutf2/Frmpd1/Csk/Praf2/Ap3m2/Snx27/Ahcyl1/Ppard/Chmp2b/Ktn1/Nedd1/Lin7c/Scamp5/P2rx7/Trpm2/Timm17b/Ppp3ca/Cd63/Bicd2/Ttc21b/Doc2b/Aktip/Fchsd2/Efcab7/Hacl1/Synj2bp/Vamp8/Exoc6/Dync2li1/Il1a/Chp2/Myo5b/Sec61g/Tvp23b/Nup35/Lyplal1/Kcnip3/Arfgap3/Rtn2/Vps13d/Pkd1/Ran/Clip1/Tbc1d15/Pex16/Grpel1/Gria2/Snx1…
GO:0009636	response to toxic substance	90	-0.446204	-1.86835	6.98092e-05	0.000237322	Abcc1/Cnp/Slc6a4/Gstm7/Hif1a/Gstm2/Pon3/Fas/Sod1/Ppp1r9a/Abcb1a/Rdh11/Prdx2/Akr1a1/Mapk1/Arnt2/Scn3a/Htr1b/Esd/Selenot/Mt2/Ralbp1/Blmh/Lcn2/Sod2/Park7/Pon2/Cd36/Nfe2l2/Ephx1/Aldh2/Mt1/Mapk3/Trpm6/Fbln5
GO:0001938	positive regulation of endothelial cell proliferation	80	-0.454377	-1.86908	0.000134217	0.000430053	Cav2/Jcad/Itgb3/Egf/Vegfa/Pdcd6/Fgfr3/Apela/Adam17/Emc10/Bmp2/Cdh13/Cav1/Ecm1/Cxcl12/Vegfc/Kdr/Bmp6/Acvrl1/Bmpr2/Prkca/Itga4/Sema5a
GO:0006836	neurotransmitter transport	168	-0.405566	-1.87062	5.95358e-06	2.46137e-05	Brsk1/Atp2a2/Bcl2l1/Myo6/Ctbp2/Syt4/Cln8/Stxbp2/Rap1a/Syn3/Gsk3b/Rab3gap1/Stxbp3/Sv2a/P2ry2/Rab3a/Prkaca/Rap1b/Slc6a4/Psen1/Ptger4/Snapin/Snca/Nat8l/Ppp1r9a/Adcy1/Snap23/Nrxn1/Pfn2/Ppt1/Atp1a2/Slc6a17/Rims3/Slc6a9/Nr3c2/Arl6ip5/Sptbn2/Itgb3/Syp/Apba1/Apba2/P2ry1/Htr1b/Kcnh1/Pclo/Snap29/Unc13b/Snap47/Ntrk2/Park7/Gpm6b/Slc4a8/Nos1/Cadps2/Syt7/Cacnb4/Sncg/Itgb1/Slc6a6/Prkca/Kcnj10
GO:0090279	regulation of calcium ion import	36	-0.539589	-1.87113	0.000729655	0.0019132	Ramp3/Pdgfb/Cxcr4/Trpv2/Hrc/Agtr1a/Adrb1/Prnp/Casr/Egf/Psen2/Ctnnb1/Vdac1/Lgals3/Pln/Cxcl12/Pdgfrb/Ace
GO:0035418	protein localization to synapse	78	-0.459095	-1.87144	9.74925e-05	0.000320971	Iqsec2/Adam10/Prkcz/Rap1a/Gsk3b/Rab27b/Rab8a/Nphs1/Rab11a/Zdhhc2/Dlg4/Snap23/Nrxn1/Kif5b/Bsn/Shank1/Nsg1/Gpc6/Dlgap1/Dlg2/Pclo/Vps35/Clstn1/Map1a/Snap47/Adam22/Dag1/Mapt/Dbn1/Reln/Arhgap44/Grip2
GO:0043069	negative regulation of programmed cell death	744	-0.348457	-1.87173	2.61267e-14	4.06094e-13	Pafah2/Ccng1/Mien1/Yme1l1/Bcl2l1/Lifr/Arl6ip1/Grina/Pias1/Syne1/Lef1/Cd74/Pdcd10/Nol3/Wt1/Nog/Hipk3/Lig4/Pink1/Eya3/Wnt5a/Twist1/Gclm/Faim/Cfdp1/Ybx1/Angpt4/Cln8/Aurka/Hk1/Abraxas2/Fnta/Snx6/Rorc/Prelid1/Syngap1/Api5/Pax8/Apip/Prkcz/Ccnd2/Tsc22d3/Rarg/Glrx/Ido1/Nme2/Gsk3b/Eif2ak3/Gpi1/Itpkb/Tigar/Agtr1a/Rnf144b/Anp32b/Dffa/Kifap3/Cat/Prkcd/Hif1a/Tnfrsf1a/Nono/Gstp1/Psen1/Maea/Mertk/Id1/Tpt1/Wfs1/…
GO:0050807	regulation of synapse organization	201	-0.399234	-1.87197	8.79079e-07	4.29315e-06	Dlg5/Egln1/Tuba1a/Nrg2/Lrfn4/Mecp2/Myo5b/Ephb3/Oxtr/Lrfn1/Amigo2/Epha4/Rab17/Ptprf/Il10ra/Lrfn3/Ywhaz/Gpm6a/Tlr2/Mapk14/Adam10/Wnt5a/Chmp4b/Vstm5/Sparc/Thbs2/Adgrb3/Gsk3b/Fzd1/Flrt2/Adgrl2/Tanc1/Bhlhb9/Klk8/Actr3/Snca/Ptprs/Clstn2/Eef2k/Cbln1/Ppp1r9a/Nectin1/Nrxn1/Il1rap/Cdc42/Six4/Flrt1/Caprin1/Gpc6/Rims3/Prnp/Adgrl1/Abhd17c/Tubb5/Shank2/St8sia2/Lrrn1/Frmpd4/Epha7/Adgrl3/Pdlim5/Ephb2/Nedd4/Vps35…
GO:1905114	cell surface receptor signaling pathway involved in cell-cell signaling	422	-0.364427	-1.87239	6.81026e-10	6.04878e-09	Usp8/Ruvbl1/Dixdc1/Syne1/Lef1/Tnks/Tlr2/Nog/Kremen2/Igsf9b/Mapk14/Cxxc4/Invs/Wnt5a/Scyl2/Ndp/Ppp2r3a/Prkcz/Apcdd1/Ruvbl2/Gsk3b/Fzd1/G3bp1/Rab3gap1/Wnt2/Rnf43/Sdc1/Nkd1/Lrp5/Sdhaf2/Tbl1x/Psen1/Hm629797/Mark1/Apc2/C3/Mesd/Wdr61/Pfdn5/Pygo1/Fermt2/Tmem237/Snca/Calcoco1/Dlg4/Adrb1/Ddb1/Grb10/Fzd7/Fzd6/Sost/Cby1/Lrp6/Cbln1/Reck/Wnk1/Ppp1r9a/Ctr9/Nrxn1/Bcl7b/Adgra2/Jade1/Lats2/Shank1/Mbd2/Gid8/Lgr5/Eda…
GO:0007420	brain development	487	-0.362299	-1.87311	1.04622e-10	1.06701e-09	Tal2/Ttn/C2cd3/Zfhx3/Gsk3b/Sun2/Rab3gap1/Fgfr1/Wnt2/Pbx1/Stxbp3/Anp32b/Slc6a4/Hif1a/Arhgap35/Col3a1/Uchl5/Psen1/Ndufs4/Adgrl2/Igf2bp1/Ndnf/Arcn1/Ptch1/Ugp2/Diaph1/Ptprs/Nf2/Fzd6/Esr2/Taf1/Lrp6/Cbln1/D16Ertd472e/Gas1/Smarca1/Grhl2/Sun1/Nrxn1/Usp9x/Plcb1/Spef2/Shank1/Hspg2/Pgap1/Ppt1/Hprt/Abr/Kras/Atp1a2/Slc6a17/Fzd4/Notch1/Pafah1b2/Sptbn2/Aqp1/Tfap2a/Atrn/Ttll1/Pcdh18/Shank2/Arnt2/Mpp5/Egf/Cdon/Ap…
GO:0038127	ERBB signaling pathway	94	-0.444603	-1.87328	7.66631e-05	0.000258718	Esr2/Adgre4/Efemp1/Mvp/Gprc5a/Hip1/Nup62/Cnot9/Tfap2a/Mapk1/Cpne3/Gper1/Egf/Psen2/Pigr/Adam17/Iqgap1/Arf4/Dusp3/Rab7/Tgfa/Cdh13/Ptprr/Ceacam1/Ptprj/Plce1/Afap1l2
GO:1905954	positive regulation of lipid localization	97	-0.443912	-1.87349	6.8529e-05	0.000233215	Washc1/Dtnbp1/Abcg1/Runx1/Abat/Scp2/Slc12a2/Plin2/Lipg/P2rx7/Il1a/Abca7/Mapk9/Asxl2/Nkx3-1/C1qtnf1/Nr1h3/Fitm2/Msr1/Arl6ip1/Acacb/Syt4/Prelid1/Rab3gap1/P2ry2/Fabp3/Prkcd/Commd1/Psen1/Ehd1/C3/Pla2g4a/Ptch1/Srebf2/Spp1/Dennd5b/Lpcat3/Plin3/Vstm2a/Acsl5/Ptges/Tmem30a/Avpr1a/Edn1/Cd36/Dpysl2/Pltp/Cav1/Bmp6/Itgb1/Anxa2/Lrp1/Lpl
GO:0030307	positive regulation of cell growth	155	-0.414253	-1.87416	2.76792e-06	1.2326e-05	Syt17/Rab11a/Sdcbp/Slc25a4/Smad7/Adrb1/Cd81/Akap6/Mmp14/Bcl11a/Sgk1/Cxcl16/Mtpn/Shtn1/Sh3glb1/Vegfa/Rpl4/Adam17/Syt3/Sfrp1/Acsl4/Sfrp2/Taf9b/Avpr1a/Edn1/L1cam/Ntrk3/Mapt/Sema7a/Cyfip1/Efna5/Dbn1/Ntn1/Cxcl12/Rhoa/Nrp1/Fn1/Bmpr2/Lrp1/Sema5a/Tgfb2
GO:2000146	negative regulation of cell motility	237	-0.387732	-1.87502	5.05406e-07	2.57433e-06	Pfn2/Ptprg/Abhd2/Plcb1/Ppargc1a/Spint2/Tbxa2r/Tacstd2/Abr/Notch1/Cd300a/Arhgdib/Mcc/Srgap3/Kank1/Thy1/Olfm1/Adipor2/Myocd/Tpm1/Cd200/Mmrn2/Jup/Sfrp1/Sfrp2/Idh2/Erbb4/Hyal2/Grem1/Arhgdia/Cdh1/Serpinf1/Dusp3/Dag1/Pparg/Nfe2l2/Bmpr1a/Ptprr/Adgrg1/Cx3cl1/Cnn2/Cxcl12/Rac1/Ptprj/Rhoa/Dach1/Ctnna1/Slit2/Robo1/Acvrl1/Gata3/Eng/Igfbp5/Jag1/Clic4/Ptn/Lrp1
GO:0001569	branching involved in blood vessel morphogenesis	38	-0.535621	-1.87573	0.00049326	0.001363	Tek/Vangl2/Vegfa/Ctnnb1/Sfrp2/Edn1/Flt1/Cxcl12/Nrp1/Kdr/Eng/Angpt1/Sema5a
GO:0097553	calcium ion transmembrane import into cytosol	97	-0.444482	-1.87589	6.73963e-05	0.000229844	Agtr1a/Gstm7/F2r/Calm2/Diaph1/Snca/Adrb1/Gsto1/Glp1r/Ryr1/Akap6/Ryr2/Calm3/Cherp/Tmem38b/Prnp/Thy1/Fkbp1a/Tmem38a/Ryr3/Sri/Itgb3/Gper1/Cemip/Letm1/Coro1a/Dmd/Trpv4/Ptprc/Plcg2/Pln/Cx3cl1/Ank2/Slc8a1/Tgfb2
GO:0035023	regulation of Rho protein signal transduction	119	-0.429546	-1.87646	1.94601e-05	7.41044e-05	Arhgap35/Col3a1/F2r/Obscn/F11r/Arhgef16/Spata13/Arhgap42/Eps8/Ripor1/Cdc42se2/Akap13/Abr/Arhgdib/Kank1/Rasgrf2/Arhgef3/Arhgef38/Stard8/Arhgef12/Arhgdia/Arrb1/Kctd10/Itga3/Arhgef10l/Adgrg1/F2rl1/Nrp1/Robo1/Itgb1/Heg1/Met/Eps8l2/Pdgfrb/Arhgef17
GO:0042742	defense response to bacterium	127	-0.425263	-1.87652	1.23518e-05	4.81706e-05	Prkcd/Rab1a/Tnfrsf1a/Fau/Romo1/Hck/Serpinb9/H2-T23/Ighm/Notch2/Sirt2/Grn/Pycard/Syk/Slc11a1/Gbp2/Ltf/Naip2/Tlr4/Myo1f/Lyz2/Aqp1/Mpeg1/Irgm2/Anxa3/Adam17/Unc13b/Lgals9/Defb1/Wfdc2/Umod/Lcn2/App/Cd36/Spn/B2m/F2rl1/Syt11/Scnn1b/Wfdc15b/Stab2/Scd1/Adamts5
GO:0050885	neuromuscular process controlling balance	51	-0.491242	-1.87652	0.000801581	0.0020666	Dlg4/Nrxn1/Shank1/Ap1s2/Abr/Gm2a/Aplp2/Gaa/Tpp1/Adcy5/App/Myh10/Hexb/Psap/Pde8b/Clic5/Atp2b2
GO:0061448	connective tissue development	203	-0.399605	-1.87781	1.27842e-06	6.0426e-06	Spg20/Wt1/Nog/Mapk14/Wnt5a/Trps1/Rorc/Dhrs7b/Rarg/Gpr4/Eif2ak3/Col5a1/Fgfr1/Anxa6/Atf2/Trip11/Gnas/Hif1a/Lrp5/Comp/Snx19/Smad7/Chst11/Lrp6/Efemp1/Ppargc1a/Hspg2/Csf1/Ap1s2/Sorl1/Bmpr1b/Por/Notch1/Thrb/Itgb3/Pgrmc2/Sptlc2/Runx2/Fgfr3/Ctnnb1/Zmpste24/Ror2/Smad9/Trpv4/Bmp3/Cr2/Lox/Sfrp2/Edn1/Cfh/Grem1/Mboat2/Sox5/Bmp2/Arid5b/Pdgfd/Glg1/Bmpr1a/Bmp7/Ecm1/Sox6/Mapk3/Bgn/Bmp6/Bmpr2/Mgp/Prkca/Pdgfrb/Cnmd…
GO:0072088	nephron epithelium morphogenesis	62	-0.477537	-1.87805	0.000281477	0.000828039	Bmp4/Pgf/Eya1/Wt1/Nog/Hoxb7/Pax8/Pbx1/Agtr1a/Tcf21/Irx1/Ptch1/Hs2st1/Maged1/Six4/Tacstd2/Irx2/Wnk4/Wnt9b/Pax2/Vegfa/Ctnnb1/Sall1/Cd44/Lhx1/Grem1/Bmp2/Fgf1/Gpc3/Gata3/Hey1/Npnt
GO:0051336	regulation of hydrolase activity	788	-0.348159	-1.87834	1.25133e-14	2.01271e-13	Nde1/Cstb/Prex1/Fnta/Mbp/Psme1/Prelid1/Syngap1/Snx9/Prkcz/Rap1a/Mtmr9/Ppp1r35/Rcn3/Ret/Amot/Pkp4/Gsk3b/Eif2ak3/Myo9a/Rab3gap1/Fgfr1/Rps27l/Gpi1/Rap1gds1/Agtr1a/Arl1/Tfpi/Arap1/Dffa/Arhgap9/Mgat5/Prkcd/Gnas/Arhgap35/Cldn3/Ppp1r1b/Apc2/Men1/F2r/Rgs10/Serpinb9/Tmbim6/Rpl5/F11r/Plxna1/Fermt2/Pfn1/Snca/Eif2s1/Rps6ka1/Arhgef16/Adrb1/Rasgrp1/Serpina3n/Dnal4/Arhgap42/Bicd1/Fas/Serpinb1a/Evi5/Reck/Pak2/So…
GO:1901698	response to nitrogen compound	744	-0.349733	-1.87858	1.5976e-14	2.55695e-13	Erbin/Atp5g1/Usp14/Fis1/Oxtr/Pip4k2b/Prkci/Ubac2/Npm1/Atp2b1/Rab15/Edem1/Fbxo6/Ngly1/Jkamp/Eif6/Foxo1/Epha4/Hadha/Trarg1/Uso1/Cacng4/Itpr3/Adcy6/Ramp3/Edem2/Ptprf/Sp1/Gdf15/Slc25a33/Rftn1/Gnao1/Selenos/Anxa1/Uchl3/Atp2a2/Ccnd3/Crk/Dnajc18/Sesn1/Slc2a4/Erlec1/Kl/Bcl2l1/Nploc4/Lamtor4/Tlr2/Rragb/Pqbp1/Bcar1/Map3k5/Mapk14/Eif4ebp1/Sdk1/Insig2/Gabpa/Ubqln2/Ddx1/Pkm/Ybx1/Atxn3/Faf2/Ubxn1/Castor2/Snx6/…
GO:0033674	positive regulation of kinase activity	407	-0.367588	-1.87963	1.1329e-09	9.74114e-09	Snx9/C1qtnf9/Prkcz/Rap1a/Ccnd2/Dusp19/Ret/Fgfr1/Tigar/Agtr1a/Cdc25b/Atg14/Taok3/Prkcd/Map3k21/Psen1/Mertk/F2r/Fermt2/Pak4/Snca/Tcim/Dlg4/Slc27a1/Rasgrp1/Ighm/Syap1/Pak2/Sod1/Ppp1r9a/Dazap2/Maged1/Tom1l1/Nrxn1/Cd81/Akap6/Cdc42/Ddr2/Map3k9/Csf1/Pdgfc/Gprc5b/Ror1/Syk/Epha6/Akap13/Kras/Slc11a1/Fzd4/Cd300a/Ltf/Prdx2/Nedd9/Rps3/Tlr4/Prnp/Pak6/Adra2c/Itgb3/Tek/Kitl/Egf/Vangl2/Adam9/Sh3glb1/Ephb4/Epha7/V…
GO:0072078	nephron tubule morphogenesis	61	-0.479582	-1.87978	0.000327723	0.000949399	Bmp4/Pgf/Eya1/Wt1/Nog/Hoxb7/Pax8/Pbx1/Agtr1a/Tcf21/Irx1/Ptch1/Hs2st1/Maged1/Six4/Tacstd2/Irx2/Wnk4/Wnt9b/Pax2/Vegfa/Ctnnb1/Sall1/Cd44/Lhx1/Grem1/Bmp2/Fgf1/Gpc3/Gata3/Hey1/Npnt
GO:1903961	positive regulation of anion transmembrane transport	58	-0.483333	-1.88018	0.000620399	0.00166177	Arl6ip1/Mapk14/Rap1a/Prkcd/Psen1/Mef2a/C3/Crebl2/Opn3/Ocln/Ak1/Klf15/Abcb1a/Car2/Adipor2/Acsl5/Erbb4/Rhoq/Nfe2l2/Irs1/Gpc3/Itgb1/Met
GO:0010828	positive regulation of glucose transmembrane transport	41	-0.524255	-1.88039	0.000425816	0.00119814	Mapk14/Rap1a/Prkcd/Mef2a/C3/Crebl2/Opn3/Ocln/Ak1/Klf15/Adipor2/Erbb4/Rhoq/Nfe2l2/Irs1/Gpc3/Met
GO:0045596	negative regulation of cell differentiation	517	-0.360782	-1.8813	5.99142e-11	6.39282e-10	Il4ra/Syngap1/Nfatc3/Adipor1/Rarg/Spred2/Calr/Nme2/Zfhx3/Gsk3b/Col5a1/Fgfr1/Itpkb/Socs5/Pbx1/Ddx6/Slc6a4/Lrp5/Sdhaf2/Trak2/Enpp1/Psen1/Bbs12/Riox1/Strap/Id1/Tmem176a/Men1/Zfp35/Wdr61/Usf3/Ednrb/Actn4/Fermt2/Ptch1/Tbx1/Actr3/Foxp1/Ptprs/Smad7/Tcta/Fzd7/Klf13/Fas/Sema3d/Zadh2/Lrp6/Stat5b/Ctdsp1/Tmem98/Fndc3b/Ctr9/Grhl2/Hspa9/Sirt2/Efemp1/Rorb/Six4/Zhx2/Tacstd2/Tmem178/Bcl11a/Prpf19/Pdcd4/Sorl1/Ywha…
GO:0006022	aminoglycan metabolic process	78	-0.461641	-1.88182	8.09685e-05	0.000271266	Egflam/Ctbs/Glce/Pdgfb/Hyal1/Sgsh/Ccnd3/Cemip2/Csgalnact2/Dse/Chst12/Hexa/B3galt6/Gns/Ptger4/Chst3/Ndnf/Chst11/Ext2/Hs2st1/Chpf/B3galnt1/B3galt1/Egf/B3gnt3/Ids/Cemip/Spock2/Lyve1/Cd44/Hyal2/Hexb/Cltc/Bgn/Pdgfrb/Angpt1
GO:0046578	regulation of Ras protein signal transduction	214	-0.397083	-1.88209	4.99622e-07	2.56393e-06	Gpr4/Itpkb/Mapkap1/Arpp19/Arhgap35/Col3a1/F2r/Fbxo8/Obscn/F11r/Arhgef16/Spata13/Rasgrp1/Arhgap42/Eps8/Cyth3/Notch2/Ripor1/Cdc42se2/Csf1/Akap13/Abr/Kras/Nup62/Notch1/Arhgdib/Shoc2/Kank1/Mapre2/Rasgrf2/Kitl/Arhgef3/Arhgef38/Mfn2/Stard8/Arhgef12/Ephb2/Iqsec3/Dock2/Arhgdia/Arrb1/Psd4/Kctd10/Itga3/Arhgef10l/Adgrg1/Cadm4/F2rl1/Nrp1/Arhgap44/Plce1/Robo1/Arfgef3/Itgb1/Arhgap24/Heg1/Met/Eps8l2/Pdgfrb/Arhg…
GO:0009101	glycoprotein biosynthetic process	220	-0.395154	-1.88311	3.36022e-07	1.76932e-06	Tmem165/St6galnac2/Alg5/Bace2/Extl3/Dhdds/Cytl1/Mgat2/Gcnt1/Fkrp/Csgalnact2/Galnt7/Alg6/St6galnac6/St8sia4/Cog7/C1galt1/Dse/St3gal2/Tusc3/Alg2/Chst12/Extl2/Krtcap2/C1galt1c1/Trip11/Mgat5/Ggta1/Trak2/B3galt6/Psen1/Pofut1/Chst3/Itm2c/Mogs/Nus1/Tmtc3/Vegfb/Plod3/Soat1/Gxylt2/Pomgnt2/Chst11/Itm2a/Ext2/Hs2st1/Dpy19l3/Chpf/Rpn1/Abca2/Ube2j1/Plcb1/Aqp11/B4galt1/Eogt/Slc2a10/Fut11/Entpd5/Dpagt1/B3galnt1/…
GO:0030879	mammary gland development	111	-0.435753	-1.88481	3.05997e-05	0.000113581	Ncoa3/Nme1/Phb2/Notch4/Rtn4/Hoxb9/Lef1/Wnt5a/Gpat4/Eif2ak3/Hif1a/Arhgap35/Lrp5/Capn1/Ptch1/Lrp6/Stat5b/Vdr/B4galt1/Csf1/Mapk1/Egf/Tbx2/Elf3/Vegfa/Csmd1/Arhgap5/Hoxd9/Ccnd1/Erbb4/Sostdc1/Ar/Pgr/Tgfa/Cav1/Ntn1/Irs1/Fgfr2/Slit2/Robo1/Gata3/Igfbp5/Atp2b2/Tbx3/Ddr1
GO:0043297	apical junction assembly	63	-0.476884	-1.88531	0.000332719	0.000962146	Prkaca/Cldn3/Cgn/F11r/Actn4/Pard3/Cldn5/Ramp2/Pak2/Ocln/Grhl2/Pdcd6ip/Myo1c/Pecam1/Cldn10/Cdh5/Mpp5/Cdh1/Cldn4/Vcl/Wdr1/Rhoa/Ctnna1/Itgb1/Cldn8
GO:2000249	regulation of actin cytoskeleton reorganization	36	-0.543804	-1.88575	0.000637875	0.00170153	Hck/F11r/Actr3/Rhod/Baiap2l2/Notch2/Baiap2l1/Arhgdib/Tek/Ctsl/Arhgdia/Ntrk3/Csf1r/Arpc2/Nrp1
GO:0032387	negative regulation of intracellular transport	56	-0.489352	-1.88591	0.000692369	0.00182729	Itgb1bp1/Ubac2/Ei24/Sar1a/Fermt1/Erlec1/Nol3/Hrc/Svip/Pkig/Tpr/Txn1/Arfip1/Arhgap1/Abca2/Ube2j1/Snx12/Kcne1/Pkia/Rangap1/Park7/Cd36/Mapt/Ube2g2/Os9/Pln/Snx3/Angpt1
GO:0099072	regulation of postsynaptic membrane neurotransmitter receptor levels	75	-0.467301	-1.88678	0.000163056	0.000509757	Myo6/Syne1/Iqsec2/Adam10/Dnm1/Prkcz/Rap1a/Gsk3b/Rab8a/Rab11a/Ppp3r1/Dlg4/Eps8/Snap23/Sirt2/Nsg1/Eps15/Gpc6/Dlg2/Itgb3/Atad1/Efnb2/Nedd4/Vps35/Ap2b1/Clstn1/Snap47/Adam22/Ywhae/Dag1/Arhgap44/Numb/Grip2
GO:0006749	glutathione metabolic process	50	-0.496173	-1.88731	0.000435768	0.00122387	Hmgn5/Txnrd3/Hagh/Gstm4/Gclm/Gstt3/Ethe1/Eif2ak3/Gstm7/Gstp1/Gstk1/Ggt5/Gstm2/Sod1/Mmachc/Nfe2l1/Ggt7/Arl6ip5/Mgst1/Gstt1/G6pdx/Sod2/Park7/Gsta4/Nfe2l2/Gstm1
GO:0010876	lipid localization	344	-0.375092	-1.88743	5.95947e-09	4.5334e-08	Nr1h3/Fitm2/Msr1/Pnpla8/Pdzd8/Pitpnc1/Fto/Osbpl1a/Anxa1/Gba/Abcb1b/Slco3a1/Hdlbp/Tmem159/Arl6ip1/Acacb/Osbpl9/Myo6/Osbpl6/Sqle/Syt4/Naxe/Osbpl5/Cln8/Atp11c/Atp9a/Atp10b/Prelid1/Abcc1/Rab3gap1/B4galnt1/Agtr1a/Sigmar1/Lrrc8a/P2ry2/Fabp3/Prkcd/Osbp/Hexa/Commd1/Enpp1/Psen1/Ehd1/Acsl3/C3/Nus1/Pla2g4a/Ptch1/Snca/Slc2a1/Eprs/Soat1/Slc27a1/Apobr/Osbpl3/Srebf2/Ldah/Lrp6/Stat5b/Spp1/Slc10a3/Abca2/Dennd5b/S…
GO:0034766	negative regulation of ion transmembrane transport	98	-0.446154	-1.88862	4.96755e-05	0.000174927	Kcnab1/Hecw2/Ywhaq/Stxbp3/Pid1/Gstm7/Commd1/Enpp1/Iscu/Grb10/Gsto1/Slc43a2/Atp1a2/Slc6a9/Arl6ip5/Sri/Lmbrd1/Kcne1/Ephb2/Nedd4/Pik3c2a/Vdac1/Pea15a/Park7/Rhoq/Ywhae/Ank3/Pln/Cav1/Nos1/Ptger3/Prkca/Ace/Tgfb2
GO:0006672	ceramide metabolic process	76	-0.465603	-1.88971	0.000140877	0.000447401	Sptlc1/Sgms1/Acer3/P2rx7/P2rx1/Acer2/Sgpl1/B3galt4/Gba/St6galnac6/St8sia4/Cln8/St3gal2/Degs1/B4galnt1/Gal3st1/Prkcd/Hexa/B4galt6/Pla2g15/Ormdl2/Samd8/Abca2/Smpd1/B3galt1/Plpp3/Plpp2/Gm2a/Sptssa/St8sia2/Galc/Sptlc2/Ormdl3/Fa2h/Plpp1/Asah1/Hexb/Psap/Elovl1/St3gal1/St8sia6
GO:0007600	sensory perception	334	-0.376759	-1.8905	1.54614e-08	1.07267e-07	P2ry2/Rab3a/Crybg3/Npy1r/Gnas/Hexa/Cacna1d/Rpl38/Tbl1x/Ndufs4/Wfs1/F2r/Ndn/Ednrb/Retreg1/Tbx1/Diaph1/Adrb1/Olfr558/Pkd1l3/Sod1/Sptbn4/Dram2/Lamc3/Rorb/Shank1/Pgap1/Lxn/Ror1/Ppt1/P2rx4/Dnajc19/Fzd4/Ccdc50/Rdh11/Tlr4/Thrb/Adra2c/Dlg2/Aqp1/Tfap2a/Mapk1/Pde1c/Scn3a/Jag2/Tmem150c/Aqp4/Gprc5c/P2ry1/Pigr/Pde6d/Fcgr4/Cemip/Serpine2/Ptges/Mme/Cacna1h/Gnb1/Ncam1/Map1a/Adgrv1/Atp8b1/Edn1/Cfh/Bsnd/Cdh1/Cd36/…
GO:0001934	positive regulation of protein phosphorylation	595	-0.359469	-1.89066	8.76512e-13	1.12006e-11	Snx9/C1qtnf9/Prkcz/Rap1a/Ccnd2/Dusp19/Ret/Gsk3b/Fzd1/Fgfr1/Agtr1a/Cdc25b/Mapkap1/Atg14/Txn1/Il6st/Taok3/Prkcd/Gnas/Map3k21/Tnfrsf1a/Psen1/Cldn3/Ptger4/C3/F2r/Vegfb/Ednrb/Fermt2/Ehd4/Tbx1/Pak4/Snca/Tcim/Sdcbp/Dlg4/Slc27a1/Rasgrp1/Fas/Ighm/Crebl2/Syap1/Pak2/Sod1/Ppp1r9a/Dazap2/Maged1/Hfe/Tom1l1/Nrxn1/Cd81/Akap6/Pfn2/Ddr2/Map3k9/Cav2/Csf1/Rack1/Ptprz1/Pdgfc/Gprc5b/Syk/Akap13/Kras/Slc11a1/Fzd4/Cd300a…
GO:0035272	exocrine system development	45	-0.515239	-1.8915	0.000681966	0.00180278	Esrp2/Polb/Fgfr1/Esrp1/Plxna1/Btbd7/Eda/Tfcp2l1/Twsg1/Cdh1/Dag1/Bmp7/Nrp1/Fgfr2/Wls/Met/Ntn4
GO:0045214	sarcomere organization	30	-0.565998	-1.89162	0.00173814	0.00415022	Xirp1/Foxp1/Myh6/Six4/Krt8/Akap13/Ldb3/Fhod3/Csrp1/Prkar1a/Actg1/Edn1/Wdr1/Itgb1
GO:0045022	early endosome to late endosome transport	39	-0.533245	-1.89216	0.000545784	0.00148779	Emp2/Kif16b/Mtmr2/Snx16/Hook3/Chmp3/Snf8/Pik3c3/Ighm/Rab21/Snx12/Mapk1/Sh3glb1/Msn/Rab7/Ezr/Snx3/Rdx/Mapk3
GO:0045766	positive regulation of angiogenesis	137	-0.424464	-1.89352	7.97371e-06	3.22238e-05	C3ar1/Foxc2/Mydgf/F3/Il1a/Nos3/Ptk2b/Jmjd8/Akt3/Cx3cr1/Igf2/Lrg1/Sp1/Pgf/Hyal1/Cxcr4/Ctsh/Notch4/Tie1/Rtn4/Rras/Wnt5a/Pkm/Angpt4/Ptgis/Add1/Hif1a/Tnfrsf1a/C3/Jak1/Itgax/Vegfb/Bmper/Pak4/Ramp2/Cd34/Tbxa2r/Grn/Jcad/Itgb3/Aqp1/Tek/Cdh5/Vegfa/Erap1/Pdcd6/Anxa3/Jup/Sfrp2/Itgb2/Emc10/Grem1/S100a1/Lgals3/Nfe2l2/Flt1/Ecm1/Cx3cl1/Fgf1/Nrp1/Vegfc/Kdr/Cybb/Acvrl1/Itgb1/Eng/Prkca/Sema5a
GO:1904018	positive regulation of vasculature development	137	-0.424464	-1.89352	7.97371e-06	3.22238e-05	C3ar1/Foxc2/Mydgf/F3/Il1a/Nos3/Ptk2b/Jmjd8/Akt3/Cx3cr1/Igf2/Lrg1/Sp1/Pgf/Hyal1/Cxcr4/Ctsh/Notch4/Tie1/Rtn4/Rras/Wnt5a/Pkm/Angpt4/Ptgis/Add1/Hif1a/Tnfrsf1a/C3/Jak1/Itgax/Vegfb/Bmper/Pak4/Ramp2/Cd34/Tbxa2r/Grn/Jcad/Itgb3/Aqp1/Tek/Cdh5/Vegfa/Erap1/Pdcd6/Anxa3/Jup/Sfrp2/Itgb2/Emc10/Grem1/S100a1/Lgals3/Nfe2l2/Flt1/Ecm1/Cx3cl1/Fgf1/Nrp1/Vegfc/Kdr/Cybb/Acvrl1/Itgb1/Eng/Prkca/Sema5a
GO:0060113	inner ear receptor cell differentiation	63	-0.478978	-1.89359	0.000271024	0.000803134	Sec24b/Ripor2/Ift20/Myo3b/Slc9a3r1/Ift27/Kcnma1/Naglu/Bmp4/Whrn/Myo6/Ush1c/Fgfr1/Trip11/Esrp1/Sod1/Cecr2/Notch1/Jag2/Vangl2/Fgfr3/Adgrv1/Atp8b1/Cux1/Sdc4/Hey2/Rac1/Mcoln3/Clic5/Hey1/Atp2b2/Jag1
GO:0071867	response to monoamine	47	-0.505166	-1.8946	0.000755827	0.00195957	Gnas/Palm/Akap6/Sirt2/Ryr2/Cav2/Nsg1/Mapk1/Gna11/Gper1/Aplp1/Htr1b/Gnaq/Vps35/Ncstn/Adcy5/Gnai3/App/Nos1/Mapk3
GO:0071869	response to catecholamine	47	-0.505166	-1.8946	0.000755827	0.00195957	Gnas/Palm/Akap6/Sirt2/Ryr2/Cav2/Nsg1/Mapk1/Gna11/Gper1/Aplp1/Htr1b/Gnaq/Vps35/Ncstn/Adcy5/Gnai3/App/Nos1/Mapk3
GO:0042058	regulation of epidermal growth factor receptor signaling pathway	56	-0.491715	-1.89502	0.000629016	0.00168067	Socs5/Rnf115/Psen1/Esr2/Mvp/Gprc5a/Hip1/Nup62/Cnot9/Tfap2a/Gper1/Egf/Psen2/Adam17/Dusp3/Rab7/Tgfa/Cdh13/Ceacam1/Ptprj/Afap1l2
GO:0007431	salivary gland development	35	-0.552804	-1.8963	0.000421222	0.00118728	Esrp2/Polb/Fgfr1/Esrp1/Plxna1/Btbd7/Eda/Tfcp2l1/Twsg1/Cdh1/Dag1/Bmp7/Nrp1/Fgfr2/Met/Ntn4
GO:0002718	regulation of cytokine production involved in immune response	63	-0.479742	-1.89661	0.00026221	0.000779876	Bcl6/Rtn4/Cd74/Tlr2/Wnt5a/Ddx1/Hk1/Prkcz/Irak3/H2-T23/Smad7/Hfe/Cd81/Tnfrsf1b/Gprc5b/Tlr4/Ddx21/Tek/Cd36/Sema7a/Laptm5/B2m/F2rl1/Gata3/Angpt1/Tgfb2
GO:0016049	cell growth	424	-0.369258	-1.89799	4.40793e-10	4.02566e-09	Syt17/Rab11a/Fam107a/Plxna1/Clasp2/Actr3/Sdcbp/Slc25a4/Foxp1/Ptprs/Nf2/Jade2/Smad7/Adrb1/Sema3d/Slc9a6/Gas1/Cd81/Akap6/Usp9x/Rack1/Epb41l3/Mmp14/Ppt1/Bcl11a/Akap13/Flrt1/Rab21/Sgk1/Cxcl16/Sh3gl2/Mtpn/Pak6/Shtn1/Olfm1/Rerg/Lamtor1/Adipor2/St8sia2/Sema4b/Sh3bp4/Col14a1/Myocd/Sh3glb1/Epha7/Vegfa/Pdlim5/Ctnnb1/Serpine2/Rpl4/G6pdx/Adam17/Syt3/Fhl1/Sfrp1/Acsl4/Iqgap1/Map2/Ryk/Sfrp2/Cd44/Clstn1/Ndufa13/…
GO:1901215	negative regulation of neuron death	190	-0.405791	-1.89919	1.55035e-06	7.25367e-06	Lig4/Pm20d1/Pink1/Gclm/Chmp4b/Snx6/Syngap1/Gsk3b/Fzd1/Abcc1/Gpi1/Tigar/Hif1a/Nono/Psen1/Wfs1/F2r/Gbe1/Bhlhb9/Vegfb/Ndnf/Retreg1/Bag1/Prdx3/Snca/Unc5b/Esr2/Glp1r/Sod1/Xrcc4/Tnfrsf1b/Ppargc1a/Six4/Csf1/Rack1/Cd34/Ptprz1/Grn/Ppt1/Psmc1/Xiap/Sorl1/Kras/Prdx2/Tfap2a/Msh2/Vegfa/Cd200/Ctnnb1/Vps35/Coro1a/Ntrk2/Sod2/Park7/App/Arrb1/Serpinf1/Hyou1/Neo1/Nos1/Tfap2b/Axl/Cx3cl1/Mt1/Rhoa/Nrp1/Tox3/Kdr/Sncg/An…
GO:0030111	regulation of Wnt signaling pathway	264	-0.388923	-1.89927	4.12595e-08	2.6362e-07	Usp8/Ruvbl1/Dixdc1/Lef1/Tnks/Tlr2/Nog/Mapk14/Cxxc4/Invs/Wnt5a/Scyl2/Ppp2r3a/Apcdd1/Ruvbl2/Gsk3b/Fzd1/G3bp1/Rnf43/Nkd1/Sdhaf2/Tbl1x/Psen1/Hm629797/Apc2/Pfdn5/Tmem237/Grb10/Fzd7/Fzd6/Sost/Cby1/Lrp6/Reck/Wnk1/Adgra2/Jade1/Lats2/Mbd2/Gid8/Lgr5/Eda/Gprc5b/Xiap/Klf15/Fzd4/Notch1/Spin1/Mcc/Kank1/Gskip/Plpp3/Wnk2/Shisa3/Egf/Vangl2/Gnaq/Fgfr3/Sall1/Vps35/Sfrp1/Ror2/Sfrp2/Amfr/Sostdc1/Atp6v1c2/Grem1/App/Cd…
GO:0032835	glomerulus development	56	-0.493793	-1.90302	0.000556613	0.00151094	Bmp4/Pdgfb/Mpv17/Wt1/Nid1/Nog/Ret/Gpr4/Tcf21/Heyl/Notch2/Myo1e/Klf15/Notch1/Itgb3/Aqp1/Tek/Vangl2/Prom1/Pax2/Cfh/Pdgfd/Bmp7/Plce1/Lamb2/Pdgfra/Notch3/Pdgfrb/Jag1/Angpt1
GO:0001837	epithelial to mesenchymal transition	128	-0.429737	-1.90361	2.01191e-05	7.63441e-05	Spry2/Epb41l5/Bmp4/Trip10/Notch4/Crb2/Rtn4/Tmem100/Lef1/Nog/Wnt5a/Twist1/Adipor1/Pef1/Spred2/Gsk3b/Fgfr1/Wnt2/Hif1a/Sdhaf2/Strap/Usf3/Fermt2/Ppp3r1/Clasp2/Sdcbp/Heyl/Smad7/Lrp6/Pdcd4/Notch1/Il17rd/Vangl2/Myocd/Vegfa/Pdcd6/Ctnnb1/Sfrp1/Gcnt2/Sfrp2/Mcrip1/Grem1/Dag1/Bmp2/Bmp7/Hey2/Epha3/Fgfr2/Gata3/Hey1/Eng/Jag1/Tgfb2
GO:0051129	negative regulation of cellular component organization	661	-0.35786	-1.90442	4.95838e-13	6.53277e-12	Spry2/Taok1/Epha4/Mtmr2/Tmod2/Atm/Sema3e/Bmp4/Dip2b/Oma1/Slc35f6/Adcy6/Nr1h3/Crbn/Ptprf/Dab1/Kank2/Tmod1/Trim9/Pinx1/Vdac2/Pfdn1/Cldn7/Gba/Hnrnpu/Capg/Terf2ip/Rtn4/Rgma/Tnks/Dlc1/Kdm4c/Spg20/Nol3/Tlr2/Prkcsh/Eif4ebp1/Pink1/Syt4/Wnt5a/Twist1/Ubqln2/Cep192/Rtn4rl2/Chmp4b/Aida/Dusp22/Huwe1/Vbp1/Prelid1/Syngap1/Svip/Prkcz/H2-D1/Add1/Tpr/Gsk3b/Map4/Lrpap1/Dnajc15/Tigar/Pacsin2/Arap1/Prkcd/Tnfrsf1a/Adc…
GO:1902533	positive regulation of intracellular signal transduction	726	-0.355651	-1.90529	1.75522e-14	2.79539e-13	Rpl11/Prkcz/Rap1a/Pik3ap1/C1qbp/Glrx/Dusp19/Spred2/Ret/Gpr4/Calr/Eif2ak3/Fgfr1/Itpkb/Fgfbp3/Taok3/Arpp19/Pum2/Cat/Prkcd/Rap1b/Gnas/Map3k21/Col3a1/Psen1/Ptger4/C3/F2r/Ptpn22/Rpl26/Vegfb/Hpse/F11r/Bmper/Actn4/Fermt2/Tbx1/Tcim/Cavin3/Rasgrp1/Unc5b/Dusp15/Esr2/Ighm/Nck1/Sod1/Maged1/Notch2/Spop/Nrxn1/Cd81/Akap6/Cdc42/Plcb1/Map3k9/Ube2n/Cav2/Sec13/Csf1/Rack1/Pdgfc/Pycard/Eda/Gprc5b/Clec16a/S100a13/Ror1…
GO:0008285	negative regulation of cell population proliferation	545	-0.364962	-1.90566	3.28447e-12	3.93285e-11	Gstp1/Cldn3/Pds5b/Strap/Men1/Kdf1/F2r/Ndn/Podn/Tns2/Xirp1/Ptch1/Nf2/Smad7/Cxadr/Klf13/Esr2/Fas/Prdx4/Lrp6/Rassf5/Gas1/Maged1/Clmn/Vdr/Klf11/Sirt2/Aqp11/Tmem127/Ppargc1a/Ndfip1/B4galt1/Cav2/Spint2/Ptprz1/Npr3/Ripply3/Pdcd4/Smad6/Cherp/Dhcr24/Nup62/Notch1/Cd300a/Mcc/Spint1/Prnp/Tfap2a/Rerg/Wnk2/Efnb2/Cdh5/Ctsl/Fth1/Gper1/Lrrc32/Mn1/Sh3bp4/Myocd/Mfn2/Dnaja3/Nacc2/Cd200/Lims2/Fgfr3/Gkn3/Ctnnb1/Serpin…
GO:0032414	positive regulation of ion transmembrane transporter activity	86	-0.459574	-1.90677	6.1485e-05	0.000211469	Nipsnap2/Adrb1/Gsto1/Wnk1/Atp1b1/Kif5b/Akap6/Plcb1/Ryr2/Calm3/Abcb1a/Slc6a9/Trpc6/Wnk4/Wnk2/Kcne1/Cacna2d1/Gper1/Ephb2/Dmd/S100a1/Stac2/Ank3/Plcg2/Reln/Ank2/Cacnb4/Atp1b3/Ehd3
GO:1904063	negative regulation of cation transmembrane transport	65	-0.477965	-1.90683	0.000460539	0.00127914	Pten/Akt1/Cacnb3/Atp7a/Stk39/Fkbp1b/Snx27/Gnb5/Slc9a3r1/Sumo1/Sestd1/Crbn/1810037I17Rik/Twist1/Kcnab1/Hecw2/Gstm7/Commd1/Iscu/Gsto1/Slc43a2/Atp1a2/Slc6a9/Sri/Kcne1/Ephb2/Nedd4/Pik3c2a/Vdac1/Park7/Ywhae/Ank3/Pln/Cav1/Nos1/Ptger3/Tgfb2
GO:0061333	renal tubule morphogenesis	67	-0.477295	-1.90803	0.000171646	0.00053002	Bmp4/Pgf/Eya1/Wt1/Nog/Hoxb7/Pax8/Pbx1/Agtr1a/Tcf21/Irx1/Ptch1/Hs2st1/Maged1/Six4/Lgr5/Tacstd2/Irx2/Wnk4/Wnt9b/Pax2/Vegfa/Ctnnb1/Sall1/Cd44/Lhx1/Grem1/Bmp2/Fgf1/Gpc3/Gata3/Hey1/Npnt
GO:0031952	regulation of protein autophosphorylation	42	-0.529404	-1.90804	0.000601865	0.00162423	Eef2k/Tom1l1/Mvp/Pdgfc/Syk/Epha7/Vegfa/Iqgap1/Grem1/Ptprc/Pdgfd/Cav1/Vegfc/Eng/Ace
GO:0044087	regulation of cellular component biogenesis	835	-0.353449	-1.90835	6.46534e-16	1.19442e-14	Drg1/Thbs2/Snx9/Svip/Prkcz/Rap1a/Adgrb3/Sar1b/Snf8/Add1/Arpc1a/Tpr/Gsk3b/Fzd1/G3bp1/Stxbp6/Map4/Rab3gap1/Dnajc15/Flrt2/Mtln/1810058I24Rik/Rab3a/Arap1/Cand1/Sdc1/Numa1/Prkaca/Arfip1/Prkcd/Rap1b/Cobl/Arhgap35/Cldn3/Fez1/Adgrl2/Capn1/Id1/Ptger4/Nphs1/Hck/Mark4/Palm/Ormdl2/Bhlhb9/Ldb2/Actr3b/F11r/Ptpra/Vdac3/Jmy/Flii/Fam107a/Fermt2/Cdc42ep1/Clasp2/Pfn1/Actr3/Cldn5/Rhod/Add3/Snca/Sdcbp/Ptprs/Nf2/Wasf2…
GO:0009165	nucleotide biosynthetic process	165	-0.415597	-1.90869	1.81835e-06	8.40508e-06	Nme1/Uck2/Bcl2l1/Prps1l3/Acacb/Prps1/Pkm/Rrm1/Adcy7/Dlat/Atp5j2/Ido1/Nme2/Pid1/Uqcc3/Gmps/Atp5c1/Nampt/Snca/Nmnat2/Gars/Ctps2/Adcy1/Paics/Ppargc1a/Ak1/Cmpk1/Pdk2/Nudt2/Atp5k/Atp5h/Parp1/Hprt/Cad/Atp5g3/Nadk/Ndufc2/Mapk1/Atp5d/Adcy4/Mthfd1/Kars/Acsl5/Pdha1/Atic/Adk/G6pdx/Shmt1/Acsl4/Atp5o/Papss1/Dld/Idh2/Adcy5/Acss1/Atp5a1/Ak3/Gucy1b1/Nos1/Atp5b/Prps2/Aldoa/Gucy1a1/Rfk
GO:0002793	positive regulation of peptide secretion	136	-0.426419	-1.9089	8.016e-06	3.23542e-05	Tlr2/Golph3l/Camk2n1/Pex5l/Ttn/Glrx/Glul/Hif1a/Cacna1d/Ptger4/Rab8b/Adrb1/Glp1r/Hfe/Kif5b/Tlr4/Arf1/Nadk/Sri/Casr/Gper1/Adam9/Malrd1/Selenot/Vps35/Unc13b/Tm7sf3/Acsl4/Glud1/Tmed10/Arrb1/Myh10/Ano1/Bsg/Ezr/Kcnn4/Irs1/Rac1/F2rl1/Oxct1/Wls/Vegfc/Exph5/Lrp1/Tgfb2
GO:0032101	regulation of response to external stimulus	646	-0.359135	-1.91088	1.47697e-13	2.10355e-12	Pum2/Prkcd/Cdc37/Pcbp2/Tnfrsf1a/Nono/Gstp1/Snw1/Cldn3/Ptger4/C3/F2r/Irak3/Ptpn22/Serpinb9/Pla2g4a/Klk8/Vegfb/Hpse/Sec14l1/Ednrb/H2-T23/Clasp2/Snca/Slc7a2/Ptprs/Rasgrp1/Sema3d/Serpinb1a/Dagla/Stat5b/Sod1/Wnk1/Tspan6/Vkorc1/Psma1/Nrxn1/Napepld/Cd81/Selenok/Sirt2/Cd47/Adgra2/Nfe2l1/Tnfrsf1b/Ndfip1/Il17ra/Csf1/Lpcat3/Cd34/Tbxa2r/Grn/Pycard/Gprc5b/P2rx4/Pdcd4/Abr/Tubb2b/Notch1/Ube2k/Ltf/Prdx2/Fam3a/Sr…
GO:0060349	bone morphogenesis	73	-0.475201	-1.91091	0.000116929	0.00037879	Insig2/Twist1/Rarg/Anxa6/Dhrs3/Trip11/Gnas/Lrp5/Pappa2/Foxn3/Comp/Lrp6/Ext2/Hspg2/Mmp14/Por/Ltf/Tfap2a/Runx2/Fgfr3/Zmpste24/Trpv4/Sfrp2/Mmp16/Phospho1/Glg1/Fgfr2/Bmp6/Alpl
GO:0050819	negative regulation of coagulation	35	-0.557129	-1.91113	0.000347566	0.000997941	Cd9/Tfpi/Prkcd/Cd34/Alox12/Serpine2/Kng2/Pros1/Thbd/Ceacam1/Tspan8/Ptger3/Serping1/Anxa5/Anxa2/Pdgfra
GO:0007162	negative regulation of cell adhesion	231	-0.397401	-1.91119	1.97078e-07	1.10234e-06	Cldn7/Anxa1/Rc3h1/Dact2/Bcl6/Cd274/Notch4/Lef1/Dlc1/Cd74/Bcar1/Dtx1/Adam10/Dusp22/Mbp/Il4ra/Cd9/Nexmif/Ido1/Socs5/Prkcd/Gstp1/Men1/Zfp35/Ptpn22/Actn4/Fam107a/Plxna1/Clasp2/Nf2/Smad7/Fzd7/Wnk1/Hfe/Ndfip1/Spint2/Ptprz1/Tacstd2/Mmp14/Fzd4/Notch1/Cd300a/Prdx2/Kank1/Ppm1f/Prnp/Myo1f/Alox12/Lrrc32/Vegfa/Serpine2/Lgals9/Fgl2/Trpv4/Prkar1a/Gcnt2/Cd44/Twsg1/Plet1/Pde3b/Cdh1/Sdc4/Lgals3/Jam2/Dusp3/Arhgap6/…
GO:0032231	regulation of actin filament bundle assembly	98	-0.451567	-1.91154	3.50818e-05	0.000128158	Id1/Ptger4/F11r/Fermt2/Clasp2/Pfn1/Nf2/Wasf2/Ppm1e/Pak2/Ppp1r9a/Cd47/Pfn2/Shank1/Tacstd2/Ppm1f/Tpm1/Actg1/Carmil1/Sdc4/Arhgap6/Sorbs3/Arhgef10l/Dbn1/Cx3cl1/S1pr1/Rac1/Rhoa/Rdx/Nrp1/Kank4/Met
[truncated: 755 more rows]
