# Supplementary material for: Loss of vascular endothelial notch signaling promotes spontaneous formation of tertiary lymphoid structures
Source: Nat Commun. 2022 Apr 19;13:2022. doi: 10.1038/s41467-022-29701-x (PMC9018798; doi:10.1038/s41467-022-29701-x)
Supplement: Supplementary file 6 — Supplementary Data 3 [file 41467_2022_29701_MOESM6_ESM.xlsx]

## Sheet: NES values Fig.5B
NES values of GO terms selected for Fig. 5B.
GO term ID	GO term Description	Number of genes in GO term and in list of genes provided for GSEA	(ES) Enrichment Score	NES (normalized enrichment score)	p-value	BH adj. p-value	genes contributing the most to the ES
GO:0001525	angiogenesis	441	-0.415499	-2.13379	1.48262e-15	2.60506e-14	Thbs2/Nfatc3/Adgrb3/Ptgis/Add1/Glul/Gpr4/Amot/Ecscr/Eif2ak3/Fgfr1/Atf2/Ism1/Agtr1a/Vezf1/Tnfsf12/Hif1a/Tnfrsf1a/Htatip2/Id1/Tnfaip2/Pofut1/C3/Tcf21/Nus1/Jak1/Tspan12/Itgax/Vegfb/Hpse/Bmper/Ndnf/Ppp3r1/Tbx1/Cldn5/Pak4/Ramp2/Wasf2/Cald1/Unc5b/Mcam/Reck/Prkx/Plxdc1/Notch2/Nrxn1/Cdc42/Hgs/Adgra2/Hspg2/B4galt1/Cd34/Tbxa2r/Grn/Pgk1/Syk/Jcad/Notch1/Myh9/Thy1/Pecam1/Itgb3/Aqp1/Calcrl/Tek/Efnb2/Cdh5/Adipo…
GO:0030199	collagen fibril organization	48	-0.550203	-2.0755	6.56185e-05	0.000224254	Adamts14/Efemp2/Colgalt1/Col5a1/Col3a1/Comp/P4ha1/Plod3/Ddr2/Crtap/Col14a1/Lox/Sfrp2/Grem1/Aebp1/Col1a2/Anxa2/Col5a2/Tgfb2
GO:0007219	Notch signaling pathway	145	-0.433283	-1.94693	2.942e-06	1.30294e-05	Psen1/Pofut1/Xirp1/Tcim/Heyl/Reck/Notch2/Tspan14/Mmp14/Anxa4/Notch1/Rcan2/Sel1l/Susd5/Jag2/Got1/Tbx2/Psen2/Aph1b/Adam17/Ncstn/S1pr3/App/Arrb1/Kctd10/Bmp2/Cdh6/Bmp7/Pln/Hey2/Pgam2/Robo2/Numb/Robo1/Grip2/Hey1/Notch3/Sorbs2/Jag1/Gata5/Tgfb2
GO:0035886	vascular associated smooth muscle cell differentiation	34	-0.577291	-1.96975	0.000389649	0.00110503	Efemp2/Nfatc3/C3/Comp/Ramp2/Pdcd4/Smad6/Notch1/Dnmt1/Gper1/Vangl2/Myocd/Vegfa/Ctnnb1/Sod2/Cfh/Hey2/Eng/Pdgfrb
GO:0061028	establishment of endothelial barrier	48	-0.545389	-2.05734	8.29718e-05	0.000277402	Abcb1b/Rtn4/Marveld2/Rap1a/Add1/Rap1b/Tnfrsf1a/Cldn3/F11r/Cldn5/Ptprs/Plcb1/Pecam1/Cdh5/Vegfa/Sox18/Ctnnb1/Tjp3/S1pr3/Msn/Vcl/Ezr/F2rl1/Rdx/Eng
GO:0043542	endothelial cell migration	187	-0.442487	-2.0704	8.82808e-09	6.44271e-08	Fstl1/Adgra2/Tbxa2r/Grn/P2rx4/Jcad/Notch1/Myh9/Rin2/Pecam1/Itgb3/Plpp3/Tek/Efnb2/Cdh5/Alox12/Egf/Ephb4/Vegfa/Mmrn2/Pdcd6/Anxa3/Clec14a/Adam17/Jup/Itgb2/Pik3c2a/Emc10/Grem1/Serpinf1/Pparg/Nfe2l2/Atoh8/Bsg/Atp5a1/Cdh13/Atp5b/Ceacam1/Fgf1/Rac1/Rhoa/Nrp1/Vegfc/Kdr/Slit2/Robo1/Acvrl1/Itgb1/Gata3/Bmpr2/Met/Prkca/Angpt1/Sema5a
GO:0048010	vascular endothelial growth factor receptor signaling pathway	45	-0.631503	-2.31832	7.09542e-07	3.52915e-06	Bmp4/Pdgfb/Mapkapk2/Pgf/Bcar1/Mapk14/Hif1a/Vegfb/Grb10/Hgs/Fzd4/Tek/Vegfa/Mmrn2/Pdcd6/Clec14a/Nedd4/Myof/Cd59a/Tmem204/Flt1/Cadm4/Nrp1/Vegfc/Kdr/Angpt1/Cnmd
GO:0045446	endothelial cell differentiation	99	-0.549387	-2.33022	2.77711e-09	2.23343e-08	Abcb1b/Notch4/Tie1/Rtn4/Tmem100/Marveld2/Rap1a/Add1/Vezf1/Rap1b/Tnfrsf1a/Cldn3/Id1/F11r/Cldn5/Ptprs/Plod3/Fstl1/Plcb1/Notch1/Pecam1/Cdh5/Vegfa/Sox18/Ctnnb1/Dmd/Tjp3/S1pr3/Msn/Vcl/Atoh8/Ezr/Hey2/Ceacam1/F2rl1/Rdx/Kdr/Bmp6/Acvrl1/Heg1/Hey1/Bmpr2/Eng/Met/Jag1/Clic4/Cnmd/Col18a1
GO:0001935	endothelial cell proliferation	126	-0.414722	-1.83144	5.90525e-05	0.000204627	Cav2/Cd34/Jcad/Itgb3/Tek/Egf/Vegfa/Pdcd6/Fgfr3/Apela/Adam17/Emc10/Pparg/Bmp2/Atoh8/Atp5a1/Cdh13/Cav1/Flt1/Ecm1/Cxcl12/Vegfc/Kdr/Bmp6/Acvrl1/Bmpr2/Eng/Prkca/Itga4/Cnmd/Sema5a
GO:0006397	mRNA processing	425	0.365671	1.89366	6.94379e-11	7.36042e-10	Srsf2/Jmjd6/Srsf5/Hnrnpa1/Srsf3/Hnrnph1/Slbp/Srsf7/Tra2b/Tra2a/Zc3h10/Srsf6/Thoc6/Rbm4b/Srsf10/Pcf11/Prpf39/Pan2/Usp49/Snrnp70/Safb2/Snu13/Akap8l/Hnrnpa2b1/Hnrnpl/Ythdc1/Rbmx/Rbm42/Sugp2/Ptbp2/Ddx5/Sfswap/U2af1/Gcfc2/Luc7l2/Cpsf7/Son/Ptbp1/Zrsr2/Khdc4/Rbm3/Pabpn1/Rbbp6/Prpf38b/Tia1/Snrnp48/Rbm38/Hspa8/Zfp473/Hnrnpll/Acin1/Malat1/Cdk11b/Pspc1/Pabpc1l/Rnps1/Rbm25/Cmtr1/Sfpq/Srrt/Ddx17/Sltm/Pnn/Rbm5…
GO:0008380	RNA splicing	363	0.363991	1.86609	2.29645e-09	1.8796e-08	Srsf2/Slc38a2/Jmjd6/Fus/Srsf5/Hnrnpa1/Srsf3/Hnrnph1/Clk1/Srsf7/Tra2b/Tra2a/Zc3h10/Clk4/Srsf6/Thoc6/Rbm4b/Srsf10/Prpf39/Usp49/Snrnp70/Snu13/Hnrnpa2b1/Hnrnpl/Ythdc1/Rbmx/Clk2/Rbm42/Sugp2/Ptbp2/Ddx5/Sfswap/U2af1/Gcfc2/Luc7l2/Son/Ptbp1/Ivns1abp/Zrsr2/Khdc4/Rbm3/Clk3/Prpf38b/Tia1/Snrnp48/Rbm38/Hspa8/Hnrnpll/Acin1/Malat1/Pspc1/Rnps1/Rbm25/Sfpq/Ddx17/Usb1/Pnn/Rbm5/Cdk12/Alyref/Ddx39b/Luc7l3/Tsen34/Scnm1…
GO:0016458	gene silencing	156	0.398804	1.85241	9.95402e-06	3.93897e-05	Cdk2/Mir23a/Suv39h1/Zc3h10/Tut7/Zfp36/Cbx8/Tarbp2/Hnrnpa2b1/Ddx5/Zc3h7a/Tnf/Mthfr/Cnot3/Zc3h12a/Ezh2/Sirt1/Rbm3/Dot1l/Eed/Tnrc6a/Ddx3x/Dnd1/Srrt/Ddx17/Cnot10/Pcgf1/Mir26b/Mirlet7e/Trp53/Kmt2b/Nrde2/Mir7-1/Mov10/Srcap/Atad2b/Mir33/Morf4l2/Rbm4/Clp1/Dicer1/Mir10a/Kdm1a/Adar/Mir221/Fmr1/Tnrc6c/Mir423
GO:0006094	gluconeogenesis	62	0.444562	1.75263	0.00193669	0.00457031	Atf3/Atf4/Crtc2/Sik1/Dgkq/Clk2/Sesn2/Sirt1/Ogt/Usp7/Gapdh/C1qtnf3/Dgat2/Gpd1/Pcx/Sirt7/Soga1/Pck1/G6pc/Ppara/Hnf4a/Fbp1/Ppp4r3a/Supt20/Gpt
GO:0033108	mitochondrial respiratory chain complex assembly	81	-0.506529	-2.07902	3.2798e-06	1.44071e-05	Ndufs7/Coa4/Ndufab1/Ndufs6/Ndufb3/Ndufaf5/Chchd4/Ndufaf8/Aifm1/Tfam/Oma1/Uqcc2/Slc25a33/Sco1/Ndufa5/Ndufa11/Taco1/Tmem126b/Coa3/Ndufb6/Dmac1/Ndufb11/Ndufb7/Ndufaf2/Uqcc3/Sdhaf2/Ndufs4/Ndufa10/Nubpl/Ndufb8/Ndufa6/Ndufa8/Sdhaf4/Ndufs8/Ndufa9/Coa5/Ndufc2/Ndufa2/Ndufa3/Cox14/Ndufb9/Ndufs5/Ndufa13/Ndufb10/Uqcrfs1
