# Supplementary material for: Loss of vascular endothelial notch signaling promotes spontaneous formation of tertiary lymphoid structures
Source: Nat Commun. 2022 Apr 19;13:2022. doi: 10.1038/s41467-022-29701-x (PMC9018798; doi:10.1038/s41467-022-29701-x)
Supplement: Supplementary file 11 — Source Data [file 41467_2022_29701_MOESM11_ESM.xlsx]

## Sheet: Figure 1
1B, upper panel:																		1E - TLS size [mm2]
B-/T-Cells, per organ, % of live																		CTRL	RbpjEC
Kidney	Control 12w									Ko 12w								0.0199741	0.0959167
B Cells	5.28	2.54	2.97	1.68	5.09	0.97	1.27			5.75	2.47	8.84	5.12	3.65				0.0152381	0.0416138
T Cells	1.14	0.62	0.58	1	1.8	0.6	0.51			5.22	2.53	5.86	6.57	3.54				0.000969581	0.289677
																		0.00116849	0.0126127
Peripheral Blood	Control 12w									Ko 12w								0	0.687638
B Cells	62.7	40.9	45.1	47.8	40.9	57.6	60	65.3	53.8	35.7	56	48.1	30.7	30.4				0.00611679	0.205927
T Cells	12.3	8.38	14.2	7.1	7.72	11.3	9.93	9.36	9.58	16.9	18.3	13.8	13.5	10.1				0.00679603	0.694339
																		0.00906884	0
BM	Control 12w									Ko 12w								0.00816463	0.510365
B Cells	4.21	6.47	6.47	5.78	7.03	2.16	5.4	6.89	7.34	5.28	2.54	2.97	1.68	5.09				0.00864898	0.324547
T Cells	0.48	0.57	0.43	0.5	0.73	0.74	0.83	1.15	1.19	1.14	0.62	0.58	1	1.8
																		Mann Whitney test
Spleen	Control 12w									Ko 12w								P value	0.0021
B Cells	26.6	24.9	29.8	35.4	37.9	47.5	53.1	53	54.5	22.2	32	32.1	31	42.4	53.5			Exact or approximate P value?	Exact
T Cells	52.4	53.5	51	43.6	45	22.8	26.1	30.5	30.7	57.3	42.2	40.6	16.6	20.8	26.8			P value summary	**
																		Significantly different (P < 0.05)?	Yes
Lymph node	Control 12w									Ko 12w								One- or two-tailed P value?	Two-tailed
B Cells	39.4	42.9	42	23.5	26.1	17.5				43.8	33.1	19.9	29					Sum of ranks in column A,B	66,5 , 143,5
T Cells	52.5	48.6	51.3	74.4	72.6	81				45.5	61	77.2	69					Mann-Whitney U	11.5
1B, lower panel:
Myeloid Cells, per organ, % of live
Kidney	Control 12w									Ko 12w
Neutrophils	0.17	0.73	0.28	0.68	0.44	0.074	0.1	0.066		0.26	0.16	0.12	0.28	0.93	0.17
KMF	1.73	2.88	2.23	2.69	2.73	2.33	2.02	1.52		1.43	2.12	1.23	2.82	2.98	2.21
Mono hi	0.13	0.18	0.13	0.083	0.17	0.08	0.093	0.08		0.082	0.067	0.068	0.083	0.072	0.094
Mono lo	1.05	0.42	0.15	0.24	0.36	0.27	0.24	0.14		0.34	0.26	0.35	0.85	1.53	0.31
CX3CR1+DC	0.41	0.36	0.36	0.35	0.46	0.29	0.25	0.24		0.6	0.52	1.41	0.89	0.64	0.36
CX3CR1-DC	0.055	0.073	0.11	0.074	0.072	0.042	0.065	0.066		0.12	0.14	0.093	0.16	0.11	0.06
Peripheral Blood	Control 12w									Ko 12w
Neutrophils	4.27	24.6	18.3	31.1	20.2	2.81	5.23	7.56	9.16	11.6	4.87	11.4	2.28	6.17
MF	0.00552	0	0	0.034	0.00241	0.0016	0.00547	0.00315	0.00394	0.013	0.00207	0	0.00504	0.15
Mono hi	3.86	2.3	1.27	4.81	3.6	5.27	2.91	2.44	3.76	3.2	1.05	2.09	1.7	3.9
Mono lo	3.75	2.35	1.28	1.07	2.99	2.09	1.36	1.87	2.63	4.49	1.86	2.54	5.64	13.6
CX3CR1+DC	0.26	0.082	0.059	0.18	0.23	0.00479	0.0082	0.15	0.15	0.5	0.091	0.27	0.02	0.052
CX3CR1-DC	0.00552	0.00249	0	0.00566	0.054	0.04	0.011	0.011	0.029	0.067	0.029	0.026	0.02	0.074
Bone Marrow	Control 12w									Ko 12w
Neutrophils	46.2	42.6	42.2	45	42.9	53.2	49.4	48.9	43.9	38.2	40.7	43.5	34.9	27.8	47
MF	0.12	0.14	0.077	0.081	0.073	0.073	0.088	0.11	0.094	0.13	0.052	0.11	0.097	0.22	0.28
Mono hi	12	11.3	13.1	11.4	10.9	11.1	12.3	11.5	14	11.8	14.2	19	16.9	15.8	7.95
Mono lo	0.65	0.76	0.51	0.61	0.55	0.18	0.43	0.55	0.54	0.62	0.69	0.65	0.47	1.03	0.7
CX3CR1+DC	0.34	0.18	0.24	0.24	0.22	0.19	0.084	0.28	0.28	0.29	0.38	0.6	0.47	0.48	0.3
CX3CR1-DC	0.011	0.00231	0.00509	0.0059	0.00339	0.0098	0.00383	0.016	0.018	0.011	0.00532	0.017	0.023	0.048	0.03
Spleen	Control 12w									Ko 12w
Neutrophils	1.25	2.62	1.67	1.17	1.09	5.63	3.71	2.33	3.04	1.35	0.99	1.62	3.27	2.78
MF	0.056	0.077	0.039	0.13	0.063	1.27	1.2	0.84	0.9	0.12	0.22	0.48	3.24	4.67
Mono hi	0.79	0.78	0.59	0.54	0.49	2.07	1.37	0.71	0.65	0.99	0.74	0.73	1.29	0.88
Mono lo	0.65	0.52	0.32	0.31	0.33	0.72	0.58	0.47	0.65	0.37	0.37	0.51	2.45	2.18
CX3CR1+DC	1.54	0.93	0.68	1.16	0.93	0.86	0.72	0.43	0.31	1.45	1.94	1.8	1.33	1.16
CX3CR1-DC	1.2	1.09	1.14	1.08	1.05	0.63	0.43	0.58	0.38	1.86	1.87	1.9	0.95	1.49

## Sheet: Figure 2
J - mRNA relative fold change
Cxcl13			Cxcl12			Cxcr5			Cxcr4			Ccl19			Baff			Rankl
CTRL	RbpjEC		CTRL	RbpjEC		CTRL	RbpjEC		CTRL	RbpjEC		CTRL	RbpjEC		CTRL	RbpjEC		CTRL	RbpjEC
1.71992	15.3732		1.31837	0.900475		1.01189	5.76395		0.784555	4.40746		1.29495	2.51908		2.0154	2.08647		2.12159	17.4499
0.0719104			0.687179	1.36487		0.610075	0.28659		0.624142	0.586396		0.31271	0.797136		0.532579	1.43502		0.345114	1.21853
0.74864	1.57172		0.93223	1.19645		0.87482	2.59738		1.35655	1.24828		0.748928	1.68518		0.812854	1.97393		0.729583	2.45401
0.297785	2.85273		0.459698	1.33678		0.43741	1.20335		0.682995	1.77762		0.497545	1.00201		0.371406	2.51589		1.0982	2.21168
0.633908	14.9528		0.869802	1.02723		0.862776	4.81341		1.30129	2.69437		0.878369	5.47515		0.683526	2.23623		0.588512	3.71959
1.50769	3.18732		1.14771	0.851901		1.27196	0.997963		1.76534	1.18095		1.37831	2.99571		0.946758	1.31136		1.05347	1.93877
1.09607	3.14344		1.16373	0.778494		1.79883	2.92221		1.12502	1.39469		1.51876	2.13302		1.29331	1.84174		1.12128	6.3429
0.884139	1.70804		0.800381	0.828606		1.0049	1.04758		0.547127	0.999963		0.759382	1.19989		0.946758	1.12589		0.390974	1.18521
2.53563	16.9398		1.60076	1.49356		1.65526	4.55376		1.14866	3.09502		1.8569	7.58368		1.30231	3.76087		1.65306	7.59549
0.504297	8.18138		1.02013	1.48325		0.472065	1.43103		0.664318	2.05615		0.754137	2.77579		1.0951	1.85455		0.898222	1.60786
Mann Whitney test			Mann Whitney test			Mann Whitney test			Mann Whitney test			Mann Whitney test			Mann Whitney test			Mann Whitney test
P value	0.0003		P value	0.393		P value	0.0433		P value	0.0288		P value	0.0052		P value	0.0007		P value	0.0005
Exact or approximate P value?	Exact		Exact or approximate P value?	Exact		Exact or approximate P value?	Exact		Exact or approximate P value?	Exact		Exact or approximate P value?	Exact		Exact or approximate P value?	Exact		Exact or approximate P value?	Exact
P value summary	***		P value summary	ns		P value summary	*		P value summary	*		P value summary	**		P value summary	***		P value summary	***
Significantly different (P < 0.05)?	Yes		Significantly different (P < 0.05)?	No		Significantly different (P < 0.05)?	Yes		Significantly different (P < 0.05)?	Yes		Significantly different (P < 0.05)?	Yes		Significantly different (P < 0.05)?	Yes		Significantly different (P < 0.05)?	Yes
One- or two-tailed P value?	Two-tailed		One- or two-tailed P value?	Two-tailed		One- or two-tailed P value?	Two-tailed		One- or two-tailed P value?	Two-tailed		One- or two-tailed P value?	Two-tailed		One- or two-tailed P value?	Two-tailed		One- or two-tailed P value?	Two-tailed
Sum of ranks in column A,B	59 , 131		Sum of ranks in column A,B	93 , 117		Sum of ranks in column A,B	78 , 132		Sum of ranks in column A,B	76 , 134		Sum of ranks in column A,B	69 , 141		Sum of ranks in column A,B	63 , 147		Sum of ranks in column A,B	62 , 148
Mann-Whitney U	4		Mann-Whitney U	38		Mann-Whitney U	23		Mann-Whitney U	21		Mann-Whitney U	14		Mann-Whitney U	8		Mann-Whitney U	7

## Sheet: Figure 3
B - Heart weight / Femur length			Nppa mRNA, rel. Fold change			C - Kidney FACS [% of live]
CTRL	Stat3Myoc		CTRL	Stat3Myoc			CTRL					Stat3DMyoc
7.79762	9.82456		1.3369	7.40703		B cells	2.57	3.35	1.37	1.31	2.68	1.56	1.61	2.63	2.09	1.03
8.09524	10.2326		1.21327	30.2507		T cells	2.08	2.53	1.79	1.4	2	1.92	2.11	2.66	2.46	2.74
9.71429	13.0625		0.510115	6.35942
7.88571	10.1852		1.02023	6.1428
9.0625	9.41176		0.919484	3.91468
Mann Whitney test			Mann Whitney test
P value	0.0159		P value	0.0079
Exact or approximate P value?	Exact		Exact or approximate P value?	Exact
P value summary	*		P value summary	**
Significantly different (P < 0.05)?	Yes		Significantly different (P < 0.05)?	Yes
One- or two-tailed P value?	Two-tailed		One- or two-tailed P value?	Two-tailed
Sum of ranks in column A,B	16 , 39		Sum of ranks in column A,B	15 , 40
Mann-Whitney U	1		Mann-Whitney U	0
D			G							H			I
TLS size [mm2]			Body weight [g]			Heart weight / Femur length				TLS size [mm2]			B-cells periarterial			T-cells periarterial
CTRL	Stat3Myoc		CTRL	RbpjLEC		CTRL	RbpjLEC			CTRL	RbpjLEC		CTRL	RbpjLEC		CTRL	RbpjLEC
0.0199741	0.0959167		31	33		8.29471	9.0012			0.0199741	0.0959167		0.75	0.6		6.25	8.6
0.0152381	0.00908001		33.2	27.6		9.02019	7.61782			0.0152381	0.00655401		1	0.166667		17.7143	15
0.000969581	0.00987204		29.6	30.4		7.49553	7.15998			0.000969581	0.00565167		0	0.111111		3.66667	9
0.00116849	0.0127771		33.3	28		10.5	7.69944			0.00116849	0.0018754		0	0.833333		2.5	8.8
0.00283149	0.00100983		31.3	29.7		8.5	9.54545			0.00984941	0.00924973		0	0.4		7	14.75
0.0075695	0.00500956		32.7	32.5		9	9			0.00671242	0.00237608		0.333333	0.25		10.1667	11.1429
0.00546215	0.00447495		33.2	30		8.09524	9.5			0.00158122	0.00051482		0.5	0.285714		14.75
0.00133513	0.00365746		29.7	37.1						0.00100135	0.00053179		0			14.875
										0.0044014
			Mann Whitney test			Mann Whitney test				0.00688214			Mann Whitney test			Mann Whitney test
			P value	0.3409		P value	0.9272			0.00336611			P value	0.5139		P value	0.5122
			Exact or approximate P value?	Exact		Exact or approximate P value?	Exact						Exact or approximate P value?	Exact		Exact or approximate P value?	Exact
			P value summary	ns		P value summary	ns						P value summary	ns		P value summary	ns
			Significantly different (P < 0.05)?	No		Significantly different (P < 0.05)?	No						Significantly different (P < 0.05)?	No		Significantly different (P < 0.05)?	No
			One- or two-tailed P value?	Two-tailed		One- or two-tailed P value?	Two-tailed						One- or two-tailed P value?	Two-tailed		One- or two-tailed P value?	Two-tailed
			Sum of ranks in column A,B	77,5 , 58,5		Sum of ranks in column A,B	53,5 , 51,5						Sum of ranks in column A,B	58 , 62		Sum of ranks in column A,B	54,5 , 50,5
			Mann-Whitney U	22.5		Mann-Whitney U	23.5						Mann-Whitney U	22		Mann-Whitney U	18.5

## Sheet: Figure 4
A
mRNA relative fold change
Vcam			Efnb2			Notch1			Dll4			Jag1
CTRL	RbpjEC		Ctrl	RbpjEC		Ctrl	RbpjEC		Ctrl	RbpjEC		Ctrl	RbpjEC
0.731822	2.17282		0.70998	0.331217		0.615723	0.392388		0.757302	0.34843		0.752382	0.479478
1.04215	1.0207		1.41015	0.0141393		1.04272	0.0275912		1.30039	0.262237		1.3751	0.00629987
1.14042	2.1281		0.724898	0.0112483		0.594749	0.0470505		0.925908	0.191968		0.479478	0.00596004
0.736913	0.913556		0.832689	0.169088		0.763316	1.28374		1.1011	1.39372		0.900961	1.44347
0.632688	2.2339		0.705076	0.0606163		0.870764	0.105138		0.906853	0.417238		0.806383	0.012003
0.852378	1.09396		1.32487	1.47003		1.40479	0.578486		0.992364	0.405828		1.22225	0.181688
1.45353	1.95825		0.821225	0.553191		0.669127	0.742443		0.811656	0.510132		0.965626	0.299274
1.17248	0.619667		1.53246	0.568744		2.174	0.852844		1.40341	0.971941		2.11336	0.322985
0.711811	1.45353		0.793251	0.880168		0.64187	0.88906		0.752071	0.746876		0.952332	0.318538
1.5258	1.5258		1.1454	0.662435		1.22294			1.04895			0.43213
Mann Whitney test			Mann Whitney test			Mann Whitney test			Mann Whitney test			Mann Whitney test
P value	0.0718		P value	0.0068		P value	0.0789		P value	0.0101		P value	0.0033
Exact or approximate P value?	Exact		Exact or approximate P value?	Exact		Exact or approximate P value?	Exact		Exact or approximate P value?	Exact		Exact or approximate P value?	Exact
P value summary	ns		P value summary	**		P value summary	ns		P value summary	*		P value summary	**
Significantly different (P < 0.05)?	No		Significantly different (P < 0.05)?	Yes		Significantly different (P < 0.05)?	No		Significantly different (P < 0.05)?	Yes		Significantly different (P < 0.05)?	Yes
One- or two-tailed P value?	Two-tailed		One- or two-tailed P value?	Two-tailed		One- or two-tailed P value?	Two-tailed		One- or two-tailed P value?	Two-tailed		One- or two-tailed P value?	Two-tailed
Sum of ranks in column A,B	81 , 129		Sum of ranks in column A,B	140 , 70		Sum of ranks in column A,B	122 , 68		Sum of ranks in column A,B	131 , 59		Sum of ranks in column A,B	134,5 , 55,5
Mann-Whitney U	26		Mann-Whitney U	15		Mann-Whitney U	23		Mann-Whitney U	14		Mann-Whitney U	10.5
D
mRNA relative fold change
Aplnr			Sell			Selp			Madcam
Ctrl	RbpjEC		Ctrl	RbpjEC		CTRL	RbpjEC		CTRL	RbpjEC
1.05405	1.95334		0.846818	6.45369		1.53499	1.99755		1.62123	8.79744
0.821279	1.59764		0.779232	0.316466		0.5857	1.1315		0.399726	1.37276
0.235851	1.19412		1.01405	2.17366		0.589774	1.56725		0.329211	3.80286
1.3158	4.24553		0.334511	0.959347		1.17955	2.82497		0.911987	1.29871
0.874145	1.4005		0.752688	4.8572		0.991877	1.85091		0.756328	4.24889
1.47013	0.976671		1.5477	0.972739		1.16331	0.7161		0.862792	0.640417
1.03954	2.06472		1.23981	2.4286		0.919062	0.74651		1.13846	6.30757
1.27098	1.74829		1.30145	1.102		1.2468	0.964754		0.710588	1.39193
0.826992	1.66549		1.50538	6.63513		0.925454	2.27874		2.63369	9.62699
1.09122			0.678361	1.80266		0.863479	1.21271		0.635994	2.23006
Mann Whitney test			Mann Whitney test			Mann Whitney test			Mann Whitney test
P value	0.003		P value	0.0524		P value	0.0892		P value	0.0052
Exact or approximate P value?	Exact		Exact or approximate P value?	Exact		Exact or approximate P value?	Exact		Exact or approximate P value?	Exact
P value summary	**		P value summary	ns		P value summary	ns		P value summary	**
Significantly different (P < 0.05)?	Yes		Significantly different (P < 0.05)?	No		Significantly different (P < 0.05)?	No		Significantly different (P < 0.05)?	Yes
One- or two-tailed P value?	Two-tailed		One- or two-tailed P value?	Two-tailed		One- or two-tailed P value?	Two-tailed		One- or two-tailed P value?	Two-tailed
Sum of ranks in column A,B	65 , 125		Sum of ranks in column A,B	79 , 131		Sum of ranks in column A,B	82 , 128		Sum of ranks in column A,B	69 , 141
Mann-Whitney U	10		Mann-Whitney U	24		Mann-Whitney U	27		Mann-Whitney U	14

## Sheet: Figure 5
E
HES1									HEY1									HEYL
Sample name	LD	FSGS	MCD	RPGN	IgA	SLE	MemGN		Sample name	LD	FSGS	MCD	RPGN	IgA	SLE	MemGN		Sample name	LD	FSGS	MCD	RPGN	IgA	SLE	MemGN
H7-Tub-FSGS&MCD1104		7.19996							H7-Tub-FSGS&MCD1104		6.07385							H7-Tub-FSGS&MCD1104		5.86418
H7-Tub-FSGS&MCD1117		6.64755							H7-Tub-FSGS&MCD1117		6.37048							H7-Tub-FSGS&MCD1117		5.81726
H7-Tub-FSGS&MCD1124		6.82634							H7-Tub-FSGS&MCD1124		6.23125							H7-Tub-FSGS&MCD1124		6.00315
H7-Tub-FSGS&MCD1136		6.9305							H7-Tub-FSGS&MCD1136		6.06315							H7-Tub-FSGS&MCD1136		5.75738
H7-Tub-FSGS1115		6.58749							H7-Tub-FSGS1115		6.00738							H7-Tub-FSGS1115		5.79928
H7-Tub-FSGS1125		7.28549							H7-Tub-FSGS1125		6.09749							H7-Tub-FSGS1125		5.99642
H7-Tub-FSGS1162		6.70769							H7-Tub-FSGS1162		5.90275							H7-Tub-FSGS1162		5.73853
H7-Tub-LD1164	6.49948								H7-Tub-LD1164	5.92082								H7-Tub-LD1164	6.52806
H7-Tub-LD1165	7.9938								H7-Tub-LD1165	6.18571								H7-Tub-LD1165	6.05749
H7-Tub-LD1166	7.03379								H7-Tub-LD1166	6.46137								H7-Tub-LD1166	6.12902
H7-Tub-LD1168	6.61917								H7-Tub-LD1168	5.96937								H7-Tub-LD1168	5.918
H7-Tub-LD1169	6.94054								H7-Tub-LD1169	5.98279								H7-Tub-LD1169	5.95166
H7-Tub-LD1170	7.29773								H7-Tub-LD1170	6.39659								H7-Tub-LD1170	6.11324
H7-Tub-LD1171	8.09205								H7-Tub-LD1171	6.49788								H7-Tub-LD1171	6.03071
H7-Tub-LD1172	7.78417								H7-Tub-LD1172	6.39231								H7-Tub-LD1172	6.08166
H7-Tub-LD1173	7.4365								H7-Tub-LD1173	6.21723								H7-Tub-LD1173	5.98266
H7-Tub-LD1174	7.53478								H7-Tub-LD1174	6.35291								H7-Tub-LD1174	5.90015
H7-Tub-LD1175	7.73578								H7-Tub-LD1175	6.44542								H7-Tub-LD1175	6.49714
H7-Tub-LD1177	7.75859								H7-Tub-LD1177	5.86882								H7-Tub-LD1177	6.13973
H7-Tub-LD1178	7.57377								H7-Tub-LD1178	6.51103								H7-Tub-LD1178	5.94439
H7-Tub-LD1179	7.33009								H7-Tub-LD1179	6.48498								H7-Tub-LD1179	6.15734
H7-Tub-LD1180	7.25698								H7-Tub-LD1180	5.72341								H7-Tub-LD1180	5.88615
H7-Tub-LD1182	7.17896								H7-Tub-LD1182	5.93906								H7-Tub-LD1182	5.91864
H7-Tub-LD1183	7.3842								H7-Tub-LD1183	6.68278								H7-Tub-LD1183	6.01544
H7-Tub-LD1184	7.41825								H7-Tub-LD1184	6.5682								H7-Tub-LD1184	6.10738
H7-Tub-MCD1112			6.9474						H7-Tub-MCD1112			6.2258						H7-Tub-MCD1112			5.93886
H7-Tub-MCD1116			7.15586						H7-Tub-MCD1116			6.80036						H7-Tub-MCD1116			5.70727
H7-Tub-MCD1137			6.59015						H7-Tub-MCD1137			6.06373						H7-Tub-MCD1137			5.8111
H7-Tub-MCD1163			6.6843						H7-Tub-MCD1163			5.90389						H7-Tub-MCD1163			6.10043
H7-Tub-RPGN1102				6.67267					H7-Tub-RPGN1102				6.17278					H7-Tub-RPGN1102				5.84903
H7-Tub-RPGN1103				6.88795					H7-Tub-RPGN1103				5.87477					H7-Tub-RPGN1103				5.87294
H7-Tub-RPGN1106				7.21573					H7-Tub-RPGN1106				6.05165					H7-Tub-RPGN1106				5.72917
H7-Tub-RPGN1107				6.53511					H7-Tub-RPGN1107				5.91525					H7-Tub-RPGN1107				5.95044
H7-Tub-RPGN1109				7.3957					H7-Tub-RPGN1109				6.07872					H7-Tub-RPGN1109				5.89783
H7-Tub-RPGN1113				6.80642					H7-Tub-RPGN1113				5.74976					H7-Tub-RPGN1113				5.60745
H7-Tub-RPGN1118				6.67335					H7-Tub-RPGN1118				5.86993					H7-Tub-RPGN1118				6.04197
H7-Tub-RPGN1119				7.25601					H7-Tub-RPGN1119				5.87042					H7-Tub-RPGN1119				5.88241
H7-Tub-RPGN1120				7.14859					H7-Tub-RPGN1120				6.54056					H7-Tub-RPGN1120				5.5254
H7-Tub-RPGN1121				6.56552					H7-Tub-RPGN1121				6.03					H7-Tub-RPGN1121				5.86401
H7-Tub-RPGN1122				7.24563					H7-Tub-RPGN1122				5.99354					H7-Tub-RPGN1122				5.90046
H7-Tub-RPGN1123				7.30504					H7-Tub-RPGN1123				6.32591					H7-Tub-RPGN1123				5.72855
H7-Tub-RPGN1126				7.00429					H7-Tub-RPGN1126				6.15549					H7-Tub-RPGN1126				5.70718
H7-Tub-RPGN1127				6.88577					H7-Tub-RPGN1127				6.71516					H7-Tub-RPGN1127				5.92769
H7-Tub-RPGN1128				6.8302					H7-Tub-RPGN1128				6.17018					H7-Tub-RPGN1128				5.75497
H7-Tub-RPGN1129				6.8057					H7-Tub-RPGN1129				5.6261					H7-Tub-RPGN1129				5.66184
H7-Tub-RPGN1130				6.58146					H7-Tub-RPGN1130				6.38577					H7-Tub-RPGN1130				5.93698
H7-Tub-RPGN1131				7.00289					H7-Tub-RPGN1131				6.11521					H7-Tub-RPGN1131				5.84754
H7-Tub-RPGN1134				6.46165					H7-Tub-RPGN1134				5.68146					H7-Tub-RPGN1134				5.73475
H7-Tub-RPGN1135				6.58589					H7-Tub-RPGN1135				5.60155					H7-Tub-RPGN1135				5.93649
H7-Tub-RPGN1138				6.80156					H7-Tub-RPGN1138				6.40101					H7-Tub-RPGN1138				5.86122
H1-Tub-MCD1			6.57186						H1-Tub-MCD1			5.99459						H1-Tub-MCD1			5.8368
H1-Tub-MCD2			7.11246						H1-Tub-MCD2			5.90925						H1-Tub-MCD2			5.87012
H1-Tub-MCD3			6.91654						H1-Tub-MCD3			6.01539						H1-Tub-MCD3			5.73155
H1-Tub-MCD4			6.7159						H1-Tub-MCD4			5.90011						H1-Tub-MCD4			5.78661
H3-Tub-MCD11			6.90659						H3-Tub-MCD11			6.27375						H3-Tub-MCD11			5.83808
H3-Tub-MCD6			6.8811						H3-Tub-MCD6			5.99554						H3-Tub-MCD6			5.77075
H3-Tub-MCD7			6.94799						H3-Tub-MCD7			6.46401						H3-Tub-MCD7			6.10627
H3-Tub-MCD8			6.9075						H3-Tub-MCD8			6.05355						H3-Tub-MCD8			6.29765
H3-Tub-MCD9			6.81472						H3-Tub-MCD9			5.92169						H3-Tub-MCD9			5.72333
H4-Tub-IgA1					6.63922				H4-Tub-IgA1					5.97777				H4-Tub-IgA1					5.90367
H4-Tub-IgA10					6.80577				H4-Tub-IgA10					5.89797				H4-Tub-IgA10					5.93977
H4-Tub-IgA11					6.90444				H4-Tub-IgA11					5.71684				H4-Tub-IgA11					6.03737
H4-Tub-IgA12					7.18909				H4-Tub-IgA12					6.46778				H4-Tub-IgA12					5.77687
H4-Tub-IgA13					6.93678				H4-Tub-IgA13					6.50359				H4-Tub-IgA13					5.58818
H4-Tub-IgA14					6.98477				H4-Tub-IgA14					6.32737				H4-Tub-IgA14					6.26743
H4-Tub-IgA16					6.95729				H4-Tub-IgA16					6.43358				H4-Tub-IgA16					5.59592
H4-Tub-IgA18					7.25917				H4-Tub-IgA18					5.89394				H4-Tub-IgA18					5.67934
H4-Tub-IgA19					6.74696				H4-Tub-IgA19					6.22575				H4-Tub-IgA19					5.84996
H4-Tub-IgA2					6.76165				H4-Tub-IgA2					6.12937				H4-Tub-IgA2					5.97035
H4-Tub-IgA20					7.08727				H4-Tub-IgA20					6.16147				H4-Tub-IgA20					6.15271
H4-Tub-IgA21					7.48361				H4-Tub-IgA21					6.2573				H4-Tub-IgA21					5.9006
H4-Tub-IgA22					6.87037				H4-Tub-IgA22					6.08866				H4-Tub-IgA22					5.79406
H4-Tub-IgA23					7.10304				H4-Tub-IgA23					6.1366				H4-Tub-IgA23					6.01448
H4-Tub-IgA24					6.63939				H4-Tub-IgA24					6.13755				H4-Tub-IgA24					5.61717
H4-Tub-IgA25					7.619				H4-Tub-IgA25					6.0467				H4-Tub-IgA25					6.19233
H4-Tub-IgA26					7.23741				H4-Tub-IgA26					6.61909				H4-Tub-IgA26					5.89668
H4-Tub-IgA27					7.23695				H4-Tub-IgA27					5.89133				H4-Tub-IgA27					5.60495
H4-Tub-IgA3					6.85616				H4-Tub-IgA3					6.3142				H4-Tub-IgA3					6.08908
H4-Tub-IgA4					6.62927				H4-Tub-IgA4					6.18758				H4-Tub-IgA4					5.79767
H4-Tub-IgA5					7.191				H4-Tub-IgA5					5.90874				H4-Tub-IgA5					5.96077
H4-Tub-IgA6					6.81617				H4-Tub-IgA6					6.43024				H4-Tub-IgA6					5.78294
H4-Tub-IgA7					7.01703				H4-Tub-IgA7					6.36423				H4-Tub-IgA7					5.89629
H4-Tub-IgA8					6.81341				H4-Tub-IgA8					6.00775				H4-Tub-IgA8					6.01431
H4-Tub-IgA9					7.14923				H4-Tub-IgA9					5.64781				H4-Tub-IgA9					5.78909
H5-Tub-SLE301						6.94463			H5-Tub-SLE301						6.56956			H5-Tub-SLE301						5.67663
H5-Tub-SLE302						7.09594			H5-Tub-SLE302						6.06137			H5-Tub-SLE302						6.05764
H5-Tub-MGN303							7.19189		H5-Tub-MGN303							6.79776		H5-Tub-MGN303							6.12892
H5-Tub-SLE304						6.6257			H5-Tub-SLE304						6.27762			H5-Tub-SLE304						6.06381
H5-Tub-SLE305						6.82843			H5-Tub-SLE305						6.21314			H5-Tub-SLE305						5.98276
H5-Tub-SLE306						7.10019			H5-Tub-SLE306						6.04979			H5-Tub-SLE306						5.82967
H5-Tub-SLE307						6.86666			H5-Tub-SLE307						6.14365			H5-Tub-SLE307						5.8742
H5-Tub-SLE308						7.08433			H5-Tub-SLE308						5.77966			H5-Tub-SLE308						5.67044
H5-Tub-SLE309						6.60042			H5-Tub-SLE309						6.19808			H5-Tub-SLE309						5.7289
H5-Tub-SLE310						7.27614			H5-Tub-SLE310						6.61641			H5-Tub-SLE310						5.68503
H5-Tub-SLE311						6.72026			H5-Tub-SLE311						5.94722			H5-Tub-SLE311						6.03989
H5-Tub-SLE312						7.2122			H5-Tub-SLE312						5.86981			H5-Tub-SLE312						5.88361
H5-Tub-SLE313						7.52379			H5-Tub-SLE313						6.50364			H5-Tub-SLE313						5.8312
H5-Tub-SLE314						7.08063			H5-Tub-SLE314						6.45685			H5-Tub-SLE314						6.10244
H5-Tub-MGN315							6.98727		H5-Tub-MGN315							6.33256		H5-Tub-MGN315							6.0466
H5-Tub-MGN316							6.98558		H5-Tub-MGN316							6.20131		H5-Tub-MGN316							5.87365
H5-Tub-MGN317							6.87643		H5-Tub-MGN317							5.98355		H5-Tub-MGN317							6.1199
H5-Tub-SLE318						7.22328			H5-Tub-SLE318						6.46383			H5-Tub-SLE318						6.09112
H5-Tub-SLE319						7.08379			H5-Tub-SLE319						6.14519			H5-Tub-SLE319						5.89906
H5-Tub-FSGS320		7.23497							H5-Tub-FSGS320		5.88645							H5-Tub-FSGS320		5.91967
H5-Tub-MGN321							7.15114		H5-Tub-MGN321							5.81899		H5-Tub-MGN321							5.72404
H5-Tub-MGN322							6.67499		H5-Tub-MGN322							6.46077		H5-Tub-MGN322							6.06583
H5-Tub-SLE323						6.56972			H5-Tub-SLE323						6.18092			H5-Tub-SLE323						6.20078
H5-Tub-MGN324							6.78413		H5-Tub-MGN324							6.18809		H5-Tub-MGN324							5.84865
H5-Tub-MGN325							6.82936		H5-Tub-MGN325							6.1479		H5-Tub-MGN325							5.85367
H5-Tub-FSGS326		6.7228							H5-Tub-FSGS326		5.94356							H5-Tub-FSGS326		5.86723
H5-Tub-FSGS327		6.58184							H5-Tub-FSGS327		6.00683							H5-Tub-FSGS327		5.99738
H5-Tub-FSGS328		6.69863							H5-Tub-FSGS328		6.04613							H5-Tub-FSGS328		6.19102
H5-Tub-SLE329						7.37929			H5-Tub-SLE329						6.38479			H5-Tub-SLE329						5.86109
H5-Tub-MGN330							6.7481		H5-Tub-MGN330							5.91814		H5-Tub-MGN330							6.11158
H5-Tub-MGN331							6.56735		H5-Tub-MGN331							6.39947		H5-Tub-MGN331							5.75508
H5-Tub-FSGS332		7.09809							H5-Tub-FSGS332		6.10837							H5-Tub-FSGS332		5.89942
H5-Tub-MGN333							6.95164		H5-Tub-MGN333							5.79162		H5-Tub-MGN333							5.71623
H5-Tub-MGN334							6.50582		H5-Tub-MGN334							5.77433		H5-Tub-MGN334							5.91747
H5-Tub-MGN335							6.84217		H5-Tub-MGN335							6.02562		H5-Tub-MGN335							6.45263
H5-Tub-SLE336						7.26736			H5-Tub-SLE336						6.09363			H5-Tub-SLE336						6.08977
H5-Tub-MGN337							6.82058		H5-Tub-MGN337							5.78068		H5-Tub-MGN337							5.83673
H5-Tub-SLE338						6.92098			H5-Tub-SLE338						5.8646			H5-Tub-SLE338						5.47467
H5-Tub-FSGS339		7.41807							H5-Tub-FSGS339		5.77592							H5-Tub-FSGS339		5.70641
H5-Tub-SLE340						7.51573			H5-Tub-SLE340						6.08253			H5-Tub-SLE340						5.73687
H5-Tub-FSGS341		7.28318							H5-Tub-FSGS341		6.16428							H5-Tub-FSGS341		5.78965
H5-Tub-SLE342						6.97888			H5-Tub-SLE342						6.00022			H5-Tub-SLE342						5.88293
H5-Tub-SLE343						6.95894			H5-Tub-SLE343						5.66155			H5-Tub-SLE343						5.63545
H5-Tub-FSGS344		7.23082							H5-Tub-FSGS344		5.88717							H5-Tub-FSGS344		5.71329
H5-Tub-FSGS345		6.76779							H5-Tub-FSGS345		5.95948							H5-Tub-FSGS345		5.8948
H5-Tub-SLE346						7.44841			H5-Tub-SLE346						6.22239			H5-Tub-SLE346						5.91861
H5-Tub-FSGS347		7.40706							H5-Tub-FSGS347		5.75744							H5-Tub-FSGS347		5.89345
H5-Tub-SLE348						7.06336			H5-Tub-SLE348						6.44725			H5-Tub-SLE348						5.74283
H5-Tub-SLE349						7.15311			H5-Tub-SLE349						6.32819			H5-Tub-SLE349						5.90762
H5-Tub-MGN351							6.90847		H5-Tub-MGN351							6.17363		H5-Tub-MGN351							5.86873
H5-Tub-SLE352						7.00624			H5-Tub-SLE352						6.52007			H5-Tub-SLE352						5.1894
H5-Tub-MGN354							6.57764		H5-Tub-MGN354							6.08901		H5-Tub-MGN354							5.68276
H5-Tub-MGN355							6.46377		H5-Tub-MGN355							5.8029		H5-Tub-MGN355							5.79423
H5-Tub-MGN356							6.48741		H5-Tub-MGN356							6.07765		H5-Tub-MGN356							5.72073
H5-Tub-SLE357						7.59631			H5-Tub-SLE357						6.25233			H5-Tub-SLE357						5.91794
H5-Tub-SLE358						7.45816			H5-Tub-SLE358						7.42053			H5-Tub-SLE358						5.85374
H5-Tub-SLE359						7.053			H5-Tub-SLE359						6.07537			H5-Tub-SLE359						5.9074
H5-Tub-SLE360						6.87922			H5-Tub-SLE360						6.11402			H5-Tub-SLE360						5.96857
H5-Tub-SLE361						7.2093			H5-Tub-SLE361						6.72604			H5-Tub-SLE361						6.17587
H5-Tub-SLE362						7.13064			H5-Tub-SLE362						5.73615			H5-Tub-SLE362						5.74794
H5-Tub-LD373	7.39652								H5-Tub-LD373	6.69805								H5-Tub-LD373	6.09799
H5-Tub-LD374	7.36572								H5-Tub-LD374	6.18921								H5-Tub-LD374	5.91441
H5-Tub-LD375	7.56596								H5-Tub-LD375	6.39314								H5-Tub-LD375	6.09324
Multiple Comparisons:									Multiple Comparisons:									Multiple Comparisons:
Dunnett's T3 multiple comparisons test	Mean Diff,	95,00% CI of diff,	Significant?	Summary	Adjusted P Value				Dunnett's T3 multiple comparisons test	Mean Diff,	95,00% CI of diff,	Significant?	Summary	Adjusted P Value				Dunnett's T3 multiple comparisons test	Mean Diff,	95,00% CI of diff,	Significant?	Summary	Adjusted P Value
LD vs. FSGS	0.2635	0,03269 to 0,4942	Yes	**	0.0076				LD vs. FSGS	0.2635	0,03269 to 0,4942	Yes	**	0.0076				LD vs. FSGS	0.1963	0,04396 to 0,3486	Yes	**	0.002
LD vs. MCD	0.163	-0,1470 to 0,4730	No	ns	0.5432				LD vs. MCD	0.163	-0,1470 to 0,4730	No	ns	0.5432				LD vs. MCD	0.1837	-0,01824 to 0,3856	Yes	*	0.05
LD vs. RPGN	0.2169	-0,06340 to 0,4973	No	ns	0.1433				LD vs. RPGN	0.2169	-0,06340 to 0,4973	No	ns	0.1433				LD vs. RPGN	0.2498	0,1027 to 0,3969	Yes	****	<0,0001
LD vs. IgA	0.1291	-0,1194 to 0,3776	No	ns	0.5891				LD vs. IgA	0.1291	-0,1194 to 0,3776	No	ns	0.5891				LD vs. IgA	0.1853	0,02028 to 0,3502	Yes	**	0.0085
LD vs. SLE	0.0486	-0,2189 to 0,3161	No	ns	0.9987				LD vs. SLE	0.0486	-0,2189 to 0,3161	No	ns	0.9987				LD vs. SLE	0.2064	0,04350 to 0,3692	Yes	**	0.0021
LD vs. MemGN	0.1821	-0,1017 to 0,4658	No	ns	0.3236				LD vs. MemGN	0.1821	-0,1017 to 0,4658	No	ns	0.3236				LD vs. MemGN	0.1521	-0,03873 to 0,3429	No	ns	0.119

## Sheet: Supp Fig1
A:	Hey1 QPCR - rel. fold change			Rbpj deletion PCR - uncropped gel picture
	CTRL	RbpjEC
	0.840633	0.528343
	0.789794	0.539445
	0.38677	0.789794
	1.21381	0.768197
	1.24794	0.499843
	1.39431	0.641512
	0.979113
	1.34681
	0.800819
	Mann Whitney test
	P value	0.0132
	Exact or approximate P value?	Exact
	P value summary	*
	Significantly different (P < 0.05)?	Yes
	One- or two-tailed P value?	Two-tailed
	Sum of ranks in column A,B	92,5 , 27,5
	Mann-Whitney U	6.5
E: B cell subpopulations FACS - by organ
Spleen																				Blood
	Control											RbpjDEC									Control											RbpjDEC
immB	0.14	0.23	0.18	0.32	0.27	0.35	0.076	0.082	0.1	0.19	0.23	0.31	0.11	0.35	0.33	0.099	0.1	0.13		immB	1.16	0.35	0.34	0.12	0.25	0.56	0.13	0.24	0.18	0.21	0.46	0.43	0.3	0.99	0.18	0.21	0.22	0.69
MZB	1.06	1.27	1.06	0.97	1.19	0.87	1.35	0.61	1.71	2.63	1.23	0.64	0.65	0.44	0.62	0.61	0.83			MZB	0.022	0.03	0.027	0.00648	0.00896	0.061	0.034	0.013	0.069	0.051	0.16	0.028	0.027	0.017	0.023	0.087	0.056	0.068
Trans B	2.56	2.68	2.25	1.65	1.36	1.39	1.16	1.42	1.32	2.85	3.2	2.6	1.5	1.85	1.53	1.49	1.05	2.61		Trans B	2.63	1.55	1.51	1.06	1.08	1.3	1.62	1.9	1.24	1.79	3.35	1.71	1.25	2.11	1.25	1.88	1.26	3.89
IgMnegIgDloCD23+CRneg	1.49	1.73	1.49	1.24	0.91	1.11	0.66	0.92	0.74	1.18	1.51	1.56	1.27	1.15	1.28	1.11	0.95	1.26		IgMnegIgDloCD23+CRneg	1.15	1.39	1.01	0.87	0.74	0.39	0.86	0.99	0.61	0.86	0.99	1.61	1.55	0.95	0.88	1.02	0.7	1.06
pre B	1.07	2.02	0.67	0.62	0.49	0.71	0.44	0.34	0.45	0.71	0.51	1.05	0.45	0.55	0	0.56	0.61	0.37		pre B	0.00224	0.00891	0.07	0.044	0.04	0.083	0.13	0.17	0.086	0.12	0.19	0.032	0.00166	0.12	0.038	0.21	0.18	0.25
IgMvarIgDhi Fol B	31.3	32.4	35.7	31.9	29.3	31.2	34.6	40.4	35.2	35.4	45.2	32.4	32.1	35.9	33.3	36.5	31.1	48.4		IgMvarIgDhi Fol B	36.7	44.8	44.4	32.3	25.5	14.6	53.4	49.6	35.4	32.6	44.1	41.4	38.3	33.4	35.7	44	27.3	53.2
IgMvarIgDhi CD23-CR+	1.24	1.03	1.32	1.64	1.59	1.75	1.34	0.61	1.23	1.53	1.12	1	1.09	1.58	1.14	0.55	1.15	1.04		IgMvarIgDhi CD23-CR+	0.11	0.069	0.18	0.11	0.11	0.18	0.054	0.034	0.062	0.044	0.11	0.091	0.11	0.11	0.11	0.037	0.064	0.074
B220+CD19-CD24hiCD43var	0.45	1.42	0.39	0.37	0.3	0.27	1.03	0.76	0.47	0.44	1.06	0.76	0.3	0.38	0.22	0.63	0.99	1.02		B220+CD19-CD24hiCD43var	0.00672	0.00297	0.045	0.00324	0.022	0.037	0.037	0.013	0	0.012	0.02	0.00412	0.00664	0.049	0.012	0.00714	0.032	0.028
pro B	0.22	0.68	0.25	0.17	0.19	0.16	0.086	0.055	0.063	0.028	0.12	0.45	0.3	0.17	0.16	0.075	0.098	0.1		pro B	0.045	0.024	0.013	0.019	0.04	0.096	0.00357	0.00439	0.00214	0	0	0.035	0.037	0.068	0.017	0.00714	0.016	0.00459
PreProB	0.11	0.13	0.061	0.071	0.098	0.047	0.038	0.052	0.029	0.014	0.042	0.06	0.07	0.088	0.058	0.043	0.068	0.066		PreProB	0.054	0.017	0.022	0.00324	0.013	0.037	0.00357	0.00292	0.00428	0	0.00602	0.033	0.048	0.032	0.00486	0.00179	0.00992	0.01
Bone Marrow																				Lymph Node
	Control											RbpjDEC									Control											RbpjDEC
immB	0.61	0.56	0.29	0.37	0.32	0.2	0.15	0.18	0.088	0.26	0.46	0.41	0.19	0.37	0.39	0.057	0.06	0.31		immB	0.22	0.13	0.12	0.017	0.02	0.014	0.024	0.016	0.032	0.048	0.053	0.24	0.071	0.013	0.032	0.041	0.035	0.035
MZB	0.00177	0.00378	0.000537	0.0016	0.00404	0.00309	0.00264	0.00177	0.00503	0.00936	0.00682	0	0.00319	0.00159	0.00222	0.000346	0.00145	0.00184		MZB	0.00397	0.037	0.047	0.013	0.034	0.017	0.061	0.072	0.087	0.35	0.13	0.067	0.053	0.016	0.025	0.088	0.13	0.12
Trans B	0.37	0.27	0.19	0.27	0.3	0.19	0.38	0.15	0.13	0.25	0.26	0.26	0.2	0.23	0.33	0.064	0.083	0.27		Trans B	0.54	0.74	0.69	0.23	0.3	0.13	0.44	0.51	0.46	1.54	1.35	1.17	0.61	0.13	0.28	0.46	0.73	0.98
IgMnegIgDloCD23+CRneg	0.089	0.11	0.065	0.11	0.1	0.1	0.26	0.094	0.08	0.07	0.063	0.12	0.12	0.11	0.17	0.057	0.072	0.12		IgMnegIgDloCD23+CRneg	1.27	2.23	1.49	0.81	0.82	0.39	1	1.5	0.65	2.01	1.73	2.27	1.33	0.62	0.91	2.22	1.82	1.68
pre B	4.8	4.13	2.47	3.66	2.65	1.77	2.58	2.56	1.18	2.91	4.85	3.5	1.7	3.94	2.83	0.92	0.93	3.65		pre B	1.85	1.84	1.41	0.1	0.27	0.18	0.47	0.58	0.19	1.1	1.11	1.4	0.49	0.14	0.27	1.12	1.09	0.47
IgMvarIgDhi Fol B	1.92	2.83	1.7	2.64	3.95	2.89		2.49	2.3	1.95	1.43	2.13	3.3	2.48	4.27	0.95	1.49	2.32		IgMvarIgDhi Fol B	32.5	35.1	35.6	20.7	22.8	15.4	28.1	46.6	29.5	43.6	49.5	34.5	28.3	17.8	25.5	28.1	37.2	41.4
IgMvarIgDhi CD23-CR+	0.00266	0.00566	0.00805	0.011	0.016	0.023	0.00685	0.0031	0.00377	0.00542	0.00341	0.0019	0.00532	0.0074	0.011	0.00277	0.0029	0.00316		IgMvarIgDhi CD23-CR+	0.077	0.058	0.11	0.12	0.14	0.13	0.11	0.15	0.14	0.17	0.22	0.14	0.13	0.11	0.11	0.14	0.18	0.11
B220+CD19-CD24hiCD43var	0.13	0.12	0.11	0.1	0.11	0.082	0.21	0.16	0.021	0.16	0.15	0.19	0.089	0.13	0.09	0.11	0.051	0.1		B220+CD19-CD24hiCD43var	0.88	0.13	0.12	0.085	0.048	0.029	0.17	0.23	0.11	0.091	0.15	0.16	0.064	0.067	0.035	0.071	0.23	0.16
pro B	0.65	0.5	0.53	0.63	0.68	0.66	0.19	0.078	0.12	0.058	0.068	0.65	0.57	0.52	0.55	0.089	0.1	0.09		pro B	0.21	0.36	0.17	0.12	0.084	0.067	0.088	0.12	0.14	0.046	0.048	0.3	0.21	0.073	0.085	0.12	0.12	0.083
PreProB	0.25	0.1	0.12	0.17	0.24	0.098	0.014	0.029	0.011	0.019	0.06	0.17	0.1	0.17	0.19	0.015	0.025	0.035		PreProB	0.095	0.16	0.056	0.026	0.026	0.017	0.044	0.046	0.05	0.023	0.042	0.069	0.069	0.022	0.035	0.061	0.049	0.048
Kidney																				Liver
	Control											RbpjDEC									Control											RbpjDEC
immB	0.035	0.051		0.028	0.011		0.01	0.00454	0.00362	0.00452	0.027	0.074	0.058	0.032	0.035	0.011	0.043	0.067		immB	0.26	0.61	0.22	0.53	0.14	0.14	0.032	0.018	0.055	0.12	0.18	0.25	0.2	0.27	0.35	0.12	0.084	0.17
MZB	0.00223	0.00457		0.00222	0		0.00517	0.00181	0.00579	0.00311	0.00966	0.012	0.016	0.00203	0.00164	0.015	0.025	0.013		MZB	0.02	0.034	0.033	0.021	0.019	0.048	0.03	0.00476	0.047	0.12	0.091	0.029	0.044	0.026	0.03	0.11	0.04	0.089
Trans B	0.13	0.14		0.1	0.039		0.052	0.025	0.031	0.041	0.11	0.22	0.2	0.081	0.08	0.12	0.12	0.29		Trans B	0.79	1.25	1.13	0.77	0.4	0.51	0.4	0.14	0.52	1.33	1.33	1.11	1.02	0.92	1.05	1.01	0.48	1.34
IgMnegIgDloCD23+CRneg	0.1	0.17		0.096	0.047		0.039	0.031	0.049	0.016	0.044	0.27	0.25	0.057	0.077	0.099	0.16	0.18		IgMnegIgDloCD23+CRneg	0.65	1.11	1.07	1	0.54	0.44	0.43	0.26	0.37	0.46	0.62	1.86	1.21	1.5	1.42	0.59	0.66	0.65
pre B	0.062	0.11		0.041	0.032		0.072	0.017	0.012	0.012	0.092	0.19	0.18	0.032	0.061	0.08	0.17	0.047		pre B	0.2	1.41	0.13	0.54	0.17	0.11	0.15	0.13	0.19	0.27	0.29	0.28	0.14	0.22	0.35	0.34	0.24	0.3
IgMvarIgDhi Fol B	2.73	3.16		2.08	1.02		1.45	1.16	1.35	0.69	1.39	3.84	5.16	1.73	1.89	2.81	3.12	6.55		IgMvarIgDhi Fol B	21.3	29.3	33.3	26.1	19.3	13.6	22.5	13.7	22.7	24.4	29.2	36.9	36.1	41.8	40.1	25.7	21.4	32.9
IgMvarIgDhi CD23-CR+	0.012	0.00429		0.018	0.00143		0.00582	0.00454	0.00362	0.00283	0.00559	0.016	0.038	0.00473	0.00984	0.0094	0.00732	0.00651		IgMvarIgDhi CD23-CR+	0.054	0.033	0.14	0.11	0.099	0.18	0.07	0.025	0.07	0.12	0.16	0.094	0.13	0.13	0.13	0.088	0.068	0.078
B220+CD19-CD24hiCD43var	0.03	0.032		0.044	0.032		0.00646	0.00454	0.00868	0.00367	0.00865	0.037	0.027	0.023	0.031	0.016	0.034	0.016		B220+CD19-CD24hiCD43var	0.34	1.91	0.27	1.51	0.48	0.32	0.09	0.051	0.07	0.067	0.11	0.53	0.23	0.27	0.44	0.09	0.081	0.081
pro B	0.061	0.098		0.087	0.07		0.015	0.00862	0.012	0.0017	0.000254	0.056	0.062	0.036	0.043	0.011	0.029	0.018		pro B	1.01	0.83	1.01	1.65	1.97	0.88	0.28	0.3	0.33	0.15	0.14	1.12	1.33	0.69	0.77	0.23	0.15	0.15
PreProB	0.04	0.037		0.079	0.054		0.00194	0.00408	0.00289	0.000848	0.00203	0.021	0.022	0.03	0.034	0.00627	0.015	0.013		PreProB	0.42	0.25	0.55	0.52	0.76	0.39	0.13	0.25	0.2	0.16	0.2	0.24	0.45	0.33	0.32	0.12	0.1	0.17
F: Bone marrow QPCR							1G: Spleen weight/body weight and spleen weight
IL7 expression (2^-ddct)			IL12 expression (2^-ddct)				Spleen weight / body weight			Spleen weight [mg]
Cont.	RbpjEC		Cont.	RbpjEC			Ctrl	RbpjEC		Ctrl	RbpjEC
0.000624	0.000349		0.069857	0.012776			0.00644737	0.0075		196	246
0.000374	0.000609		0.037552	0.086702			0.00430199	0.00555215		151	181
0.000401	0.000605		0.044198	0.084204			0.00379822	0.00359848		128	95
0.000509			0.04704				0.00389408	0.00773585		125	246
0.000895			0.081656				0.00372781	0.00588235		126	200
							0.00271978	0.00731707		99	240
Mann Whitney test			Mann Whitney test				0.00258333	0.00539519		93	157
P value	0.7857		P value	0.5714			0.00345566	0.00394322		113	125
Exact or approximate P value?	Exact		Exact or approximate P value?	Exact			0.00317919	0.00306502		110	99
P value summary	ns		P value summary	ns			0.00438438	0.00358792		146	101
Significantly different (P < 0.05)?	No		Significantly different (P < 0.05)?	No			0.00559078	0.00386431		194	131
One- or two-tailed P value?	Two-tailed		One- or two-tailed P value?	Two-tailed			0.00387205	0.00398693		115	122
Sum of ranks in column A,B	24 , 12		Sum of ranks in column A,B	20 , 16			0.00483516	0.00391437		176	128
Mann-Whitney U	6		Mann-Whitney U	5			0.00466077	0.00486154		158	158
							0.00788991	0.0032126		258	102
							0.00460712	0.00340567		163	113
							0.00424802	0.0037224		120	118
							0.00541076	0.00579088		161	216
							0.0044186	0.0041896		191	137
										133
							Mann Whitney test			Mann Whitney test
							P value	0.7509		P value	0.9945
							Exact or approximate P value?	Exact		Exact or approximate P value?	Exact
							P value summary	ns		P value summary	ns
							Significantly different (P < 0.05)?	No		Significantly different (P < 0.05)?	No
							One- or two-tailed P value?	Two-tailed		One- or two-tailed P value?	Two-tailed
							Sum of ranks in column A,B	359 , 382		Sum of ranks in column A,B	399,5 , 380,5
							Mann-Whitney U	169		Mann-Whitney U	189.5

## Sheet: Supp Fig2
B - Serum Creatinine [µmol/l]			C-Prot/Creatinine (urine)			D - Havcr1 (=Kim1) QPCR [rel. Fold change]				E - TLS/Lung section			F - FACS liver B cells [% of live]			liver T cells [% of live]
CTRL	RbpjEC		CTRL	RbpjEC		CTRL	RbpjEC			CTRL	RbpjEC		CTRL	RbpjEC		CTRL	RbpjEC
22.6	31.3					1.4363	3.58595			0	9		15.2	24.3		3.3	5.21
22.1	30.6		2.18665	3.67896		0.464051	1.74394			0	3		13.2	21.7		2.97	6.48
23.5	28.4		2.21596	1.67996		1.45635	1.70805			0	8		14.8	15.2		3.16	3.84
22.1	35		3.34361	1.21123		0.567367	2.39887						12.8	11.9		2.92	4.82
26.4	22.8		1.6434	0.877193		0.884144	2.05959			Unpaired t test			12.8	15.5		2.74	6.64
30.7	21.4		3.36096	4.79091		1.24173	0.693686			P value	0.0229		10			3.93
19.3	23.5		2.21911	2.58193		0.960831	1.75607			P value summary	*		9.53			2.72
24.2	25		2.70381	3.0377		1.01562	0.567367			Significantly different (P < 0.05)?	Yes		11.1			3.13
17.8	22.8		2.40258	0.491198		1.33086	3.51215			One- or two-tailed P value?	Two-tailed		8.94			2.49
19.3	14.3		2.66867	2.52278		0.642761	1.13473			t, df	t=3,592 df=4
Mann Whitney test			Mann Whitney test			Mann Whitney test							Mann Whitney test			Mann Whitney test
P value	0.1962		P value	0.7304		P value	0.0191						P value	0.0225		P value	0.002
Exact or approximate P value?	Exact		Exact or approximate P value?	Exact		Exact or approximate P value?	Exact						Exact or approximate P value?	Exact		Exact or approximate P value?	Exact
P value summary	ns		P value summary	ns		P value summary	*						P value summary	*		P value summary	**
Significantly different (P < 0.05)?	No		Significantly different (P < 0.05)?	No		Significantly different (P < 0.05)?	Yes						Significantly different (P < 0.05)?	Yes		Significantly different (P < 0.05)?	Yes
One- or two-tailed P value?	Two-tailed		One- or two-tailed P value?	Two-tailed		One- or two-tailed P value?	Two-tailed						One- or two-tailed P value?	Two-tailed		One- or two-tailed P value?	Two-tailed
Sum of ranks in column A,B	87,5 , 122,5		Sum of ranks in column A,B	90 , 81		Sum of ranks in column A,B	74,5 , 135,5						Sum of ranks in column I,J	50,5 , 54,5		Sum of ranks in column K,L	46 , 59
Mann-Whitney U	32.5		Mann-Whitney U	36		Mann-Whitney U	19.5						Mann-Whitney U	5.5		Mann-Whitney U	1
H - Body weight [g]			I - Heart weight/femur length
CTRL	RbpjEC		CTRL	RbpjEC
30.4	32.3		8.0625	13.9375
35.1	32.8		9.0303	13.3951
33.7	32.6		8.55422	9.28571
32.1	26.4		8.09524	11.6429
33.8	31.8		7.35294	9.75
36.4	34		9.2	10.125
36	32.8		8.5625	10.1212
32.7	29.1		8.6	8.64198
34.6	31.7		8.6875	8.625
33.3	32.3		8.58824	9.32927
34.7	28.15		9.82353	12.0988
29.7	33.9		7.90123	9.16667
36.4	30.6		7.91667	9.38272
33.9	32.7		8.37349	11.697
32.7	37.3		8.90244	18.9698
37.9	32.7		8.8475	15.7895
35.3	32.5		10.5945	9.33333
30.1	31.75		9.63476	9.66667
35.38	33.18		11.7419	11.2414
33.08	31.7		10	10.2759
Mann Whitney test			Mann Whitney test
P value	0.0062		P value	0.0001
Exact or approximate P value?	Exact		Exact or approximate P value?	Exact
P value summary	**		P value summary	***
Significantly different (P < 0.05)?	Yes		Significantly different (P < 0.05)?	Yes
One- or two-tailed P value?	Two-tailed		One- or two-tailed P value?	Two-tailed
Sum of ranks in column A,B	509,5 , 310,5		Sum of ranks in column A,B	273 , 547
Mann-Whitney U	100.5		Mann-Whitney U	63

## Sheet: Supp Fig3
A:
Cxcl13 QPCR - rel. fold change			Cxcl12 QPCR - rel. fold change			Cxcr4 QPCR - rel. fold change			Cxcr5 QPCR - rel. fold change			Ccl19 QPCR - rel fold change
WT	Stat3KO		WT	Stat3KO		WT	Stat3KO		WT	Stat3KO		WT	Stat3KO
2.29728	1.59099		1.4646	1.13328		0.816777	1.01961		0.67378	0.712197		0.910949	0.530506
0.528483	1.48445		0.858864	1.74171		1.11575	2.32626		1.11756	0.882916		0.804097	0.771342
0.578316	0.327582		0.870854	1.10229		0.925313			0.812449	0.763314		1.09843	1.21036
0.602874	2.94839		1.11768	1.09467		1.27281	1.09279		1.30166	1.50561		1.3712	0.849945
0.993044	2.53139		0.68801	0.68801		0.869353	1.13919		1.09456	1.07203		0.815322	0.93009
Mann Whitney test			Mann Whitney test			Mann Whitney test			Mann Whitney test			Mann Whitney test
P value	0.3095		P value	0.5873		P value	0.2857		P value	0.8413		P value	0.5476
Exact or approximate P value?	Exact		Exact or approximate P value?	Exact		Exact or approximate P value?	Exact		Exact or approximate P value?	Exact		Exact or approximate P value?	Exact
P value summary	ns		P value summary	ns		P value summary	ns		P value summary	ns		P value summary	ns
Significantly different (P < 0.05)?	No		Significantly different (P < 0.05)?	No		Significantly different (P < 0.05)?	No		Significantly different (P < 0.05)?	No		Significantly different (P < 0.05)?	No
One- or two-tailed P value?	Two-tailed		One- or two-tailed P value?	Two-tailed		One- or two-tailed P value?	Two-tailed		One- or two-tailed P value?	Two-tailed		One- or two-tailed P value?	Two-tailed
Sum of ranks in column A,B	22 , 33		Sum of ranks in column A,B	24,5 , 30,5		Sum of ranks in column A,B	20 , 25		Sum of ranks in column A,B	29 , 26		Sum of ranks in column A,B	31 , 24
Mann-Whitney U	7		Mann-Whitney U	9.5		Mann-Whitney U	5		Mann-Whitney U	11		Mann-Whitney U	9

## Sheet: Supp Fig4
B	Kidney weight [mg]
	Right kidney				Left kidney
Sham	150.1	200	198.8	166.3	135.2	192	212.9	143.9
U-IRI	181.7	213.8	224.3		61.8	29.1	42.6
C - serum creatinine [µmol/l]
	creatinine
Sham	23	21.6	22.3	6
U-IRI	30.8		20.9	17.4
E
Supplement PNAd staining
PNAd staining intensity
Ctrl	RbpjEC
47962	488665
48814.9	774469
106352	905582
Unpaired t test
P value	0.0063
P value summary	**
Significantly different (P < 0.05)?	Yes
One- or two-tailed P value?	Two-tailed
t, df	t=5,259 df=4

## Sheet: Supp Fig5
D
For source data of volcano plot, please refer to supplementary file 1.

[truncated: 1 more sheets: Supp Fig6]
